# Supplementary material for: Functional Analysis of Zinc Finger Protein Transcription Factor ZmZFP69 Under Low-Temperature Stress at Maize Seedling Stage
Source: Plants (Basel). 2025 Jul 9;14(14):2114. doi: 10.3390/plants14142114 (PMC12298789; doi:10.3390/plants14142114)
Supplement: Supplementary file 1 [file plants-14-02114-s001.zip]

Archive with 4 entries (4 files):
- Table S1 Statistics of RNA-seq sequencing data quality for ZmZFP69 and WT leaf materials under low-temperature stress.xls
- Table S2 Statistics of DAP-seq sequencing data quality for the IP group.xlsx
- Table S3 Annotation information of DAP-seq identified peaks in promoter regions.xls
- Table S4 List of 83 genes identified by combined RNA-seq and DAP-seq analysis.xlsx
