# Supplementary material for: Functional Analysis of Zinc Finger Protein Transcription Factor ZmZFP69 Under Low-Temperature Stress at Maize Seedling Stage
Source: Plants (Basel). 2025 Jul 9;14(14):2114. doi: 10.3390/plants14142114 (PMC12298789; doi:10.3390/plants14142114)
Supplement: Supplementary file 1 [file plants-14-02114-s001.zip › Table S1 Statistics of RNA-seq sequencing data quality for ZmZFP69 and WT leaf materials under low-temperature stress.xls]

Statistics of RNA-seq sequencing data quality for ZmZFP69 and WT leaf materials under low-temperature stress
sample	library	raw_reads	raw_bases	clean_reads	clean_bases	error_rate	Q20	Q30	GC_pct
CK_0_1	FRAS240403356-1r	42696338	6.4G	42217408	6.33G	0.01	97.99	94.18	54.34
CK_0_2	FRAS240403357-1r	47071082	7.06G	46499470	6.97G	0.01	98.21	94.89	55.01
CK_0_3	FRAS240403358-1r	45671546	6.85G	45145716	6.77G	0.01	98.25	95.03	55.73
CK_24_1	FRAS240403359-1r	47743762	7.16G	47013962	7.05G	0.01	98.12	94.67	54.49
CK_24_2	FRAS240403360-1r	44108526	6.62G	43489362	6.52G	0.01	98.23	95.06	54.93
CK_24_3	FRAS240403361-1r	48656126	7.3G	48024248	7.2G	0.01	98.11	94.65	56.05
CK_48_1	FRAS240403362-1r	48276860	7.24G	47669622	7.15G	0.01	98.16	94.84	55.65
CK_48_2	FRAS240403363-1r	50915158	7.64G	49994612	7.5G	0.01	98.36	95.32	54.4
CK_48_3	FRAS240403364-2r	50737996	7.61G	49931682	7.49G	0.01	98.36	95.4	54.69
Zmzfp69_0_1	FRAS240403365-1r	46245196	6.94G	45780960	6.87G	0.01	98.18	94.8	55.26
Zmzfp69_0_2	FRAS240403366-1r	41674712	6.25G	41175546	6.18G	0.01	97.92	94.02	54.84
Zmzfp69_0_3	FRAS240403367-1r	46066420	6.91G	45519404	6.83G	0.01	97.9	93.99	55.48
Zmzfp69_24_1	FRAS240403368-1r	48585370	7.29G	48064750	7.21G	0.01	98.16	94.81	54.74
Zmzfp69_24_2	FRAS240403369-1r	49928396	7.49G	49363384	7.4G	0.01	98.22	94.91	54.45
Zmzfp69_24_3	FRAS240403370-1r	48095124	7.21G	47486822	7.12G	0.01	98.13	94.81	55.3
Zmzfp69_48_1	FRAS240403371-1r	46813160	7.02G	46270200	6.94G	0.01	98.18	94.86	54.96
Zmzfp69_48_2	FRAS240403372-1r	51353492	7.7G	50642556	7.6G	0.01	98.11	94.63	55.88
Zmzfp69_48_3	FRAS240403373-1r	40709572	6.11G	40180522	6.03G	0.01	98.09	94.57	55.71
