# Supplementary material for: Functional Analysis of Zinc Finger Protein Transcription Factor ZmZFP69 Under Low-Temperature Stress at Maize Seedling Stage
Source: Plants (Basel). 2025 Jul 9;14(14):2114. doi: 10.3390/plants14142114 (PMC12298789; doi:10.3390/plants14142114)
Supplement: Supplementary file 1 [file plants-14-02114-s001.zip › Table S2 Statistics of DAP-seq sequencing data quality for the IP group.xlsx]

## Sheet: Table S2 tatistics of DAP-seq 
Statistics of DAP-seq sequencing data quality for the IP group
Sample	Raw Reads	Raw Bases	Clean Reads	Clean Bases	Clean Ratio	Q20	Q30	GC
B73_C2H2_In	42226582	6333987300	41962878	6179267526	0.9938	0.9856	0.951	0.4503
B73_C2H2_Ip1	40860590	6129088500	40625660	6023411456	0.9943	0.9872	0.9555	0.4766
