# Supplementary material for: Functional Analysis of Zinc Finger Protein Transcription Factor ZmZFP69 Under Low-Temperature Stress at Maize Seedling Stage
Source: Plants (Basel). 2025 Jul 9;14(14):2114. doi: 10.3390/plants14142114 (PMC12298789; doi:10.3390/plants14142114)
Supplement: Supplementary file 1 [file plants-14-02114-s001.zip › Table S3 Annotation information of DAP-seq identified peaks in promoter regions.xls]

chr	start	end	length	abs_summit	pileup	#NAME?	fold_enrichment	#NAME?	name	GeneFeature	GeneInside	Gene	GO	KEGG	map	NR	Transcription_factor
1	42727	43024	298	42851	9	6.09873	4.45534	3.69553	B73_C2H2_Ip1_vs_B73_C2H2_In_peak_1	Zm00001d027230.RefGen_V4:Promoter_1kb_2kb	Zm00001d027230.RefGen_V4:1:44288-49837:+:-1437	Zm00001d027230.RefGen_V4(Zm00001d027230)	3;GO:0003690,molecular_function double-stranded DNA binding;GO:0005739,cellular_component mitochondrion;GO:0006355,biological_process regulation of transcription, DNA-templated	NA	NA	ONL92388.1 Mitochondrial transcription termination factor family protein [Zea mays]	mTERF
1	95107	95352	246	95178	11	5.87595	4.00661	3.52887	B73_C2H2_Ip1_vs_B73_C2H2_In_peak_2	Zm00001d027232.RefGen_V4:Promoter_0kb_1kb	Zm00001d027232.RefGen_V4:1:92298-95134:-:-43	Zm00001d027232.RefGen_V4(Zm00001d027232)	NA	NA	NA	ONL92397.1 hypothetical protein ZEAMMB73_Zm00001d027232 [Zea mays]	NA
1	97313	97991	679	97436	14	7.17384	4.29331	4.46343	B73_C2H2_Ip1_vs_B73_C2H2_In_peak_3	Zm00001d027232.RefGen_V4:Promoter_2kb_3kb	Zm00001d027232.RefGen_V4:1:92298-95134:-:-2301	Zm00001d027232.RefGen_V4(Zm00001d027232)	NA	NA	NA	ONL92397.1 hypothetical protein ZEAMMB73_Zm00001d027232 [Zea mays]	NA
1	207674	208211	538	207756	9	4.87207	3.67222	2.76859	B73_C2H2_Ip1_vs_B73_C2H2_In_peak_13	Zm00001d027240.RefGen_V4:Promoter_2kb_3kb	Zm00001d027240.RefGen_V4:1:199344-205715:-:-2040	Zm00001d027240.RefGen_V4(Zm00001d027240)	NA	NA	NA	ONL92406.1 hypothetical protein ZEAMMB73_Zm00001d027240 [Zea mays]; ONL92407.1 hypothetical protein ZEAMMB73_Zm00001d027240 [Zea mays]; ONL92408.1 hypothetical protein ZEAMMB73_Zm00001d027240 [Zea mays]; ONL92409.1 hypothetical protein ZEAMMB73_Zm00001d027240 [Zea mays]; ONL92412.1 hypothetical protein ZEAMMB73_Zm00001d027240 [Zea mays]; ONL92413.1 hypothetical protein ZEAMMB73_Zm00001d027240 [Ze…	NA
1	417657	417912	256	417774	15	10.2417	5.87555	6.99332	B73_C2H2_Ip1_vs_B73_C2H2_In_peak_33	Zm00001d027253.RefGen_V4:Promoter_2kb_3kb	Zm00001d027253.RefGen_V4:1:420212-420863:+:-2438	Zm00001d027253.RefGen_V4(Zm00001d027253)	NA	NA	NA	ONL92442.1 hypothetical protein ZEAMMB73_Zm00001d027253 [Zea mays]	NA
1	418492	418882	391	418706	25	23.04885	10.63164	18.85559	B73_C2H2_Ip1_vs_B73_C2H2_In_peak_34	Zm00001d027253.RefGen_V4:Promoter_1kb_2kb	Zm00001d027253.RefGen_V4:1:420212-420863:+:-1506	Zm00001d027253.RefGen_V4(Zm00001d027253)	NA	NA	NA	ONL92442.1 hypothetical protein ZEAMMB73_Zm00001d027253 [Zea mays]	NA
1	568431	568675	245	568517	6	3.50604	3.11874	1.75146	B73_C2H2_Ip1_vs_B73_C2H2_In_peak_51	Zm00001d027257.RefGen_V4:Promoter_0kb_1kb	Zm00001d027257.RefGen_V4:1:560955-568038:-:-478	Zm00001d027257.RefGen_V4(Zm00001d027257)	1;GO:0005639,cellular_component integral component of nuclear inner membrane	NA	NA	NP_001143585.1 uncharacterized protein LOC100276289 [Zea mays]; ONL92445.1 hypothetical protein ZEAMMB73_Zm00001d027257 [Zea mays]; ONL92447.1 hypothetical protein ZEAMMB73_Zm00001d027257 [Zea mays]; ONL92449.1 hypothetical protein ZEAMMB73_Zm00001d027257 [Zea mays]; ONL92450.1 hypothetical protein ZEAMMB73_Zm00001d027257 [Zea mays]; ONL92451.1 hypothetical protein ZEAMMB73_Zm00001d027257 [Zea ma…	NA
1	688207	688455	249	688333	10	6.44147	4.51568	3.91728	B73_C2H2_Ip1_vs_B73_C2H2_In_peak_54	Zm00001d027258.RefGen_V4:Promoter_0kb_1kb	Zm00001d027258.RefGen_V4:1:689055-689704:+:-722	Zm00001d027258.RefGen_V4(Zm00001d027258)	2;GO:0012511,cellular_component monolayer-surrounded lipid storage body;GO:0016021,cellular_component integral component of membrane	NA	NA	ONL92452.1 Oleosin [Zea mays]	NA
1	1024459	1024672	214	1024494	10	3.54307	2.75512	1.75146	B73_C2H2_Ip1_vs_B73_C2H2_In_peak_82	Zm00001d027266.RefGen_V4:Promoter_2kb_3kb	Zm00001d027266.RefGen_V4:1:1027057-1030126:+:-2563	Zm00001d027266.RefGen_V4(Zm00001d027266)	NA	NA	NA	ONL92500.1 DeSI-like protein [Zea mays]	NA
1	1043235	1043507	273	1043397	11	8.1203	5.39844	5.21777	B73_C2H2_Ip1_vs_B73_C2H2_In_peak_84	Zm00001d027269.RefGen_V4:Promoter_1kb_2kb	Zm00001d027269.RefGen_V4:1:1044481-1044694:+:-1084	Zm00001d027269.RefGen_V4(Zm00001d027269)	NA	NA	NA	ONL92504.1 hypothetical protein ZEAMMB73_Zm00001d027269 [Zea mays]	NA
1	1238557	1238844	288	1238687	10	7.12481	4.94857	4.44537	B73_C2H2_Ip1_vs_B73_C2H2_In_peak_101	Zm00001d027276.RefGen_V4:Promoter_2kb_3kb;Zm00001d027277.RefGen_V4:Promoter_2kb_3kb	Zm00001d027277.RefGen_V4:1:1231544-1236335:-:-2351	Zm00001d027277.RefGen_V4(Zm00001d027277)	NA	NA	NA	NP_001146313.1 uncharacterized protein LOC100279889 [Zea mays]	NA
1	1815843	1816449	607	1816000	10	7.12481	4.94857	4.44537	B73_C2H2_Ip1_vs_B73_C2H2_In_peak_131	Zm00001d027285.RefGen_V4:Promoter_0kb_1kb	Zm00001d027285.RefGen_V4:1:1816513-1818676:+:-513	Zm00001d027285.RefGen_V4(Zm00001d027285)	3;GO:0005215,molecular_function transporter activity;GO:0006810,biological_process transport;GO:0016020,cellular_component membrane	NA	NA	XP_008649786.1 protein NRT1/ PTR FAMILY 6.3 [Zea mays]	NA
1	1833586	1833879	294	1833740	9	6.16642	4.4987	3.69553	B73_C2H2_Ip1_vs_B73_C2H2_In_peak_134	Zm00001d027286.RefGen_V4:Promoter_0kb_1kb	Zm00001d027286.RefGen_V4:1:1834231-1835383:+:-491	Zm00001d027286.RefGen_V4(Zm00001d027286)	4;GO:0004499,molecular_function N,N-dimethylaniline monooxygenase activity;GO:0050660,molecular_function flavin adenine dinucleotide binding;GO:0050661,molecular_function NADP binding;GO:0055114,biological_process oxidation-reduction process	NA	NA	ONL92600.1 Flavin-containing monooxygenase FMO GS-OX5 [Zea mays]	NA
1	1920151	1920345	195	1920290	8	4.52924	3.58203	2.47665	B73_C2H2_Ip1_vs_B73_C2H2_In_peak_143	Zm00001d027289.RefGen_V4:Promoter_1kb_2kb	Zm00001d027289.RefGen_V4:1:1921678-1936497:+:-1388	Zm00001d027289.RefGen_V4(Zm00001d027289)	NA	NA	NA	ONL92603.1 late embryogenesis abundant protein [Zea mays]	NA
1	1920903	1921393	491	1920994	11	6.79165	4.56722	4.23119	B73_C2H2_Ip1_vs_B73_C2H2_In_peak_144	Zm00001d027289.RefGen_V4:Promoter_0kb_1kb	Zm00001d027289.RefGen_V4:1:1921678-1936497:+:-684	Zm00001d027289.RefGen_V4(Zm00001d027289)	NA	NA	NA	ONL92603.1 late embryogenesis abundant protein [Zea mays]	NA
1	1938165	1938514	350	1938386	21	15.63891	7.54818	11.82994	B73_C2H2_Ip1_vs_B73_C2H2_In_peak_145	Zm00001d027290.RefGen_V4:Promoter_0kb_1kb	Zm00001d027290.RefGen_V4:1:1938724-1939294:+:-338	Zm00001d027290.RefGen_V4(Zm00001d027290)	NA	RP-L18e, RPL18; large subunit ribosomal protein L18e; K02883	map03010	NP_001309734.1 uncharacterized protein LOC107546763 precursor [Zea mays]	NA
1	1942389	1942966	578	1942836	17	5.90228	3.27937	3.55407	B73_C2H2_Ip1_vs_B73_C2H2_In_peak_147	Zm00001d027291.RefGen_V4:Promoter_0kb_1kb	Zm00001d027291.RefGen_V4:1:1942160-1942595:-:-240	Zm00001d027291.RefGen_V4(Zm00001d027291)	NA	NA	NA	NP_001152193.1 cortical cell-delineating protein precursor [Zea mays]	NA
1	1943574	1943926	353	1943715	26	16.18989	6.64472	12.33564	B73_C2H2_Ip1_vs_B73_C2H2_In_peak_148	Zm00001d027291.RefGen_V4:Promoter_1kb_2kb	Zm00001d027291.RefGen_V4:1:1942160-1942595:-:-1119	Zm00001d027291.RefGen_V4(Zm00001d027291)	NA	NA	NA	NP_001152193.1 cortical cell-delineating protein precursor [Zea mays]	NA
1	2017382	2017648	267	2017596	7	2.96666	2.67108	1.3646	B73_C2H2_Ip1_vs_B73_C2H2_In_peak_156	Zm00001d027292.RefGen_V4:Promoter_2kb_3kb	Zm00001d027292.RefGen_V4:1:2019933-2021379:+:-2337	Zm00001d027292.RefGen_V4(Zm00001d027292)	NA	NA	NA	XP_008649813.1 scarecrow-like protein 6 [Zea mays]	GRAS
1	2157605	2157879	275	2157761	12	9.15	5.84831	6.06972	B73_C2H2_Ip1_vs_B73_C2H2_In_peak_166	Zm00001d027298.RefGen_V4:Promoter_1kb_2kb;Zm00001d027299.RefGen_V4:Other_exon	Zm00001d027298.RefGen_V4:1:2154231-2156387:-:-1373	Zm00001d027298.RefGen_V4(Zm00001d027298)	NA	NA	NA	ACL54730.1 unknown [Zea mays]	NA
1	2242542	2242754	213	2242730	8	2.95033	2.57598	1.3646	B73_C2H2_Ip1_vs_B73_C2H2_In_peak_172	Zm00001d027300.RefGen_V4:Promoter_1kb_2kb	Zm00001d027300.RefGen_V4:1:2233953-2241438:-:-1291	Zm00001d027300.RefGen_V4(Zm00001d027300)	NA	NA	NA	ONL92653.1 Protein PAIR1 [Zea mays]; ONL92655.1 Protein PAIR1 [Zea mays]; ONL92656.1 Protein PAIR1 [Zea mays]; XP_008649842.1 protein PAIR1 [Zea mays]	NA
1	2890728	2891198	471	2890967	12	9.15	5.84831	6.06972	B73_C2H2_Ip1_vs_B73_C2H2_In_peak_221	Zm00001d027320.RefGen_V4:Promoter_1kb_2kb;Zm00001d027321.RefGen_V4:Other_exon	Zm00001d027320.RefGen_V4:1:2878534-2889452:-:-1514	Zm00001d027320.RefGen_V4(Zm00001d027320)	1;GO:0016021,cellular_component integral component of membrane	NA	NA	ONL92777.1 CemA-like proton extrusion protein-related [Zea mays]; XP_008649946.1 chloroplast envelope membrane protein [Zea mays]	NA
1	2892093	2892364	272	2892296	10	7.12481	4.94857	4.44537	B73_C2H2_Ip1_vs_B73_C2H2_In_peak_222	Zm00001d027320.RefGen_V4:Promoter_2kb_3kb;Zm00001d027321.RefGen_V4:Other_exon;Zm00001d027322.RefGen_V4:Promoter_2kb_3kb	Zm00001d027322.RefGen_V4:1:2894774-2897548:+:-2478	Zm00001d027322.RefGen_V4(Zm00001d027322)	NA	NA	NA	XP_008647098.1 uncharacterized protein LOC100501456 isoform X1 [Zea mays]	NA
1	3050822	3051660	839	3051447	13	10.21147	6.29818	6.96782	B73_C2H2_Ip1_vs_B73_C2H2_In_peak_229	Zm00001d027330.RefGen_V4:Promoter_0kb_1kb	Zm00001d027330.RefGen_V4:1:3051537-3052986:+:-90	Zm00001d027330.RefGen_V4(Zm00001d027330)	NA	NA	NA	NP_001151703.2 uncharacterized protein LOC100285339 [Zea mays]	NA
1	3095515	3095935	421	3095688	13	10.21147	6.29818	6.96782	B73_C2H2_Ip1_vs_B73_C2H2_In_peak_235	Zm00001d027332.RefGen_V4:Promoter_0kb_1kb	Zm00001d027332.RefGen_V4:1:3095307-3095604:-:-83	Zm00001d027332.RefGen_V4(Zm00001d027332)	NA	NA	NA	NP_001308375.1 uncharacterized protein LOC107403162 precursor [Zea mays]	NA
1	3177161	3177432	272	3177282	9	5.81428	4.27309	3.48253	B73_C2H2_Ip1_vs_B73_C2H2_In_peak_242	Zm00001d027335.RefGen_V4:Promoter_0kb_1kb	Zm00001d027335.RefGen_V4:1:3172312-3176736:-:-545	Zm00001d027335.RefGen_V4(Zm00001d027335)	NA	NA	NA	ONL92870.1 Trihelix transcription factor GT-2 [Zea mays]; XP_020400490.1 trihelix transcription factor GTL1 [Zea mays]	Trihelix
1	3229625	3230010	386	3229773	17	11.22573	6.00992	7.88424	B73_C2H2_Ip1_vs_B73_C2H2_In_peak_246	Zm00001d027337.RefGen_V4:Other_intron;Zm00001d027338.RefGen_V4:Promoter_1kb_2kb	Zm00001d027338.RefGen_V4:1:3231116-3231836:+:-1343	Zm00001d027338.RefGen_V4(Zm00001d027338)	NA	NA	NA	NP_001310270.1 uncharacterized protein LOC107548113 [Zea mays]	NA
1	3230475	3230933	459	3230839	8	3.63223	3.00496	1.80866	B73_C2H2_Ip1_vs_B73_C2H2_In_peak_247	Zm00001d027338.RefGen_V4:Promoter_0kb_1kb	Zm00001d027338.RefGen_V4:1:3231116-3231836:+:-277	Zm00001d027338.RefGen_V4(Zm00001d027338)	NA	NA	NA	NP_001310270.1 uncharacterized protein LOC107548113 [Zea mays]	NA
1	3270098	3270634	537	3270522	12	8.79042	5.62404	5.83598	B73_C2H2_Ip1_vs_B73_C2H2_In_peak_251	Zm00001d027340.RefGen_V4:Promoter_1kb_2kb	Zm00001d027340.RefGen_V4:1:3272229-3288228:+:-1707	Zm00001d027340.RefGen_V4(Zm00001d027340)	3;GO:0004672,molecular_function protein kinase activity;GO:0005524,molecular_function ATP binding;GO:0006468,biological_process protein phosphorylation	NA	NA	NP_001151918.2 ATP binding protein [Zea mays]; ONL92886.1 Protein kinase superfamily protein [Zea mays]; ONL92887.1 Protein kinase superfamily protein [Zea mays]; ONL92888.1 Protein kinase superfamily protein [Zea mays]; ONL92889.1 Protein kinase superfamily protein [Zea mays]; ONL92891.1 Protein kinase superfamily protein [Zea mays]; ONL92892.1 Protein kinase superfamily protein [Zea mays]; ONL9…	NA
1	3292064	3292258	195	3292140	8	4.95994	3.86158	2.84168	B73_C2H2_Ip1_vs_B73_C2H2_In_peak_259	Zm00001d027341.RefGen_V4:Promoter_1kb_2kb	Zm00001d027341.RefGen_V4:1:3289534-3291106:-:-1033	Zm00001d027341.RefGen_V4(Zm00001d027341)	1;GO:0005524,molecular_function ATP binding	NA	NA	NP_001150338.1 ATP binding protein [Zea mays]	NA
1	3380267	3380465	199	3380367	9	5.98208	4.38061	3.62653	B73_C2H2_Ip1_vs_B73_C2H2_In_peak_264	Zm00001d027345.RefGen_V4:Promoter_1kb_2kb	Zm00001d027346.RefGen_V4:1:3379340-3380308:+:1026	Zm00001d027346.RefGen_V4(Zm00001d027346)	1;GO:0009055,molecular_function electron transfer activity	NA	NA	NP_001150504.2 early nodulin-like protein 1 precursor [Zea mays]	NA
1	3453132	3453404	273	3453193	10	6.26863	4.40655	3.76161	B73_C2H2_Ip1_vs_B73_C2H2_In_peak_267	Zm00001d027350.RefGen_V4:Promoter_1kb_2kb	Zm00001d027350.RefGen_V4:1:3448499-3452123:-:-1069	Zm00001d027350.RefGen_V4(Zm00001d027350)	NA	NA	NA	ONL92918.1 hypothetical protein ZEAMMB73_Zm00001d027350 [Zea mays]	NA
1	3487217	3487435	219	3487369	8	5.13606	3.97589	2.99264	B73_C2H2_Ip1_vs_B73_C2H2_In_peak_271	Zm00001d027352.RefGen_V4:Promoter_2kb_3kb	Zm00001d027352.RefGen_V4:1:3489405-3491807:+:-2036	Zm00001d027352.RefGen_V4(Zm00001d027352)	4;GO:0004733,molecular_function pyridoxamine-phosphate oxidase activity;GO:0008615,biological_process pyridoxine biosynthetic process;GO:0010181,molecular_function FMN binding;GO:0055114,biological_process oxidation-reduction process	NA	NA	NP_001144884.2 uncharacterized protein LOC100277985 [Zea mays]; ONL92921.1 Pyridoxine/pyridoxamine 5'-phosphate oxidase 2 [Zea mays]	NA
1	3542302	3542736	435	3542607	10	6.64336	4.64342	4.11017	B73_C2H2_Ip1_vs_B73_C2H2_In_peak_279	Zm00001d027354.RefGen_V4:Promoter_1kb_2kb	Zm00001d027354.RefGen_V4:1:3544520-3549369:+:-1913	Zm00001d027354.RefGen_V4(Zm00001d027354)	2;GO:0016021,cellular_component integral component of membrane;GO:0051205,biological_process protein insertion into membrane	yidC, spoIIIJ, OXA1, ccfA; YidC/Oxa1 family membrane protein insertase; K03217	map03060	ONL92923.1 Mitochondrial inner membrane protein OXA1 [Zea mays]; XP_020400507.1 mitochondrial inner membrane protein OXA1-like [Zea mays]	NA
1	3543674	3543922	249	3543770	7	3.87853	3.27127	2.01217	B73_C2H2_Ip1_vs_B73_C2H2_In_peak_280	Zm00001d027354.RefGen_V4:Promoter_0kb_1kb	Zm00001d027354.RefGen_V4:1:3544520-3549369:+:-750	Zm00001d027354.RefGen_V4(Zm00001d027354)	2;GO:0016021,cellular_component integral component of membrane;GO:0051205,biological_process protein insertion into membrane	yidC, spoIIIJ, OXA1, ccfA; YidC/Oxa1 family membrane protein insertase; K03217	map03060	ONL92923.1 Mitochondrial inner membrane protein OXA1 [Zea mays]; XP_020400507.1 mitochondrial inner membrane protein OXA1-like [Zea mays]	NA
1	3779171	3779368	198	3779256	9	5.73341	4.22129	3.40959	B73_C2H2_Ip1_vs_B73_C2H2_In_peak_290	Zm00001d027363.RefGen_V4:Promoter_1kb_2kb	Zm00001d027363.RefGen_V4:1:3775216-3778050:-:-1205	Zm00001d027363.RefGen_V4(Zm00001d027363)	3;GO:0008839,molecular_function 4-hydroxy-tetrahydrodipicolinate reductase;GO:0009089,biological_process lysine biosynthetic process via diaminopimelate;GO:0055114,biological_process oxidation-reduction process	NA	NA	NP_001150974.1 uncharacterized protein LOC100284607 [Zea mays]	NA
1	3804691	3804904	214	3804799	10	6.26863	4.40655	3.76161	B73_C2H2_Ip1_vs_B73_C2H2_In_peak_293	Zm00001d027367.RefGen_V4:Promoter_2kb_3kb	Zm00001d027367.RefGen_V4:1:3807342-3810146:+:-2543	Zm00001d027367.RefGen_V4(Zm00001d027367)	1;GO:0008270,molecular_function zinc ion binding	ribD; diaminohydroxyphosphoribosylaminopyrimidine deaminase / 5-amino-6-(5-phosphoribosylamino)uracil reductase [EC:3.5.4.26 1.1.1.193]; K11752	map00740	NP_001130669.1 riboflavin biosynthesis protein PYRD, chloroplastic [Zea mays]; ONL92936.1 pyrimidine deaminase1 [Zea mays]	NA
1	3805477	3805931	455	3805707	12	6.69532	4.3405	4.1481	B73_C2H2_Ip1_vs_B73_C2H2_In_peak_294	Zm00001d027367.RefGen_V4:Promoter_1kb_2kb;Zm00001d027366.RefGen_V4:Other_exon	Zm00001d027367.RefGen_V4:1:3807342-3810146:+:-1635	Zm00001d027367.RefGen_V4(Zm00001d027367)	1;GO:0008270,molecular_function zinc ion binding	ribD; diaminohydroxyphosphoribosylaminopyrimidine deaminase / 5-amino-6-(5-phosphoribosylamino)uracil reductase [EC:3.5.4.26 1.1.1.193]; K11752	map00740	NP_001130669.1 riboflavin biosynthesis protein PYRD, chloroplastic [Zea mays]; ONL92936.1 pyrimidine deaminase1 [Zea mays]	NA
1	3848146	3848377	232	3848216	10	5.09039	3.67273	2.95063	B73_C2H2_Ip1_vs_B73_C2H2_In_peak_295	Zm00001d027370.RefGen_V4:Promoter_1kb_2kb	Zm00001d027370.RefGen_V4:1:3849539-3854486:+:-1323	Zm00001d027370.RefGen_V4(Zm00001d027370)	NA	NA	NA	XP_008644249.1 uncharacterized protein DDB_G0271670 [Zea mays]	NA
1	4112220	4112647	428	4112553	11	8.1203	5.39844	5.21777	B73_C2H2_Ip1_vs_B73_C2H2_In_peak_319	Zm00001d027383.RefGen_V4:Other_intron;Zm00001d027384.RefGen_V4:Promoter_2kb_3kb	Zm00001d027384.RefGen_V4:1:4115012-4117719:+:-2459	Zm00001d027384.RefGen_V4(Zm00001d027384)	NA	NA	NA	NP_001144019.1 uncharacterized protein LOC100276840 [Zea mays]	NA
1	4427132	4427410	279	4427281	15	12.42136	7.19792	8.88333	B73_C2H2_Ip1_vs_B73_C2H2_In_peak_334	Zm00001d027401.RefGen_V4:Promoter_1kb_2kb	Zm00001d027401.RefGen_V4:1:4417537-4425832:-:-1448	Zm00001d027401.RefGen_V4(Zm00001d027401)	1;GO:0016020,cellular_component membrane	NA	NA	NP_001131710.1 cell division control protein 50 [Zea mays]; XP_008646953.1 cell division control protein 50 isoform X1 [Zea mays]	NA
1	4541072	4541282	211	4541130	7	4.37516	3.59896	2.33355	B73_C2H2_Ip1_vs_B73_C2H2_In_peak_344	Zm00001d027405.RefGen_V4:Promoter_2kb_3kb	Zm00001d027405.RefGen_V4:1:4536700-4538190:-:-2939	Zm00001d027405.RefGen_V4(Zm00001d027405)	2;GO:0030001,biological_process metal ion transport;GO:0046872,molecular_function metal ion binding	NA	NA	ONL93061.1 heavy metal associated1 [Zea mays]	NA
1	4658663	4658935	273	4658711	8	4.56522	3.60536	2.48291	B73_C2H2_Ip1_vs_B73_C2H2_In_peak_353	Zm00001d027409.RefGen_V4:Promoter_2kb_3kb	Zm00001d027409.RefGen_V4:1:4661491-4662475:+:-2780	Zm00001d027409.RefGen_V4(Zm00001d027409)	1;GO:0003677,molecular_function DNA binding	NA	NA	XP_008650288.1 B3 domain-containing protein Os03g0120900 [Zea mays]	B3
1	4660452	4661189	738	4660833	10	6.26863	4.40655	3.76161	B73_C2H2_Ip1_vs_B73_C2H2_In_peak_354	Zm00001d027409.RefGen_V4:Promoter_0kb_1kb	Zm00001d027409.RefGen_V4:1:4661491-4662475:+:-658	Zm00001d027409.RefGen_V4(Zm00001d027409)	1;GO:0003677,molecular_function DNA binding	NA	NA	XP_008650288.1 B3 domain-containing protein Os03g0120900 [Zea mays]	B3
1	4722186	4722418	233	4722354	8	4.48745	3.55494	2.43706	B73_C2H2_Ip1_vs_B73_C2H2_In_peak_362	Zm00001d027411.RefGen_V4:Promoter_0kb_1kb	Zm00001d027411.RefGen_V4:1:4718945-4722343:-:-10	Zm00001d027411.RefGen_V4(Zm00001d027411)	4;GO:0004601,molecular_function peroxidase activity;GO:0006979,biological_process response to oxidative stress;GO:0020037,molecular_function heme binding;GO:0055114,biological_process oxidation-reduction process	E1.11.1.7; peroxidase [EC:1.11.1.7]; K00430	map00940	XP_008673305.1 uncharacterized LOC100191905 isoform X1 [Zea mays]	NA
1	4723523	4724016	494	4723664	11	5.87595	4.00661	3.52887	B73_C2H2_Ip1_vs_B73_C2H2_In_peak_363	Zm00001d027411.RefGen_V4:Promoter_1kb_2kb	Zm00001d027411.RefGen_V4:1:4718945-4722343:-:-1320	Zm00001d027411.RefGen_V4(Zm00001d027411)	4;GO:0004601,molecular_function peroxidase activity;GO:0006979,biological_process response to oxidative stress;GO:0020037,molecular_function heme binding;GO:0055114,biological_process oxidation-reduction process	E1.11.1.7; peroxidase [EC:1.11.1.7]; K00430	map00940	XP_008673305.1 uncharacterized LOC100191905 isoform X1 [Zea mays]	NA
1	4724795	4725019	225	4724945	11	7.82523	5.21301	5.05804	B73_C2H2_Ip1_vs_B73_C2H2_In_peak_364	Zm00001d027412.RefGen_V4:Other_intron;Zm00001d027411.RefGen_V4:Promoter_2kb_3kb	Zm00001d027411.RefGen_V4:1:4718945-4722343:-:-2601	Zm00001d027411.RefGen_V4(Zm00001d027411)	4;GO:0004601,molecular_function peroxidase activity;GO:0006979,biological_process response to oxidative stress;GO:0020037,molecular_function heme binding;GO:0055114,biological_process oxidation-reduction process	E1.11.1.7; peroxidase [EC:1.11.1.7]; K00430	map00940	XP_008673305.1 uncharacterized LOC100191905 isoform X1 [Zea mays]	NA
1	4737448	4737651	204	4737468	6	3.55128	3.14909	1.75146	B73_C2H2_Ip1_vs_B73_C2H2_In_peak_367	Zm00001d027412.RefGen_V4:Promoter_0kb_1kb	Zm00001d027412.RefGen_V4:1:4724455-4736832:-:-635	Zm00001d027412.RefGen_V4(Zm00001d027412)	7;GO:0003676,molecular_function nucleic acid binding;GO:0003723,molecular_function RNA binding;GO:0004525,molecular_function ribonuclease III activity;GO:0005515,molecular_function protein binding;GO:0005524,molecular_function ATP binding;GO:0006396,biological_process RNA processing;GO:0016891,molecular_function endoribonuclease activity, producing 5'-phosphomonoesters	NA	NA	ONL93072.1 dicer-like 101 [Zea mays]; ONL93091.1 dicer-like 101 [Zea mays]; ONL93099.1 dicer-like 101 [Zea mays]; ONL93102.1 dicer-like 101 [Zea mays]; ONL93108.1 dicer-like 101 [Zea mays]; XP_020393204.1 uncharacterized protein LOC100381417 isoform X1 [Zea mays]	NA
1	4891111	4891668	558	4891443	14	11.30254	6.74805	7.89942	B73_C2H2_Ip1_vs_B73_C2H2_In_peak_374	Zm00001d027419.RefGen_V4:Promoter_0kb_1kb	Zm00001d027419.RefGen_V4:1:4891940-4894990:+:-497	Zm00001d027419.RefGen_V4(Zm00001d027419)	1;GO:0046983,molecular_function protein dimerization activity	NA	NA	ONL93124.1 Transcription factor bHLH57 [Zea mays]	bHLH
1	5104423	5104641	219	5104574	7	4.37516	3.59896	2.33355	B73_C2H2_Ip1_vs_B73_C2H2_In_peak_396	Zm00001d027429.RefGen_V4:Promoter_2kb_3kb;Zm00001d027428.RefGen_V4:Promoter_0kb_1kb	Zm00001d027428.RefGen_V4:1:5102088-5104469:-:-104	Zm00001d027428.RefGen_V4(Zm00001d027428)	1;GO:0016021,cellular_component integral component of membrane	NA	NA	XP_008650370.1 transmembrane 9 superfamily member 11 [Zea mays]	NA
1	5110141	5110464	324	5110421	7	3.71003	3.15995	1.87843	B73_C2H2_Ip1_vs_B73_C2H2_In_peak_397	Zm00001d027430.RefGen_V4:Promoter_0kb_1kb	Zm00001d027430.RefGen_V4:1:5111246-5116316:+:-825	Zm00001d027430.RefGen_V4(Zm00001d027430)	1;GO:0005515,molecular_function protein binding	CDH1, FZR1; cell division cycle 20-like protein 1, cofactor of APC complex; K03364	map04120	ONL93137.1 Protein FIZZY-RELATED 1 [Zea mays]; ONL93138.1 Protein FIZZY-RELATED 1 [Zea mays]	NA
1	5120448	5120669	222	5120609	9	5.552	4.10516	3.24204	B73_C2H2_Ip1_vs_B73_C2H2_In_peak_398	Zm00001d027431.RefGen_V4:Promoter_2kb_3kb	Zm00001d027431.RefGen_V4:1:5123181-5127784:+:-2572	Zm00001d027431.RefGen_V4(Zm00001d027431)	3;GO:0003677,molecular_function DNA binding;GO:0005634,cellular_component nucleus;GO:0006355,biological_process regulation of transcription, DNA-templated	NA	NA	NP_001150419.1 homeobox protein HD1 [Zea mays]; ONL93141.1 knotted related homeobox1 [Zea mays]	HB-KNOX,HB-other
1	5410785	5411036	252	5410950	14	8.4263	5.00827	5.49629	B73_C2H2_Ip1_vs_B73_C2H2_In_peak_411	Zm00001d027439.RefGen_V4:Promoter_1kb_2kb	Zm00001d027439.RefGen_V4:1:5412143-5413568:+:-1193	Zm00001d027439.RefGen_V4(Zm00001d027439)	NA	NA	NA	NP_001151098.1 uncharacterized LOC100272871 precursor [Zea mays]	NA
1	5420330	5420525	196	5420413	11	5.44386	3.74789	3.14537	B73_C2H2_Ip1_vs_B73_C2H2_In_peak_412	Zm00001d027440.RefGen_V4:Promoter_2kb_3kb	Zm00001d027440.RefGen_V4:1:5422919-5423669:+:-2506	Zm00001d027440.RefGen_V4(Zm00001d027440)	NA	NA	NA	ONL93148.1 hypothetical protein ZEAMMB73_Zm00001d027440, partial [Zea mays]	NA
1	5491158	5491458	301	5491309	11	7.17739	4.80714	4.46343	B73_C2H2_Ip1_vs_B73_C2H2_In_peak_420	Zm00001d027446.RefGen_V4:Promoter_0kb_1kb	Zm00001d027446.RefGen_V4:1:5491480-5495299:+:-171	Zm00001d027446.RefGen_V4(Zm00001d027446)	2;GO:0004672,molecular_function protein kinase activity;GO:0006468,biological_process protein phosphorylation	NA	NA	NP_001288694.1 uncharacterized protein LOC100281469 [Zea mays]	NA
1	5523108	5523399	292	5523268	10	7.12481	4.94857	4.44537	B73_C2H2_Ip1_vs_B73_C2H2_In_peak_426	Zm00001d027449.RefGen_V4:Promoter_2kb_3kb;Zm00001d027448.RefGen_V4:three_prime_UTR;Zm00001d027448.RefGen_V4:Other_exon	Zm00001d027449.RefGen_V4:1:5525423-5526840:+:-2155	Zm00001d027449.RefGen_V4(Zm00001d027449)	NA	NA	NA	ONL93184.1 hypothetical protein ZEAMMB73_Zm00001d027449 [Zea mays]	NA
1	5602867	5603135	269	5602960	10	7.12481	4.94857	4.44537	B73_C2H2_Ip1_vs_B73_C2H2_In_peak_431	Zm00001d027454.RefGen_V4:Promoter_0kb_1kb	Zm00001d027454.RefGen_V4:1:5603126-5604467:+:-166	Zm00001d027454.RefGen_V4(Zm00001d027454)	2;GO:0030001,biological_process metal ion transport;GO:0046872,molecular_function metal ion binding	NA	NA	NP_001308371.1 uncharacterized protein LOC107403160 [Zea mays]; ONL93195.1 Heavy metal transport/detoxification superfamily protein, partial [Zea mays]	NA
1	5700936	5701216	281	5701001	7	4.37516	3.59896	2.33355	B73_C2H2_Ip1_vs_B73_C2H2_In_peak_440	Zm00001d027457.RefGen_V4:Promoter_1kb_2kb	Zm00001d027457.RefGen_V4:1:5698897-5699272:-:-1728	Zm00001d027457.RefGen_V4(Zm00001d027457)	NA	NA	NA	ONL93200.1 hypothetical protein ZEAMMB73_Zm00001d027457 [Zea mays]	NA
1	5704240	5704452	213	5704324	9	6.16642	4.4987	3.69553	B73_C2H2_Ip1_vs_B73_C2H2_In_peak_442	Zm00001d027458.RefGen_V4:Promoter_0kb_1kb	Zm00001d027458.RefGen_V4:1:5701679-5704055:-:-268	Zm00001d027458.RefGen_V4(Zm00001d027458)	NA	NA	NA	NP_001147347.1 cell growth defect factor 2 [Zea mays]	NA
1	5885780	5886493	714	5886088	13	10.21147	6.29818	6.96782	B73_C2H2_Ip1_vs_B73_C2H2_In_peak_453	Zm00001d027463.RefGen_V4:Other_exon;Zm00001d027464.RefGen_V4:Promoter_0kb_1kb	Zm00001d027464.RefGen_V4:1:5886935-5888408:+:-847	Zm00001d027464.RefGen_V4(Zm00001d027464)	NA	NA	NA	ONL93215.1 hydroxyproline-rich glycoprotein family protein [Zea mays]	NA
1	5940876	5941531	656	5941073	10	7.12481	4.94857	4.44537	B73_C2H2_Ip1_vs_B73_C2H2_In_peak_458	Zm00001d027468.RefGen_V4:Promoter_2kb_3kb	Zm00001d027468.RefGen_V4:1:5943754-5947624:+:-2681	Zm00001d027468.RefGen_V4(Zm00001d027468)	NA	NA	NA	NP_001150672.1 uncharacterized protein LOC100284305 [Zea mays]	NA
1	6161753	6162023	271	6161856	14	8.95737	5.32126	5.99107	B73_C2H2_Ip1_vs_B73_C2H2_In_peak_479	Zm00001d027475.RefGen_V4:Promoter_0kb_1kb;Zm00001d027472.RefGen_V4:Promoter_0kb_1kb	Zm00001d027475.RefGen_V4:1:6154220-6161610:-:-245	Zm00001d027475.RefGen_V4(Zm00001d027475)	NA	NA	NA	ONL93231.1 Callose synthase 3 [Zea mays]	NA
1	6163209	6163538	330	6163392	21	16.56632	8.07888	12.68833	B73_C2H2_Ip1_vs_B73_C2H2_In_peak_480	Zm00001d027475.RefGen_V4:Promoter_1kb_2kb;Zm00001d027472.RefGen_V4:Promoter_1kb_2kb	Zm00001d027475.RefGen_V4:1:6154220-6161610:-:-1781	Zm00001d027475.RefGen_V4(Zm00001d027475)	NA	NA	NA	ONL93231.1 Callose synthase 3 [Zea mays]	NA
1	6239198	6239400	203	6239211	7	4.37516	3.59896	2.33355	B73_C2H2_Ip1_vs_B73_C2H2_In_peak_489	Zm00001d027477.RefGen_V4:Promoter_0kb_1kb	Zm00001d027477.RefGen_V4:1:6237665-6238642:-:-568	Zm00001d027477.RefGen_V4(Zm00001d027477)	NA	NA	NA	XP_008650527.1 uncharacterized protein LOC103631379 [Zea mays]	NA
1	6240638	6240919	282	6240776	10	7.12481	4.94857	4.44537	B73_C2H2_Ip1_vs_B73_C2H2_In_peak_490	Zm00001d027478.RefGen_V4:First_intron;Zm00001d027477.RefGen_V4:Promoter_2kb_3kb	Zm00001d027477.RefGen_V4:1:6237665-6238642:-:-2133	Zm00001d027477.RefGen_V4(Zm00001d027477)	NA	NA	NA	XP_008650527.1 uncharacterized protein LOC103631379 [Zea mays]	NA
1	6252410	6252679	270	6252634	8	4.56522	3.60536	2.48291	B73_C2H2_Ip1_vs_B73_C2H2_In_peak_491	Zm00001d027479.RefGen_V4:Promoter_1kb_2kb	Zm00001d027479.RefGen_V4:1:6246861-6251356:-:-1277	Zm00001d027479.RefGen_V4(Zm00001d027479)	3;GO:0003677,molecular_function DNA binding;GO:0003887,molecular_function DNA-directed DNA polymerase activity;GO:0006260,biological_process DNA replication	POLD2; DNA polymerase delta subunit 2; K02328	map03030,map03410,map03420,map03430,map03440	NP_001168398.1 uncharacterized protein LOC100382167 [Zea mays]; ONL93235.1 DNA polymerase delta small subunit [Zea mays]	NA
1	6269167	6269549	383	6269400	13	9.09472	5.60833	6.06972	B73_C2H2_Ip1_vs_B73_C2H2_In_peak_492	Zm00001d027480.RefGen_V4:Promoter_0kb_1kb	Zm00001d027480.RefGen_V4:1:6270310-6275109:+:-910	Zm00001d027480.RefGen_V4(Zm00001d027480)	2;GO:0004672,molecular_function protein kinase activity;GO:0006468,biological_process protein phosphorylation	CPK; calcium-dependent protein kinase [EC:2.7.11.1]; K13412	map04626	NP_001169430.1 putative calcium-dependent protein kinase family protein [Zea mays]; ONL93238.1 Calcium-dependent protein kinase 6 [Zea mays]; ONL93239.1 Calcium-dependent protein kinase 6 [Zea mays]	NA
1	6301494	6301709	216	6301556	11	8.1203	5.39844	5.21777	B73_C2H2_Ip1_vs_B73_C2H2_In_peak_493	Zm00001d027484.RefGen_V4:Promoter_0kb_1kb	Zm00001d027484.RefGen_V4:1:6296234-6300940:-:-615	Zm00001d027484.RefGen_V4(Zm00001d027484)	4;GO:0004579,molecular_function dolichyl-diphosphooligosaccharide-protein glycotransferase activity;GO:0005783,cellular_component endoplasmic reticulum;GO:0006486,biological_process protein glycosylation;GO:0016021,cellular_component integral component of membrane	OST1, RPN1; oligosaccharyltransferase complex subunit alpha (ribophorin I); K12666	map00510,map00513,map04141	NP_001151620.1 dolichyl-diphosphooligosaccharide--protein glycosyltransferase 67 kDasubunit precursor [Zea mays]; ONL93243.1 Dolichyl-diphosphooligosaccharide--protein glycosyltransferase 67 kDasubunit [Zea mays]; ONL93244.1 Dolichyl-diphosphooligosaccharide--protein glycosyltransferase 67 kDasubunit [Zea mays]; ONL93245.1 Dolichyl-diphosphooligosaccharide--protein glycosyltransferase 67 kDasubun…	NA
1	6530673	6530894	222	6530772	13	6.39926	4.01262	3.88215	B73_C2H2_Ip1_vs_B73_C2H2_In_peak_513	Zm00001d027492.RefGen_V4:Promoter_1kb_2kb	Zm00001d027492.RefGen_V4:1:6524380-6529577:-:-1194	Zm00001d027492.RefGen_V4(Zm00001d027492)	NA	NA	NA	NP_001142882.1 putative MYB DNA-binding domain superfamily protein [Zea mays]; ONL93280.1 Putative Myb family transcription factor [Zea mays]	GARP-G2-like
1	6543283	6543791	509	6543707	12	8.67963	5.55502	5.72954	B73_C2H2_Ip1_vs_B73_C2H2_In_peak_516	Zm00001d027493.RefGen_V4:Promoter_0kb_1kb	Zm00001d027493.RefGen_V4:1:6542790-6543117:-:-589	Zm00001d027493.RefGen_V4(Zm00001d027493)	3;GO:0003954,molecular_function NADH dehydrogenase activity;GO:0005739,cellular_component mitochondrion;GO:0008137,molecular_function NADH dehydrogenase (ubiquinone) activity	NDUFB7; NADH dehydrogenase (ubiquinone) 1 beta subcomplex subunit 7; K03963	map00190	NP_001353603.1 uncharacterized protein LOC100283425 [Zea mays]	NA
1	6841015	6841278	264	6841137	13	9.09472	5.60833	6.06972	B73_C2H2_Ip1_vs_B73_C2H2_In_peak_527	Zm00001d027503.RefGen_V4:Promoter_0kb_1kb	Zm00001d027503.RefGen_V4:1:6829808-6840626:-:-510	Zm00001d027503.RefGen_V4(Zm00001d027503)	1;GO:0005509,molecular_function calcium ion binding	NA	NA	NP_001346353.1 uncharacterized protein LOC100194194 [Zea mays]; ONL93293.1 Calcium-binding EF hand family protein [Zea mays]; ONL93294.1 Calcium-binding EF hand family protein [Zea mays]; ONL93295.1 Calcium-binding EF hand family protein [Zea mays]; ONL93296.1 Calcium-binding EF hand family protein [Zea mays]; ONL93297.1 Calcium-binding EF hand family protein [Zea mays]; ONL93298.1 Calcium-bindin…	NA
1	6912418	6912644	227	6912549	10	7.12481	4.94857	4.44537	B73_C2H2_Ip1_vs_B73_C2H2_In_peak_532	Zm00001d027504.RefGen_V4:Promoter_0kb_1kb	Zm00001d027504.RefGen_V4:1:6907595-6912220:-:-328	Zm00001d027504.RefGen_V4(Zm00001d027504)	NA	NA	NA	XP_008650681.2 uncharacterized protein LOC103631579 isoform X1 [Zea mays]	NA
1	6913354	6913587	234	6913423	8	5.24852	4.04883	2.99264	B73_C2H2_Ip1_vs_B73_C2H2_In_peak_533	Zm00001d027504.RefGen_V4:Promoter_1kb_2kb	Zm00001d027504.RefGen_V4:1:6907595-6912220:-:-1202	Zm00001d027504.RefGen_V4(Zm00001d027504)	NA	NA	NA	XP_008650681.2 uncharacterized protein LOC103631579 isoform X1 [Zea mays]	NA
1	7183430	7183640	211	7183508	9	6.16642	4.4987	3.69553	B73_C2H2_Ip1_vs_B73_C2H2_In_peak_557	Zm00001d027514.RefGen_V4:Promoter_0kb_1kb	Zm00001d027514.RefGen_V4:1:7177669-7183179:-:-328	Zm00001d027514.RefGen_V4(Zm00001d027514)	1;GO:0005515,molecular_function protein binding	UBQLN, DSK2; ubiquilin; K04523	map04141	ONL93341.1 Ubiquitin domain-containing protein DSK2b [Zea mays]; ONL93342.1 Ubiquitin domain-containing protein DSK2b [Zea mays]; ONL93343.1 Ubiquitin domain-containing protein DSK2b [Zea mays]; XP_008644862.1 uncharacterized protein LOC100383383 isoform X1 [Zea mays]	NA
1	7312737	7312979	243	7312870	8	4.79374	3.75365	2.69705	B73_C2H2_Ip1_vs_B73_C2H2_In_peak_562	Zm00001d027518.RefGen_V4:Promoter_0kb_1kb	Zm00001d027518.RefGen_V4:1:7311453-7312602:-:-267	Zm00001d027518.RefGen_V4(Zm00001d027518)	4;GO:0009416,biological_process response to light stimulus;GO:0009507,cellular_component chloroplast;GO:0045038,biological_process protein import into chloroplast thylakoid membrane;GO:0080085,cellular_component signal recognition particle, chloroplast targeting	NA	NA	ONL93361.1 Signal recognition particle 43 kDa protein chloroplastic [Zea mays]	NA
1	7339167	7339641	475	7339236	10	5.09039	3.67273	2.95063	B73_C2H2_Ip1_vs_B73_C2H2_In_peak_566	Zm00001d027519.RefGen_V4:Promoter_0kb_1kb	Zm00001d027519.RefGen_V4:1:7339914-7346200:+:-678	Zm00001d027519.RefGen_V4(Zm00001d027519)	2;GO:0003824,molecular_function catalytic activity;GO:0008152,biological_process metabolic process	OPCL1; OPC-8:0 CoA ligase 1 [EC:6.2.1.-]; K10526	map00592	NP_001142142.1 putative AMP-dependent synthetase and ligase superfamily protein [Zea mays]	NA
1	7385110	7385303	194	7385194	9	6.16642	4.4987	3.69553	B73_C2H2_Ip1_vs_B73_C2H2_In_peak_570	Zm00001d027522.RefGen_V4:Promoter_2kb_3kb	Zm00001d027522.RefGen_V4:1:7387870-7388947:+:-2676	Zm00001d027522.RefGen_V4(Zm00001d027522)	NA	NA	NA	XP_008650749.1 uncharacterized protein LOC103631669 [Zea mays]	NA
1	7399116	7399559	444	7399347	14	10.09873	6.00893	6.92949	B73_C2H2_Ip1_vs_B73_C2H2_In_peak_571	Zm00001d027523.RefGen_V4:three_prime_UTR;Zm00001d027524.RefGen_V4:Promoter_2kb_3kb;Zm00001d027523.RefGen_V4:Other_exon	Zm00001d027524.RefGen_V4:1:7401557-7403097:+:-2210	Zm00001d027524.RefGen_V4(Zm00001d027524)	3;GO:0004568,molecular_function chitinase activity;GO:0006032,biological_process chitin catabolic process;GO:0016998,biological_process cell wall macromolecule catabolic process	NA	NA	NP_001130494.1 basic endochitinase precursor [Zea mays]	NA
1	7400347	7400548	202	7400461	7	4.36906	3.59494	2.33355	B73_C2H2_Ip1_vs_B73_C2H2_In_peak_572	Zm00001d027524.RefGen_V4:Promoter_1kb_2kb	Zm00001d027524.RefGen_V4:1:7401557-7403097:+:-1096	Zm00001d027524.RefGen_V4(Zm00001d027524)	3;GO:0004568,molecular_function chitinase activity;GO:0006032,biological_process chitin catabolic process;GO:0016998,biological_process cell wall macromolecule catabolic process	NA	NA	NP_001130494.1 basic endochitinase precursor [Zea mays]	NA
1	7403061	7403253	193	7403123	11	5.87595	4.00661	3.52887	B73_C2H2_Ip1_vs_B73_C2H2_In_peak_573	Zm00001d027525.RefGen_V4:Promoter_1kb_2kb	Zm00001d027524.RefGen_V4:1:7401557-7403097:+:1565	Zm00001d027524.RefGen_V4(Zm00001d027524)	3;GO:0004568,molecular_function chitinase activity;GO:0006032,biological_process chitin catabolic process;GO:0016998,biological_process cell wall macromolecule catabolic process	NA	NA	NP_001130494.1 basic endochitinase precursor [Zea mays]	NA
1	7490452	7490661	210	7490607	7	4.37516	3.59896	2.33355	B73_C2H2_Ip1_vs_B73_C2H2_In_peak_581	Zm00001d027528.RefGen_V4:Promoter_0kb_1kb;Zm00001d027530.RefGen_V4:Other_exon	Zm00001d027528.RefGen_V4:1:7486176-7489708:-:-898	Zm00001d027528.RefGen_V4(Zm00001d027528)	2;GO:0004134,molecular_function 4-alpha-glucanotransferase activity;GO:0005975,biological_process carbohydrate metabolic process	NA	NA	ONL93377.1 4-alpha-glucanotransferase DPE2 [Zea mays]	NA
1	7551749	7552206	458	7552050	12	4.13	2.89446	2.23951	B73_C2H2_Ip1_vs_B73_C2H2_In_peak_582	Zm00001d027531.RefGen_V4:Promoter_2kb_3kb	Zm00001d027531.RefGen_V4:1:7548893-7549193:-:-2856	Zm00001d027531.RefGen_V4(Zm00001d027531)	NA	NA	NA	ONL93379.1 hypothetical protein ZEAMMB73_Zm00001d027531 [Zea mays]	NA
1	7716528	7716726	199	7716607	8	5.24852	4.04883	2.99264	B73_C2H2_Ip1_vs_B73_C2H2_In_peak_589	Zm00001d027537.RefGen_V4:Promoter_0kb_1kb	Zm00001d027537.RefGen_V4:1:7714225-7716606:-:0	Zm00001d027537.RefGen_V4(Zm00001d027537)	4;GO:0005506,molecular_function iron ion binding;GO:0016705,molecular_function oxidoreductase activity, acting on paired donors, with incorporation or reduction of molecular oxygen;GO:0020037,molecular_function heme binding;GO:0055114,biological_process oxidation-reduction process	NA	NA	ONL93396.1 Cytochrome P450 CYP78A55 [Zea mays]	NA
1	7717899	7718160	262	7718064	11	8.1203	5.39844	5.21777	B73_C2H2_Ip1_vs_B73_C2H2_In_peak_590	Zm00001d027537.RefGen_V4:Promoter_1kb_2kb	Zm00001d027537.RefGen_V4:1:7714225-7716606:-:-1457	Zm00001d027537.RefGen_V4(Zm00001d027537)	4;GO:0005506,molecular_function iron ion binding;GO:0016705,molecular_function oxidoreductase activity, acting on paired donors, with incorporation or reduction of molecular oxygen;GO:0020037,molecular_function heme binding;GO:0055114,biological_process oxidation-reduction process	NA	NA	ONL93396.1 Cytochrome P450 CYP78A55 [Zea mays]	NA
1	7882639	7882887	249	7882731	10	7.12481	4.94857	4.44537	B73_C2H2_Ip1_vs_B73_C2H2_In_peak_599	Zm00001d027541.RefGen_V4:Other_exon;Zm00001d027540.RefGen_V4:Promoter_2kb_3kb	Zm00001d027541.RefGen_V4:1:7882158-7883359:-:628	Zm00001d027541.RefGen_V4(Zm00001d027541)	1;GO:0005515,molecular_function protein binding	GST, gst; glutathione S-transferase [EC:2.5.1.18]; K00799	map00480	NP_001148830.1 uncharacterized protein LOC100282447 [Zea mays]	NA
1	8044629	8044897	269	8044693	11	8.1203	5.39844	5.21777	B73_C2H2_Ip1_vs_B73_C2H2_In_peak_605	Zm00001d027548.RefGen_V4:Promoter_1kb_2kb	Zm00001d027548.RefGen_V4:1:8046301-8047417:+:-1608	Zm00001d027548.RefGen_V4(Zm00001d027548)	3;GO:0006694,biological_process steroid biosynthetic process;GO:0008152,biological_process metabolic process;GO:0008168,molecular_function methyltransferase activity	E2.1.1.143; 24-methylenesterol C-methyltransferase [EC:2.1.1.143]; K08242	map00100	NP_001131331.2 sterol methyl transferase 2 [Zea mays]	NA
1	8118529	8118754	226	8118583	9	5.08305	3.80602	2.95063	B73_C2H2_Ip1_vs_B73_C2H2_In_peak_606	Zm00001d027555.RefGen_V4:Promoter_0kb_1kb	Zm00001d027555.RefGen_V4:1:8115890-8118284:-:-298	Zm00001d027555.RefGen_V4(Zm00001d027555)	NA	NA	NA	ONL93416.1 Pentatricopeptide repeat-containing protein chloroplastic [Zea mays]	NA
1	8130115	8130308	194	8130203	8	4.56522	3.60536	2.48291	B73_C2H2_Ip1_vs_B73_C2H2_In_peak_608	Zm00001d027557.RefGen_V4:Promoter_0kb_1kb	Zm00001d027557.RefGen_V4:1:8129041-8130156:-:-46	Zm00001d027557.RefGen_V4(Zm00001d027557)	1;GO:0005515,molecular_function protein binding	GST, gst; glutathione S-transferase [EC:2.5.1.18]; K00799	map00480	NP_001266752.2 glutathione transferase31 [Zea mays]; ONL93418.1 glutathione transferase31 [Zea mays]; ONL93419.1 glutathione transferase31 [Zea mays]	NA
1	8130918	8131111	194	8131032	9	4.34141	3.33884	2.33355	B73_C2H2_Ip1_vs_B73_C2H2_In_peak_609	Zm00001d027557.RefGen_V4:Promoter_0kb_1kb	Zm00001d027557.RefGen_V4:1:8129041-8130156:-:-875	Zm00001d027557.RefGen_V4(Zm00001d027557)	1;GO:0005515,molecular_function protein binding	GST, gst; glutathione S-transferase [EC:2.5.1.18]; K00799	map00480	NP_001266752.2 glutathione transferase31 [Zea mays]; ONL93418.1 glutathione transferase31 [Zea mays]; ONL93419.1 glutathione transferase31 [Zea mays]	NA
1	8229009	8229218	210	8229119	7	3.53563	3.04481	1.75146	B73_C2H2_Ip1_vs_B73_C2H2_In_peak_613	Zm00001d027566.RefGen_V4:Promoter_0kb_1kb	Zm00001d027566.RefGen_V4:1:8229143-8232742:+:-24	Zm00001d027566.RefGen_V4(Zm00001d027566)	NA	NA	NA	ONL93436.1 Exocyst complex component SEC5A [Zea mays]	NA
1	8292779	8293176	398	8293037	9	6.16642	4.4987	3.69553	B73_C2H2_Ip1_vs_B73_C2H2_In_peak_617	Zm00001d027571.RefGen_V4:Promoter_1kb_2kb	Zm00001d027571.RefGen_V4:1:8286847-8291232:-:-1804	Zm00001d027571.RefGen_V4(Zm00001d027571)	3;GO:0003824,molecular_function catalytic activity;GO:0004722,molecular_function protein serine/threonine phosphatase activity;GO:0006470,biological_process protein dephosphorylation	NA	NA	ONL93448.1 putative protein phosphatase 2C 48 [Zea mays]; XP_008680928.1 protein phosphatase 2C isoform X1 [Zea mays]	NA
1	8293629	8293868	240	8293826	7	4.37516	3.59896	2.33355	B73_C2H2_Ip1_vs_B73_C2H2_In_peak_618	Zm00001d027571.RefGen_V4:Promoter_2kb_3kb	Zm00001d027571.RefGen_V4:1:8286847-8291232:-:-2593	Zm00001d027571.RefGen_V4(Zm00001d027571)	3;GO:0003824,molecular_function catalytic activity;GO:0004722,molecular_function protein serine/threonine phosphatase activity;GO:0006470,biological_process protein dephosphorylation	NA	NA	ONL93448.1 putative protein phosphatase 2C 48 [Zea mays]; XP_008680928.1 protein phosphatase 2C isoform X1 [Zea mays]	NA
1	8420014	8420246	233	8420127	12	9.15	5.84831	6.06972	B73_C2H2_Ip1_vs_B73_C2H2_In_peak_628	Zm00001d027583.RefGen_V4:Promoter_2kb_3kb	Zm00001d027583.RefGen_V4:1:8414356-8418081:-:-2045	Zm00001d027583.RefGen_V4(Zm00001d027583)	2;GO:0004722,molecular_function protein serine/threonine phosphatase activity;GO:0006470,biological_process protein dephosphorylation	NA	NA	ONL93483.1 putative protein phosphatase 2C 12 [Zea mays]; ONL93484.1 putative protein phosphatase 2C 12 [Zea mays]	NA
1	8679879	8680126	248	8680066	7	3.07937	2.74479	1.43725	B73_C2H2_Ip1_vs_B73_C2H2_In_peak_645	Zm00001d027598.RefGen_V4:Promoter_0kb_1kb	Zm00001d027598.RefGen_V4:1:8677634-8679500:-:-565	Zm00001d027598.RefGen_V4(Zm00001d027598)	1;GO:0005515,molecular_function protein binding	NA	NA	ONL93512.1 CCT motif family protein [Zea mays]; XP_008650859.1 uncharacterized protein LOC103631693 [Zea mays]	Others
1	8680859	8681175	317	8681024	13	10.21147	6.29818	6.96782	B73_C2H2_Ip1_vs_B73_C2H2_In_peak_646	Zm00001d027598.RefGen_V4:Promoter_1kb_2kb	Zm00001d027598.RefGen_V4:1:8677634-8679500:-:-1523	Zm00001d027598.RefGen_V4(Zm00001d027598)	1;GO:0005515,molecular_function protein binding	NA	NA	ONL93512.1 CCT motif family protein [Zea mays]; XP_008650859.1 uncharacterized protein LOC103631693 [Zea mays]	Others
1	8789157	8789495	339	8789468	7	3.77787	3.20476	1.91445	B73_C2H2_Ip1_vs_B73_C2H2_In_peak_656	Zm00001d027603.RefGen_V4:Promoter_1kb_2kb	Zm00001d027603.RefGen_V4:1:8790902-8794629:+:-1434	Zm00001d027603.RefGen_V4(Zm00001d027603)	NA	NA	NA	ONL93515.1 ATPase 2 plasma membrane-type [Zea mays]	NA
1	8822867	8823206	340	8823003	10	7.12481	4.94857	4.44537	B73_C2H2_Ip1_vs_B73_C2H2_In_peak_661	Zm00001d027604.RefGen_V4:Promoter_2kb_3kb	Zm00001d027604.RefGen_V4:1:8820125-8820398:-:-2604	Zm00001d027604.RefGen_V4(Zm00001d027604)	4;GO:0005506,molecular_function iron ion binding;GO:0016705,molecular_function oxidoreductase activity, acting on paired donors, with incorporation or reduction of molecular oxygen;GO:0020037,molecular_function heme binding;GO:0055114,biological_process oxidation-reduction process	NA	NA	ONL93516.1 cytochrome P450 family 96 subfamily A polypeptide 1 [Zea mays]	NA
1	8980857	8981048	192	8980938	7	2.96666	2.67108	1.3646	B73_C2H2_Ip1_vs_B73_C2H2_In_peak_671	Zm00001d027611.RefGen_V4:Promoter_0kb_1kb;Zm00001d027610.RefGen_V4:First_exon	Zm00001d027610.RefGen_V4:1:8979875-8981567:-:629	Zm00001d027610.RefGen_V4(Zm00001d027610)	NA	NA	NA	NP_001147836.2 vegetative storage protein [Zea mays]	NA
1	9110673	9111070	398	9110823	8	4.95994	3.86158	2.84168	B73_C2H2_Ip1_vs_B73_C2H2_In_peak_676	Zm00001d027616.RefGen_V4:Other_exon;Zm00001d027618.RefGen_V4:Promoter_2kb_3kb	Zm00001d027618.RefGen_V4:1:9112946-9115668:+:-2123	Zm00001d027618.RefGen_V4(Zm00001d027618)	4;GO:0003735,molecular_function structural constituent of ribosome;GO:0005622,cellular_component intracellular;GO:0005840,cellular_component ribosome;GO:0006412,biological_process translation	RP-L21e, RPL21; large subunit ribosomal protein L21e; K02889	map03010	NP_001131449.1 uncharacterized LOC100192783 [Zea mays]	NA
1	9157749	9157955	207	9157870	13	6.8092	4.2456	4.24747	B73_C2H2_Ip1_vs_B73_C2H2_In_peak_678	Zm00001d027620.RefGen_V4:First_intron;Zm00001d027621.RefGen_V4:Promoter_2kb_3kb	Zm00001d027620.RefGen_V4:1:9155899-9158857:+:1970	Zm00001d027620.RefGen_V4(Zm00001d027620)	NA	NA	NA	ONL93542.1 hypothetical protein ZEAMMB73_Zm00001d027620 [Zea mays]	NA
1	9259424	9259837	414	9259565	15	11.39186	6.56826	7.98248	B73_C2H2_Ip1_vs_B73_C2H2_In_peak_688	Zm00001d027623.RefGen_V4:Promoter_1kb_2kb	Zm00001d027623.RefGen_V4:1:9256392-9258054:-:-1510	Zm00001d027623.RefGen_V4(Zm00001d027623)	NA	NA	NA	XP_008650938.1 transcription factor MYB2 [Zea mays]	MYB
1	9260454	9260792	339	9260590	18	8.20209	4.23037	5.29665	B73_C2H2_Ip1_vs_B73_C2H2_In_peak_689	Zm00001d027623.RefGen_V4:Promoter_2kb_3kb	Zm00001d027623.RefGen_V4:1:9256392-9258054:-:-2535	Zm00001d027623.RefGen_V4(Zm00001d027623)	NA	NA	NA	XP_008650938.1 transcription factor MYB2 [Zea mays]	MYB
1	9775234	9775566	333	9775306	10	6.73332	4.7004	4.1791	B73_C2H2_Ip1_vs_B73_C2H2_In_peak_714	Zm00001d027642.RefGen_V4:Promoter_0kb_1kb	Zm00001d027642.RefGen_V4:1:9775793-9777248:+:-487	Zm00001d027642.RefGen_V4(Zm00001d027642)	NA	NA	NA	XP_020402681.1 xyloglucan galactosyltransferase KATAMARI1 homolog isoform X2 [Zea mays]	NA
1	9884867	9885420	554	9885232	15	10.98233	6.3199	7.67782	B73_C2H2_Ip1_vs_B73_C2H2_In_peak_720	Zm00001d027645.RefGen_V4:Promoter_1kb_2kb	Zm00001d027645.RefGen_V4:1:9880363-9883905:-:-1326	Zm00001d027645.RefGen_V4(Zm00001d027645)	4;GO:0004672,molecular_function protein kinase activity;GO:0005515,molecular_function protein binding;GO:0005524,molecular_function ATP binding;GO:0006468,biological_process protein phosphorylation	NA	NA	XP_008651021.1 MDIS1-interacting receptor like kinase 1 [Zea mays]	NA
1	10032299	10032493	195	10032424	10	5.09039	3.67273	2.95063	B73_C2H2_Ip1_vs_B73_C2H2_In_peak_727	Zm00001d027647.RefGen_V4:Promoter_1kb_2kb	Zm00001d027647.RefGen_V4:1:10028216-10030507:-:-1916	Zm00001d027647.RefGen_V4(Zm00001d027647)	NA	NA	NA	XP_008665850.1 uncharacterized protein LOC103644422 [Zea mays]	NA
1	10103246	10103603	358	10103485	16	12.93763	7.26425	9.37299	B73_C2H2_Ip1_vs_B73_C2H2_In_peak_732	Zm00001d027649.RefGen_V4:Promoter_2kb_3kb	Zm00001d027649.RefGen_V4:1:10105589-10109563:+:-2104	Zm00001d027649.RefGen_V4(Zm00001d027649)	2;GO:0005515,molecular_function protein binding;GO:0008270,molecular_function zinc ion binding	RCHY1, PIRH2; RING finger and CHY zinc finger domain-containing protein 1 [EC:2.3.2.27]; K10144	map04120	NP_001130984.1 uncharacterized protein LOC100192089 isoform 2 [Zea mays]; NP_001352442.1 uncharacterized protein LOC100192089 isoform 1 [Zea mays]; ONL93600.1 CHY-type/CTCHY-type/RING-type Zinc finger protein [Zea mays]; ONL93601.1 CHY-type/CTCHY-type/RING-type Zinc finger protein, partial [Zea mays]; ONL93602.1 CHY-type/CTCHY-type/RING-type Zinc finger protein [Zea mays]; ONL93604.1 CHY-type/CTC…	NA
1	10852784	10853069	286	10852884	13	9.09472	5.60833	6.06972	B73_C2H2_Ip1_vs_B73_C2H2_In_peak_778	Zm00001d027676.RefGen_V4:Promoter_1kb_2kb	Zm00001d027676.RefGen_V4:1:10854295-10857324:+:-1411	Zm00001d027676.RefGen_V4(Zm00001d027676)	3;GO:0004672,molecular_function protein kinase activity;GO:0005524,molecular_function ATP binding;GO:0006468,biological_process protein phosphorylation	NA	NA	ONL93672.1 Calmodulin-binding receptor-like cytoplasmic kinase 1 [Zea mays]	NA
1	10986011	10986312	302	10986210	9	5.08305	3.80602	2.95063	B73_C2H2_Ip1_vs_B73_C2H2_In_peak_780	Zm00001d027678.RefGen_V4:Promoter_0kb_1kb	Zm00001d027678.RefGen_V4:1:10986932-10988125:+:-722	Zm00001d027678.RefGen_V4(Zm00001d027678)	NA	NA	NA	NP_001106046.1 uncharacterized protein LOC100125645 [Zea mays]	LOB
1	10986532	10986725	194	10986575	10	5.09039	3.67273	2.95063	B73_C2H2_Ip1_vs_B73_C2H2_In_peak_781	Zm00001d027678.RefGen_V4:Promoter_0kb_1kb	Zm00001d027678.RefGen_V4:1:10986932-10988125:+:-357	Zm00001d027678.RefGen_V4(Zm00001d027678)	NA	NA	NA	NP_001106046.1 uncharacterized protein LOC100125645 [Zea mays]	LOB
1	11066697	11067006	310	11066872	7	4.37516	3.59896	2.33355	B73_C2H2_Ip1_vs_B73_C2H2_In_peak_788	Zm00001d027682.RefGen_V4:Other_exon;Zm00001d027681.RefGen_V4:Promoter_1kb_2kb	Zm00001d027681.RefGen_V4:1:11065459-11065705:-:-1166	Zm00001d027681.RefGen_V4(Zm00001d027681)	NA	NA	NA	ONL93679.1 hypothetical protein ZEAMMB73_Zm00001d027681 [Zea mays]	NA
1	11068124	11068497	374	11068345	17	14.73582	8.09765	10.97712	B73_C2H2_Ip1_vs_B73_C2H2_In_peak_789	Zm00001d027682.RefGen_V4:First_exon;Zm00001d027682.RefGen_V4:five_prime_UTR;Zm00001d027681.RefGen_V4:Promoter_2kb_3kb	Zm00001d027682.RefGen_V4:1:11066055-11069126:-:781	Zm00001d027682.RefGen_V4(Zm00001d027682)	3;GO:0016020,cellular_component membrane;GO:0016021,cellular_component integral component of membrane;GO:0022857,molecular_function transmembrane transporter activity	NA	NA	NP_001142002.1 uncharacterized protein LOC100274152 [Zea mays]; ONL93681.1 WAT1-related protein [Zea mays]; ONL93682.1 WAT1-related protein [Zea mays]	NA
1	11155051	11156251	1201	11155542	15	12.42136	7.19792	8.88333	B73_C2H2_Ip1_vs_B73_C2H2_In_peak_799	Zm00001d027687.RefGen_V4:Promoter_0kb_1kb;Zm00001d027686.RefGen_V4:Promoter_0kb_1kb	Zm00001d027686.RefGen_V4:1:11155766-11156159:+:-224	Zm00001d027686.RefGen_V4(Zm00001d027686)	2;GO:0003700,molecular_function DNA-binding transcription factor activity;GO:0006355,biological_process regulation of transcription, DNA-templated	NA	NA	XP_008651102.1 ethylene-responsive transcription factor ERF096 [Zea mays]	AP2/ERF-ERF
1	11166470	11167188	719	11167104	15	9.334	5.34215	6.22922	B73_C2H2_Ip1_vs_B73_C2H2_In_peak_801	Zm00001d027690.RefGen_V4:Promoter_1kb_2kb;Zm00001d027688.RefGen_V4:Promoter_1kb_2kb	Zm00001d027688.RefGen_V4:1:11158114-11165247:-:-1856	Zm00001d027688.RefGen_V4(Zm00001d027688)	6;GO:0004175,molecular_function endopeptidase activity;GO:0004298,molecular_function threonine-type endopeptidase activity;GO:0005839,cellular_component proteasome core complex;GO:0006511,biological_process ubiquitin-dependent protein catabolic process;GO:0019773,cellular_component proteasome core complex, alpha-subunit complex;GO:0051603,biological_process proteolysis involved in cellular protei…	PSMA5; 20S proteasome subunit alpha 5 [EC:3.4.25.1]; K02729	map03050	NP_001149918.1 proteasome subunit alpha type 5 [Zea mays]; ONL93689.1 Proteasome subunit alpha type [Zea mays]; ONL93690.1 Proteasome subunit alpha type [Zea mays]; ONL93692.1 Proteasome subunit alpha type [Zea mays]	NA
1	11304486	11304901	416	11304630	13	10.21147	6.29818	6.96782	B73_C2H2_Ip1_vs_B73_C2H2_In_peak_808	Zm00001d027696.RefGen_V4:Promoter_1kb_2kb;Zm00001d027695.RefGen_V4:First_exon	Zm00001d027695.RefGen_V4:1:11304566-11304881:-:251	Zm00001d027695.RefGen_V4(Zm00001d027695)	3;GO:0009055,molecular_function electron transfer activity;GO:0015035,molecular_function protein disulfide oxidoreductase activity;GO:0045454,biological_process cell redox homeostasis	NA	NA	ONL93699.1 Glutaredoxin-C13 [Zea mays]	NA
1	11307737	11307995	259	11307800	12	9.15	5.84831	6.06972	B73_C2H2_Ip1_vs_B73_C2H2_In_peak_809	Zm00001d027696.RefGen_V4:Other_exon;Zm00001d027695.RefGen_V4:Promoter_2kb_3kb	Zm00001d027696.RefGen_V4:1:11305952-11309729:+:1847	Zm00001d027696.RefGen_V4(Zm00001d027696)	NA	NA	NA	ONL93700.1 hypothetical protein ZEAMMB73_Zm00001d027696 [Zea mays]	NA
1	11438769	11438975	207	11438929	8	4.56522	3.60536	2.48291	B73_C2H2_Ip1_vs_B73_C2H2_In_peak_825	Zm00001d027701.RefGen_V4:Promoter_0kb_1kb	Zm00001d027701.RefGen_V4:1:11432183-11438681:-:-247	Zm00001d027701.RefGen_V4(Zm00001d027701)	NA	NA	NA	NP_001152046.1 appr-1-p processing enzyme family protein [Zea mays]; ONL93709.1 Appr-1-p processing enzyme family protein [Zea mays]; ONL93710.1 Appr-1-p processing enzyme family protein [Zea mays]; ONL93712.1 Appr-1-p processing enzyme family protein [Zea mays]	NA
1	11439321	11439610	290	11439430	11	8.1203	5.39844	5.21777	B73_C2H2_Ip1_vs_B73_C2H2_In_peak_826	Zm00001d027701.RefGen_V4:Promoter_0kb_1kb	Zm00001d027701.RefGen_V4:1:11432183-11438681:-:-748	Zm00001d027701.RefGen_V4(Zm00001d027701)	NA	NA	NA	NP_001152046.1 appr-1-p processing enzyme family protein [Zea mays]; ONL93709.1 Appr-1-p processing enzyme family protein [Zea mays]; ONL93710.1 Appr-1-p processing enzyme family protein [Zea mays]; ONL93712.1 Appr-1-p processing enzyme family protein [Zea mays]	NA
1	11951975	11952224	250	11952051	12	6.69532	4.3405	4.1481	B73_C2H2_Ip1_vs_B73_C2H2_In_peak_853	Zm00001d027715.RefGen_V4:Promoter_0kb_1kb	Zm00001d027715.RefGen_V4:1:11952379-11984542:+:-328	Zm00001d027715.RefGen_V4(Zm00001d027715)	6;GO:0003777,molecular_function microtubule motor activity;GO:0005515,molecular_function protein binding;GO:0005524,molecular_function ATP binding;GO:0005871,cellular_component kinesin complex;GO:0007018,biological_process microtubule-based movement;GO:0008017,molecular_function microtubule binding	NA	NA	ONL93746.1 Armadillo/beta-catenin repeat family protein / kinesin motor family protein [Zea mays]; ONL93748.1 Armadillo/beta-catenin repeat family protein / kinesin motor family protein [Zea mays]; ONL93749.1 Armadillo/beta-catenin repeat family protein / kinesin motor family protein [Zea mays]; XP_008651147.1 kinesin-like protein KIN-UA isoform X1 [Zea mays]	NA
1	12168287	12168624	338	12168414	9	4.34141	3.33884	2.33355	B73_C2H2_Ip1_vs_B73_C2H2_In_peak_867	Zm00001d027722.RefGen_V4:Promoter_2kb_3kb	Zm00001d027722.RefGen_V4:1:12170862-12175121:+:-2448	Zm00001d027722.RefGen_V4(Zm00001d027722)	NA	NA	NA	ONL93756.1 Cell number regulator 13 [Zea mays]; ONL93758.1 Cell number regulator 13 [Zea mays]	NA
1	12342920	12343123	204	12343023	10	7.12481	4.94857	4.44537	B73_C2H2_Ip1_vs_B73_C2H2_In_peak_882	Zm00001d027729.RefGen_V4:Promoter_0kb_1kb	Zm00001d027729.RefGen_V4:1:12340667-12342288:-:-734	Zm00001d027729.RefGen_V4(Zm00001d027729)	NA	NA	NA	NP_001136651.1 uncharacterized protein LOC100216780 [Zea mays]	NA
1	12344975	12345234	260	12345154	7	4.37516	3.59896	2.33355	B73_C2H2_Ip1_vs_B73_C2H2_In_peak_883	Zm00001d027729.RefGen_V4:Promoter_2kb_3kb	Zm00001d027729.RefGen_V4:1:12340667-12342288:-:-2865	Zm00001d027729.RefGen_V4(Zm00001d027729)	NA	NA	NA	NP_001136651.1 uncharacterized protein LOC100216780 [Zea mays]	NA
1	12443859	12444207	349	12443965	9	6.09873	4.45534	3.69553	B73_C2H2_Ip1_vs_B73_C2H2_In_peak_894	Zm00001d027740.RefGen_V4:First_exon;Zm00001d027741.RefGen_V4:Promoter_0kb_1kb;Zm00001d027740.RefGen_V4:five_prime_UTR	Zm00001d027740.RefGen_V4:1:12442620-12443983:-:18	Zm00001d027740.RefGen_V4(Zm00001d027740)	NA	NA	NA	XP_008651207.1 late embryogenesis abundant protein D-34 [Zea mays]	NA
1	12444854	12445118	265	12444940	9	5.3968	4.00595	3.10012	B73_C2H2_Ip1_vs_B73_C2H2_In_peak_895	Zm00001d027741.RefGen_V4:Other_exon;Zm00001d027740.RefGen_V4:Promoter_0kb_1kb	Zm00001d027741.RefGen_V4:1:12444328-12446126:+:611	Zm00001d027741.RefGen_V4(Zm00001d027741)	NA	NA	NA	ONL93803.1 Pentatricopeptide repeat-containing protein [Zea mays]	NA
1	12499640	12499896	257	12499795	14	7.17384	4.29331	4.46343	B73_C2H2_Ip1_vs_B73_C2H2_In_peak_900	Zm00001d027743.RefGen_V4:Promoter_2kb_3kb	Zm00001d027743.RefGen_V4:1:12502775-12510591:+:-2980	Zm00001d027743.RefGen_V4(Zm00001d027743)	2;GO:0004672,molecular_function protein kinase activity;GO:0006468,biological_process protein phosphorylation	NA	NA	ONL93805.1 Serine/threonine-protein kinase EDR1 [Zea mays]; ONL93808.1 Serine/threonine-protein kinase EDR1 [Zea mays]; XP_008651221.1 serine/threonine-protein kinase EDR1 isoform X1 [Zea mays]; XP_008651224.1 serine/threonine-protein kinase EDR1 isoform X2 [Zea mays]	NA
1	12534075	12534274	200	12534121	8	5.24852	4.04883	2.99264	B73_C2H2_Ip1_vs_B73_C2H2_In_peak_902	Zm00001d027746.RefGen_V4:Promoter_1kb_2kb	Zm00001d027746.RefGen_V4:1:12532780-12533074:-:-1046	Zm00001d027746.RefGen_V4(Zm00001d027746)	NA	NA	NA	NP_001145593.2 uncharacterized protein LOC100279067 [Zea mays]	NA
1	12536286	12536481	196	12536369	11	7.3679	4.9262	4.64358	B73_C2H2_Ip1_vs_B73_C2H2_In_peak_903	Zm00001d027747.RefGen_V4:Promoter_0kb_1kb	Zm00001d027747.RefGen_V4:1:12535190-12535893:-:-475	Zm00001d027747.RefGen_V4(Zm00001d027747)	NA	NA	NA	ONL93817.1 hypothetical protein ZEAMMB73_Zm00001d027747 [Zea mays]	NA
1	12847850	12848112	263	12847964	9	6.16642	4.4987	3.69553	B73_C2H2_Ip1_vs_B73_C2H2_In_peak_923	Zm00001d027759.RefGen_V4:Promoter_0kb_1kb	Zm00001d027759.RefGen_V4:1:12848105-12850651:+:-141	Zm00001d027759.RefGen_V4(Zm00001d027759)	4;GO:0004499,molecular_function N,N-dimethylaniline monooxygenase activity;GO:0050660,molecular_function flavin adenine dinucleotide binding;GO:0050661,molecular_function NADP binding;GO:0055114,biological_process oxidation-reduction process	NA	NA	ONL93875.1 putative indole-3-pyruvate monooxygenase YUCCA4 [Zea mays]	NA
1	13136765	13137172	408	13136825	12	6.43385	4.18535	3.91462	B73_C2H2_Ip1_vs_B73_C2H2_In_peak_948	Zm00001d027766.RefGen_V4:Promoter_0kb_1kb	Zm00001d027766.RefGen_V4:1:13137071-13140293:+:-246	Zm00001d027766.RefGen_V4(Zm00001d027766)	4;GO:0006633,biological_process fatty acid biosynthetic process;GO:0008610,biological_process lipid biosynthetic process;GO:0016020,cellular_component membrane;GO:0016747,molecular_function transferase activity, transferring acyl groups other than amino-acyl groups	KCS; 3-ketoacyl-CoA synthase [EC:2.3.1.199]; K15397	map00062,map04626	NP_001310277.1 3-ketoacyl-CoA synthase 19-like [Zea mays]	NA
1	13166225	13166492	268	13166331	13	10.21147	6.29818	6.96782	B73_C2H2_Ip1_vs_B73_C2H2_In_peak_950	Zm00001d027768.RefGen_V4:Promoter_0kb_1kb	Zm00001d027768.RefGen_V4:1:13166916-13176199:+:-585	Zm00001d027768.RefGen_V4(Zm00001d027768)	NA	NA	NA	ONL93883.1 Putative ion channel POLLUX-like 2 [Zea mays]; ONL93884.1 Putative ion channel POLLUX-like 2 [Zea mays]; ONL93886.1 Putative ion channel POLLUX-like 2 [Zea mays]; ONL93888.1 Putative ion channel POLLUX-like 2 [Zea mays]; ONL93891.1 Putative ion channel POLLUX-like 2 [Zea mays]; ONL93895.1 Putative ion channel POLLUX-like 2 [Zea mays]; ONL93897.1 Putative ion channel POLLUX-like 2 [Zea …	NA
1	13438373	13438629	257	13438568	8	4.52924	3.58203	2.47665	B73_C2H2_Ip1_vs_B73_C2H2_In_peak_965	Zm00001d027784.RefGen_V4:Promoter_0kb_1kb	Zm00001d027784.RefGen_V4:1:13438798-13439726:+:-230	Zm00001d027784.RefGen_V4(Zm00001d027784)	NA	NA	NA	ONL93910.1 hypothetical protein ZEAMMB73_Zm00001d027784 [Zea mays]	NA
1	13474533	13474766	234	13474642	7	2.96666	2.67108	1.3646	B73_C2H2_Ip1_vs_B73_C2H2_In_peak_968	Zm00001d027788.RefGen_V4:Promoter_0kb_1kb	Zm00001d027788.RefGen_V4:1:13475152-13483253:+:-510	Zm00001d027788.RefGen_V4(Zm00001d027788)	NA	NA	NA	ONL93912.1 hypothetical protein ZEAMMB73_Zm00001d027788 [Zea mays]; ONL93914.1 hypothetical protein ZEAMMB73_Zm00001d027788 [Zea mays]; ONL93915.1 hypothetical protein ZEAMMB73_Zm00001d027788 [Zea mays]; ONL93916.1 hypothetical protein ZEAMMB73_Zm00001d027788 [Zea mays]; ONL93919.1 hypothetical protein ZEAMMB73_Zm00001d027788 [Zea mays]; ONL93923.1 hypothetical protein ZEAMMB73_Zm00001d027788 [Ze…	NA
1	13600747	13600951	205	13600845	8	5.24852	4.04883	2.99264	B73_C2H2_Ip1_vs_B73_C2H2_In_peak_973	Zm00001d027791.RefGen_V4:Promoter_0kb_1kb	Zm00001d027791.RefGen_V4:1:13592624-13600205:-:-639	Zm00001d027791.RefGen_V4(Zm00001d027791)	1;GO:0005525,molecular_function GTP binding	NA	NA	ONL93961.1 hypothetical protein ZEAMMB73_Zm00001d027791 [Zea mays]	NA
1	13814092	13814311	220	13814197	10	6.8567	4.77859	4.29301	B73_C2H2_Ip1_vs_B73_C2H2_In_peak_989	Zm00001d027801.RefGen_V4:Promoter_1kb_2kb	Zm00001d027801.RefGen_V4:1:13815366-13827552:+:-1169	Zm00001d027801.RefGen_V4(Zm00001d027801)	6;GO:0003677,molecular_function DNA binding;GO:0003916,molecular_function DNA topoisomerase activity;GO:0003917,molecular_function DNA topoisomerase type I activity;GO:0005694,cellular_component chromosome;GO:0006265,biological_process DNA topological change;GO:0008270,molecular_function zinc ion binding	TOP3; DNA topoisomerase III [EC:5.6.2.1]; K03165	map03440	NP_001347209.1 uncharacterized protein LOC100273582 [Zea mays]; ONL93971.1 DNA topoisomerase 3-alpha [Zea mays]; ONL93972.1 DNA topoisomerase 3-alpha [Zea mays]; ONL93973.1 DNA topoisomerase 3-alpha [Zea mays]; ONL93974.1 DNA topoisomerase 3-alpha [Zea mays]; ONL93975.1 DNA topoisomerase 3-alpha [Zea mays]; ONL93976.1 DNA topoisomerase 3-alpha [Zea mays]; ONL93978.1 DNA topoisomerase 3-alpha [Zea…	NA
1	13912676	13912893	218	13912786	8	5.24852	4.04883	2.99264	B73_C2H2_Ip1_vs_B73_C2H2_In_peak_998	Zm00001d027803.RefGen_V4:Promoter_1kb_2kb	Zm00001d027803.RefGen_V4:1:13905217-13911405:-:-1380	Zm00001d027803.RefGen_V4(Zm00001d027803)	5;GO:0004553,molecular_function hydrolase activity, hydrolyzing O-glycosyl compounds;GO:0004565,molecular_function beta-galactosidase activity;GO:0005975,biological_process carbohydrate metabolic process;GO:0009341,cellular_component beta-galactosidase complex;GO:0030246,molecular_function carbohydrate binding	NA	NA	ONL93996.1 Beta-galactosidase [Zea mays]; ONL94000.1 Beta-galactosidase [Zea mays]; ONL94002.1 Beta-galactosidase [Zea mays]; ONL94004.1 Beta-galactosidase [Zea mays]; ONL94005.1 Beta-galactosidase [Zea mays]; ONL94006.1 Beta-galactosidase [Zea mays]; ONL94009.1 Beta-galactosidase [Zea mays]; ONL94010.1 Beta-galactosidase [Zea mays]; ONL94012.1 Beta-galactosidase [Zea mays]; XP_008643999.1 unchar…	NA
1	13913384	13913607	224	13913467	9	6.16642	4.4987	3.69553	B73_C2H2_Ip1_vs_B73_C2H2_In_peak_999	Zm00001d027803.RefGen_V4:Promoter_2kb_3kb	Zm00001d027803.RefGen_V4:1:13905217-13911405:-:-2061	Zm00001d027803.RefGen_V4(Zm00001d027803)	5;GO:0004553,molecular_function hydrolase activity, hydrolyzing O-glycosyl compounds;GO:0004565,molecular_function beta-galactosidase activity;GO:0005975,biological_process carbohydrate metabolic process;GO:0009341,cellular_component beta-galactosidase complex;GO:0030246,molecular_function carbohydrate binding	NA	NA	ONL93996.1 Beta-galactosidase [Zea mays]; ONL94000.1 Beta-galactosidase [Zea mays]; ONL94002.1 Beta-galactosidase [Zea mays]; ONL94004.1 Beta-galactosidase [Zea mays]; ONL94005.1 Beta-galactosidase [Zea mays]; ONL94006.1 Beta-galactosidase [Zea mays]; ONL94009.1 Beta-galactosidase [Zea mays]; ONL94010.1 Beta-galactosidase [Zea mays]; ONL94012.1 Beta-galactosidase [Zea mays]; XP_008643999.1 unchar…	NA
1	14078928	14079144	217	14079008	9	4.87207	3.67222	2.76859	B73_C2H2_Ip1_vs_B73_C2H2_In_peak_1005	Zm00001d027808.RefGen_V4:Promoter_2kb_3kb	Zm00001d027808.RefGen_V4:1:14081195-14083562:+:-2187	Zm00001d027808.RefGen_V4(Zm00001d027808)	2;GO:0016021,cellular_component integral component of membrane;GO:0016192,biological_process vesicle-mediated transport	NA	NA	ONL94040.1 vesicle-associated membrane protein 728 [Zea mays]	NA
1	14252073	14252275	203	14252162	9	5.3968	4.00595	3.10012	B73_C2H2_Ip1_vs_B73_C2H2_In_peak_1015	Zm00001d027810.RefGen_V4:Promoter_1kb_2kb	Zm00001d027810.RefGen_V4:1:14247873-14250263:-:-1898	Zm00001d027810.RefGen_V4(Zm00001d027810)	2;GO:0008152,biological_process metabolic process;GO:0016746,molecular_function transferase activity, transferring acyl groups	NA	NA	XP_008651407.1 glycerol-3-phosphate 2-O-acyltransferase 6 [Zea mays]	NA
1	14334419	14334817	399	14334760	7	4.37516	3.59896	2.33355	B73_C2H2_Ip1_vs_B73_C2H2_In_peak_1027	Zm00001d027815.RefGen_V4:Promoter_0kb_1kb	Zm00001d027815.RefGen_V4:1:14329826-14333803:-:-956	Zm00001d027815.RefGen_V4(Zm00001d027815)	NA	NA	NA	XP_008669690.1 IQ domain-containing protein IQM2 isoform X1 [Zea mays]	NA
1	14359336	14359636	301	14359514	6	3.55128	3.14909	1.75146	B73_C2H2_Ip1_vs_B73_C2H2_In_peak_1029	Zm00001d027816.RefGen_V4:Promoter_1kb_2kb	Zm00001d027816.RefGen_V4:1:14361468-14365136:+:-1954	Zm00001d027816.RefGen_V4(Zm00001d027816)	NA	NA	NA	NP_001309952.1 uncharacterized protein LOC107548105 [Zea mays]	NA
1	14360947	14361516	570	14361394	9	6.15858	4.49368	3.69553	B73_C2H2_Ip1_vs_B73_C2H2_In_peak_1030	Zm00001d027816.RefGen_V4:Promoter_0kb_1kb	Zm00001d027816.RefGen_V4:1:14361468-14365136:+:-74	Zm00001d027816.RefGen_V4(Zm00001d027816)	NA	NA	NA	NP_001309952.1 uncharacterized protein LOC107548105 [Zea mays]	NA
1	14609588	14609815	228	14609703	10	6.17087	4.34493	3.69553	B73_C2H2_Ip1_vs_B73_C2H2_In_peak_1052	Zm00001d027827.RefGen_V4:Promoter_2kb_3kb;Zm00001d027826.RefGen_V4:Other_exon	Zm00001d027826.RefGen_V4:1:14606178-14611811:-:2108	Zm00001d027826.RefGen_V4(Zm00001d027826)	1;GO:0016787,molecular_function hydrolase activity	PPP2C; serine/threonine-protein phosphatase 2A catalytic subunit [EC:3.1.3.16]; K04382	map03015,map04136	ONL94065.1 Serine/threonine-protein phosphatase PP2A-4 catalytic subunit [Zea mays]; ONL94066.1 Serine/threonine-protein phosphatase PP2A-4 catalytic subunit [Zea mays]; ONL94067.1 Serine/threonine-protein phosphatase PP2A-4 catalytic subunit [Zea mays]; RLN40691.1 serine/threonine-protein phosphatase PP2A-4 catalytic subunit-like [Panicum miliaceum]	NA
1	14611531	14611791	261	14611657	11	8.1203	5.39844	5.21777	B73_C2H2_Ip1_vs_B73_C2H2_In_peak_1053	Zm00001d027827.RefGen_V4:Promoter_0kb_1kb;Zm00001d027826.RefGen_V4:First_exon;Zm00001d027826.RefGen_V4:five_prime_UTR	Zm00001d027826.RefGen_V4:1:14606178-14611811:-:154	Zm00001d027826.RefGen_V4(Zm00001d027826)	1;GO:0016787,molecular_function hydrolase activity	PPP2C; serine/threonine-protein phosphatase 2A catalytic subunit [EC:3.1.3.16]; K04382	map03015,map04136	ONL94065.1 Serine/threonine-protein phosphatase PP2A-4 catalytic subunit [Zea mays]; ONL94066.1 Serine/threonine-protein phosphatase PP2A-4 catalytic subunit [Zea mays]; ONL94067.1 Serine/threonine-protein phosphatase PP2A-4 catalytic subunit [Zea mays]; RLN40691.1 serine/threonine-protein phosphatase PP2A-4 catalytic subunit-like [Panicum miliaceum]	NA
1	14612488	14612940	453	14612770	11	8.1203	5.39844	5.21777	B73_C2H2_Ip1_vs_B73_C2H2_In_peak_1054	Zm00001d027826.RefGen_V4:Promoter_0kb_1kb;Zm00001d027827.RefGen_V4:First_intron	Zm00001d027827.RefGen_V4:1:14612106-14616020:+:663	Zm00001d027827.RefGen_V4(Zm00001d027827)	1;GO:0005515,molecular_function protein binding	NA	NA	NP_001147489.1 kelch motif family protein [Zea mays]	NA
1	14706882	14707137	256	14706993	9	6.0399	4.41766	3.68141	B73_C2H2_Ip1_vs_B73_C2H2_In_peak_1062	Zm00001d027838.RefGen_V4:Promoter_0kb_1kb;Zm00001d027837.RefGen_V4:Promoter_2kb_3kb	Zm00001d027838.RefGen_V4:1:14705334-14706969:-:-23	Zm00001d027838.RefGen_V4(Zm00001d027838)	1;GO:0005515,molecular_function protein binding	NA	NA	NP_001130593.1 uncharacterized protein LOC100191692 [Zea mays]	SET
1	15011770	15012437	668	15012293	11	8.1203	5.39844	5.21777	B73_C2H2_Ip1_vs_B73_C2H2_In_peak_1082	Zm00001d027845.RefGen_V4:Promoter_1kb_2kb	Zm00001d027844.RefGen_V4:1:15012547-15013896:-:1603	Zm00001d027844.RefGen_V4(Zm00001d027844)	4;GO:0003735,molecular_function structural constituent of ribosome;GO:0005622,cellular_component intracellular;GO:0005840,cellular_component ribosome;GO:0006412,biological_process translation	NA	NA	ONL94091.1 Ribosomal L18p/L5e family protein [Zea mays]; XP_008651469.1 uncharacterized protein LOC103631773 [Zea mays]	NA
1	15014931	15015219	289	15015077	7	4.37516	3.59896	2.33355	B73_C2H2_Ip1_vs_B73_C2H2_In_peak_1083	Zm00001d027844.RefGen_V4:Promoter_1kb_2kb;Zm00001d027845.RefGen_V4:First_exon	Zm00001d027845.RefGen_V4:1:15013949-15018699:+:1127	Zm00001d027845.RefGen_V4(Zm00001d027845)	NA	NA	NA	XP_008651465.1 conserved oligomeric Golgi complex subunit 4 [Zea mays]	NA
1	15057314	15057544	231	15057409	6	3.15904	2.88495	1.51049	B73_C2H2_Ip1_vs_B73_C2H2_In_peak_1084	Zm00001d027846.RefGen_V4:Promoter_2kb_3kb	Zm00001d027846.RefGen_V4:1:15060189-15063033:+:-2780	Zm00001d027846.RefGen_V4(Zm00001d027846)	2;GO:0003677,molecular_function DNA binding;GO:0006355,biological_process regulation of transcription, DNA-templated	NA	NA	ACF80167.1 unknown [Zea mays]	C2C2-Dof
1	15177762	15177999	238	15177922	10	6.88818	4.79855	4.32342	B73_C2H2_Ip1_vs_B73_C2H2_In_peak_1091	Zm00001d027851.RefGen_V4:Promoter_0kb_1kb	Zm00001d027851.RefGen_V4:1:15175213-15177892:-:-29	Zm00001d027851.RefGen_V4(Zm00001d027851)	NA	NA	NA	ONL94114.1 hypothetical protein ZEAMMB73_Zm00001d027851 [Zea mays]	NA
1	15366388	15367045	658	15366946	13	9.09472	5.60833	6.06972	B73_C2H2_Ip1_vs_B73_C2H2_In_peak_1112	Zm00001d027855.RefGen_V4:Promoter_0kb_1kb	Zm00001d027855.RefGen_V4:1:15365600-15366843:-:-102	Zm00001d027855.RefGen_V4(Zm00001d027855)	1;GO:0046983,molecular_function protein dimerization activity	NA	NA	XP_008651476.1 transcription factor ILI6 [Zea mays]	bHLH
1	15368520	15368772	253	15368645	14	10.79592	6.43596	7.50487	B73_C2H2_Ip1_vs_B73_C2H2_In_peak_1113	Zm00001d027855.RefGen_V4:Promoter_1kb_2kb	Zm00001d027855.RefGen_V4:1:15365600-15366843:-:-1801	Zm00001d027855.RefGen_V4(Zm00001d027855)	1;GO:0046983,molecular_function protein dimerization activity	NA	NA	XP_008651476.1 transcription factor ILI6 [Zea mays]	bHLH
1	15760987	15761407	421	15761073	9	4.34141	3.33884	2.33355	B73_C2H2_Ip1_vs_B73_C2H2_In_peak_1136	Zm00001d027868.RefGen_V4:Promoter_2kb_3kb;Zm00001d027867.RefGen_V4:Promoter_2kb_3kb	Zm00001d027868.RefGen_V4:1:15763099-15768449:+:-2026	Zm00001d027868.RefGen_V4(Zm00001d027868)	2;GO:0005515,molecular_function protein binding;GO:0008270,molecular_function zinc ion binding	NA	NA	NP_001306652.1 E3 ubiquitin ligase BIG BROTHER-like [Zea mays]; ONL94136.1 E3 ubiquitin ligase BIG BROTHER [Zea mays]; ONL94139.1 E3 ubiquitin ligase BIG BROTHER [Zea mays]	NA
1	16020681	16020877	197	16020808	9	4.34141	3.33884	2.33355	B73_C2H2_Ip1_vs_B73_C2H2_In_peak_1159	Zm00001d027873.RefGen_V4:Promoter_1kb_2kb	Zm00001d027873.RefGen_V4:1:16018914-16019115:-:-1692	Zm00001d027873.RefGen_V4(Zm00001d027873)	NA	NA	NA	NP_001351192.1 uncharacterized protein LOC100277856 precursor [Zea mays]	NA
1	16139079	16139466	388	16139277	12	9.15	5.84831	6.06972	B73_C2H2_Ip1_vs_B73_C2H2_In_peak_1166	Zm00001d027875.RefGen_V4:Promoter_1kb_2kb	Zm00001d027875.RefGen_V4:1:16140363-16141359:+:-1086	Zm00001d027875.RefGen_V4(Zm00001d027875)	NA	NA	NA	XP_020400796.1 solute carrier family 25 member 44 [Zea mays]	NA
1	16748873	16749118	246	16748987	8	5.24852	4.04883	2.99264	B73_C2H2_Ip1_vs_B73_C2H2_In_peak_1205	Zm00001d027887.RefGen_V4:Promoter_2kb_3kb;Zm00001d027888.RefGen_V4:Other_exon;Zm00001d027888.RefGen_V4:three_prime_UTR	Zm00001d027887.RefGen_V4:1:16744339-16746866:-:-2120	Zm00001d027887.RefGen_V4(Zm00001d027887)	NA	NA	NA	ONL94209.1 Catalytic/ hydrolase [Zea mays]	NA
1	17064680	17064901	222	17064753	10	7.12481	4.94857	4.44537	B73_C2H2_Ip1_vs_B73_C2H2_In_peak_1231	Zm00001d027898.RefGen_V4:Promoter_1kb_2kb	Zm00001d027898.RefGen_V4:1:17059578-17063351:-:-1401	Zm00001d027898.RefGen_V4(Zm00001d027898)	1;GO:0016757,molecular_function transferase activity, transferring glycosyl groups	NA	NA	ONL94248.1 UDP-glycosyltransferase TURAN [Zea mays]; ONL94249.1 UDP-glycosyltransferase TURAN [Zea mays]	NA
1	17312144	17312369	226	17312256	8	5.24852	4.04883	2.99264	B73_C2H2_Ip1_vs_B73_C2H2_In_peak_1245	Zm00001d027907.RefGen_V4:Promoter_2kb_3kb	Zm00001d027907.RefGen_V4:1:17314484-17317861:+:-2228	Zm00001d027907.RefGen_V4(Zm00001d027907)	NA	NA	NA	XP_008651556.1 uncharacterized protein LOC103631794 [Zea mays]	NA
1	17362005	17362285	281	17362173	13	4.12846	2.80556	2.23861	B73_C2H2_Ip1_vs_B73_C2H2_In_peak_1250	Zm00001d027908.RefGen_V4:Promoter_0kb_1kb	Zm00001d027908.RefGen_V4:1:17362174-17365193:+:-1	Zm00001d027908.RefGen_V4(Zm00001d027908)	NA	FMO; dimethylaniline monooxygenase (N-oxide forming) / hypotaurine monooxygenase [EC:1.14.13.8 1.8.1.-]; K00485	map00430	XP_008651579.1 probable flavin-containing monooxygenase 1 [Zea mays]	NA
1	17728175	17728676	502	17728293	13	9.09472	5.60833	6.06972	B73_C2H2_Ip1_vs_B73_C2H2_In_peak_1267	Zm00001d027922.RefGen_V4:Promoter_2kb_3kb	Zm00001d027922.RefGen_V4:1:17722775-17726155:-:-2137	Zm00001d027922.RefGen_V4(Zm00001d027922)	3;GO:0003743,molecular_function translation initiation factor activity;GO:0005737,cellular_component cytoplasm;GO:0005852,cellular_component eukaryotic translation initiation factor 3 complex	NA	NA	NP_001132842.1 uncharacterized protein LOC100194334 [Zea mays]; ONL94296.1 Eukaryotic translation initiation factor 3 subunit K [Zea mays]; XP_008664442.1 uncharacterized protein LOC100194334 isoform X1 [Zea mays]	NA
1	17777940	17778228	289	17778068	16	12.18814	6.81012	8.72301	B73_C2H2_Ip1_vs_B73_C2H2_In_peak_1270	Zm00001d027924.RefGen_V4:Promoter_0kb_1kb	Zm00001d027924.RefGen_V4:1:17775778-17777344:-:-723	Zm00001d027924.RefGen_V4(Zm00001d027924)	2;GO:0003700,molecular_function DNA-binding transcription factor activity;GO:0006355,biological_process regulation of transcription, DNA-templated	NA	NA	NP_001136511.1 uncharacterized protein LOC100216626 [Zea mays]; ONL94299.1 hypothetical protein ZEAMMB73_Zm00001d027924 [Zea mays]	AP2/ERF-ERF
1	17826335	17826635	301	17826504	12	9.15	5.84831	6.06972	B73_C2H2_Ip1_vs_B73_C2H2_In_peak_1272	Zm00001d027927.RefGen_V4:Promoter_1kb_2kb	Zm00001d027927.RefGen_V4:1:17827590-17829479:+:-1086	Zm00001d027927.RefGen_V4(Zm00001d027927)	NA	NA	NA	ONL94302.1 WAPL (Wings apart-like protein regulation of heterochromatin) protein [Zea mays]	NA
1	17941435	17941713	279	17941580	10	6.73332	4.7004	4.1791	B73_C2H2_Ip1_vs_B73_C2H2_In_peak_1275	Zm00001d027933.RefGen_V4:Promoter_2kb_3kb	Zm00001d027933.RefGen_V4:1:17943762-17944164:+:-2182	Zm00001d027933.RefGen_V4(Zm00001d027933)	NA	NA	NA	ONL94308.1 hypothetical protein ZEAMMB73_Zm00001d027933 [Zea mays]	NA
1	17957623	17957851	229	17957718	13	10.21147	6.29818	6.96782	B73_C2H2_Ip1_vs_B73_C2H2_In_peak_1276	Zm00001d027935.RefGen_V4:Promoter_1kb_2kb;Zm00001d027934.RefGen_V4:Other_intron	Zm00001d027935.RefGen_V4:1:17954327-17956187:-:-1530	Zm00001d027935.RefGen_V4(Zm00001d027935)	NA	NA	NA	ONL94314.1 hypothetical protein ZEAMMB73_Zm00001d027935 [Zea mays]	NA
1	17974813	17975026	214	17974970	11	5.44386	3.74789	3.14537	B73_C2H2_Ip1_vs_B73_C2H2_In_peak_1278	Zm00001d027937.RefGen_V4:Promoter_2kb_3kb;Zm00001d027936.RefGen_V4:Other_intron	Zm00001d027937.RefGen_V4:1:17977812-17985594:+:-2842	Zm00001d027937.RefGen_V4(Zm00001d027937)	NA	NA	NA	ONL94325.1 Pentatricopeptide repeat-containing protein [Zea mays]; ONL94327.1 Pentatricopeptide repeat-containing protein [Zea mays]; ONL94328.1 Pentatricopeptide repeat-containing protein [Zea mays]; ONL94330.1 Pentatricopeptide repeat-containing protein [Zea mays]; ONL94331.1 Pentatricopeptide repeat-containing protein [Zea mays]; XP_008651716.1 protein WEAK CHLOROPLAST MOVEMENT UNDER BLUE LIGH…	NA
1	18015897	18016275	379	18016117	11	8.1203	5.39844	5.21777	B73_C2H2_Ip1_vs_B73_C2H2_In_peak_1286	Zm00001d027941.RefGen_V4:Promoter_2kb_3kb;Zm00001d027940.RefGen_V4:Promoter_2kb_3kb	Zm00001d027940.RefGen_V4:1:18010014-18013425:-:-2691	Zm00001d027940.RefGen_V4(Zm00001d027940)	NA	NA	NA	ONL94342.1 hypothetical protein ZEAMMB73_Zm00001d027940 [Zea mays]; ONL94343.1 hypothetical protein ZEAMMB73_Zm00001d027940 [Zea mays]; ONL94344.1 hypothetical protein ZEAMMB73_Zm00001d027940 [Zea mays]	NA
1	18048505	18048701	197	18048596	13	8.63671	5.32843	5.69466	B73_C2H2_Ip1_vs_B73_C2H2_In_peak_1288	Zm00001d027944.RefGen_V4:Promoter_1kb_2kb	Zm00001d027944.RefGen_V4:1:18050315-18050693:+:-1719	Zm00001d027944.RefGen_V4(Zm00001d027944)	NA	NA	NA	NP_001143961.2 uncharacterized protein LOC100276776 [Zea mays]	NA
1	18146660	18146903	244	18146867	6	3.55128	3.14909	1.75146	B73_C2H2_Ip1_vs_B73_C2H2_In_peak_1298	Zm00001d027948.RefGen_V4:Promoter_0kb_1kb	Zm00001d027948.RefGen_V4:1:18147156-18148937:+:-289	Zm00001d027948.RefGen_V4(Zm00001d027948)	1;GO:0016747,molecular_function transferase activity, transferring acyl groups other than amino-acyl groups	NA	NA	NP_001169239.1 uncharacterized protein LOC100383097 [Zea mays]	NA
1	18256327	18256553	227	18256376	9	6.16642	4.4987	3.69553	B73_C2H2_Ip1_vs_B73_C2H2_In_peak_1305	Zm00001d027951.RefGen_V4:Promoter_1kb_2kb	Zm00001d027951.RefGen_V4:1:18249159-18254729:-:-1646	Zm00001d027951.RefGen_V4(Zm00001d027951)	2;GO:0003676,molecular_function nucleic acid binding;GO:0005524,molecular_function ATP binding	NA	NA	ONL94374.1 hypothetical protein ZEAMMB73_Zm00001d027951 [Zea mays]; ONL94375.1 hypothetical protein ZEAMMB73_Zm00001d027951 [Zea mays]; ONL94376.1 hypothetical protein ZEAMMB73_Zm00001d027951 [Zea mays]	NA
1	18450819	18451018	200	18450861	14	6.77884	4.07559	4.22265	B73_C2H2_Ip1_vs_B73_C2H2_In_peak_1320	Zm00001d027962.RefGen_V4:Promoter_0kb_1kb	Zm00001d027962.RefGen_V4:1:18451772-18457720:+:-911	Zm00001d027962.RefGen_V4(Zm00001d027962)	NA	VPS37; ESCRT-I complex subunit VPS37; K12185	map04144	ONL94391.1 Vacuolar protein-sorting-associated protein 37 homolog 1 [Zea mays]	NA
1	18510246	18510541	296	18510425	8	5.24852	4.04883	2.99264	B73_C2H2_Ip1_vs_B73_C2H2_In_peak_1324	Zm00001d027965.RefGen_V4:Promoter_1kb_2kb	Zm00001d027965.RefGen_V4:1:18511900-18513196:+:-1475	Zm00001d027965.RefGen_V4(Zm00001d027965)	2;GO:0004190,molecular_function aspartic-type endopeptidase activity;GO:0006508,biological_process proteolysis	NA	NA	NP_001131154.2 uncharacterized protein LOC100192462 precursor [Zea mays]	NA
1	19172155	19172846	692	19172701	9	4.34141	3.33884	2.33355	B73_C2H2_Ip1_vs_B73_C2H2_In_peak_1369	Zm00001d027978.RefGen_V4:Promoter_1kb_2kb	Zm00001d027978.RefGen_V4:1:19169551-19170715:-:-1985	Zm00001d027978.RefGen_V4(Zm00001d027978)	2;GO:0005215,molecular_function transporter activity;GO:0016021,cellular_component integral component of membrane	NA	NA	XP_008651823.1 purine permease 3 [Zea mays]	NA
1	19390777	19390984	208	19390850	10	7.12481	4.94857	4.44537	B73_C2H2_Ip1_vs_B73_C2H2_In_peak_1381	Zm00001d027984.RefGen_V4:Promoter_1kb_2kb	Zm00001d027984.RefGen_V4:1:19388719-19389120:-:-1729	Zm00001d027984.RefGen_V4(Zm00001d027984)	NA	NA	NA	ONL94433.1 hypothetical protein ZEAMMB73_Zm00001d027984 [Zea mays]	NA
1	19433804	19434346	543	19433966	16	12.74529	7.14731	9.19053	B73_C2H2_Ip1_vs_B73_C2H2_In_peak_1383	Zm00001d027986.RefGen_V4:Promoter_2kb_3kb;Zm00001d027987.RefGen_V4:Other_exon	Zm00001d027987.RefGen_V4:1:19433158-19435672:+:807	Zm00001d027987.RefGen_V4(Zm00001d027987)	1;GO:0046983,molecular_function protein dimerization activity	NA	NA	XP_008651833.1 transcription factor bHLH96 isoform X1 [Zea mays]	bHLH
1	19583790	19583984	195	19583855	8	3.63223	3.00496	1.80866	B73_C2H2_Ip1_vs_B73_C2H2_In_peak_1388	Zm00001d027991.RefGen_V4:Promoter_0kb_1kb	Zm00001d027991.RefGen_V4:1:19584555-19586616:+:-700	Zm00001d027991.RefGen_V4(Zm00001d027991)	4;GO:0003677,molecular_function DNA binding;GO:0003700,molecular_function DNA-binding transcription factor activity;GO:0006355,biological_process regulation of transcription, DNA-templated;GO:0043565,molecular_function sequence-specific DNA binding	NA	NA	AFU81588.1 HB-type transcription factor, partial [Zea mays subsp. mays]; ONL94439.1 HB-type transcription factor [Zea mays]; ONL94441.1 HB-type transcription factor, partial [Zea mays]	HB-HD-ZIP
1	19703203	19703400	198	19703231	8	4.56522	3.60536	2.48291	B73_C2H2_Ip1_vs_B73_C2H2_In_peak_1404	Zm00001d027996.RefGen_V4:Promoter_0kb_1kb	Zm00001d027996.RefGen_V4:1:19699531-19702323:-:-907	Zm00001d027996.RefGen_V4(Zm00001d027996)	3;GO:0008270,molecular_function zinc ion binding;GO:0016491,molecular_function oxidoreductase activity;GO:0055114,biological_process oxidation-reduction process	frmA, ADH5, adhC; S-(hydroxymethyl)glutathione dehydrogenase / alcohol dehydrogenase [EC:1.1.1.284 1.1.1.1]; K00121	map00010,map00071,map00350,map00620	NP_001141131.1 uncharacterized protein LOC100273217 [Zea mays]; ONL94447.1 Alcohol dehydrogenase-like 2 [Zea mays]	NA
1	19966475	19966691	217	19966511	8	5.24852	4.04883	2.99264	B73_C2H2_Ip1_vs_B73_C2H2_In_peak_1414	Zm00001d028004.RefGen_V4:Other_exon;Zm00001d028002.RefGen_V4:Promoter_2kb_3kb	Zm00001d028004.RefGen_V4:1:19965955-19969415:-:2904	Zm00001d028004.RefGen_V4(Zm00001d028004)	1;GO:0005515,molecular_function protein binding	NA	NA	XP_008651882.2 uncharacterized protein LOC103631845 [Zea mays]	NA
1	20026949	20027233	285	20027097	9	6.16642	4.4987	3.69553	B73_C2H2_Ip1_vs_B73_C2H2_In_peak_1418	Zm00001d028005.RefGen_V4:Promoter_0kb_1kb	Zm00001d028005.RefGen_V4:1:20022493-20026685:-:-411	Zm00001d028005.RefGen_V4(Zm00001d028005)	2;GO:0016579,biological_process protein deubiquitination;GO:0036459,molecular_function thiol-dependent ubiquitinyl hydrolase activity	NA	NA	NP_001142184.1 uncharacterized protein LOC100274352 [Zea mays]	NA
1	20029117	20029355	239	20029256	10	6.26863	4.40655	3.76161	B73_C2H2_Ip1_vs_B73_C2H2_In_peak_1419	Zm00001d028006.RefGen_V4:Other_exon;Zm00001d028005.RefGen_V4:Promoter_2kb_3kb	Zm00001d028005.RefGen_V4:1:20022493-20026685:-:-2570	Zm00001d028005.RefGen_V4(Zm00001d028005)	2;GO:0016579,biological_process protein deubiquitination;GO:0036459,molecular_function thiol-dependent ubiquitinyl hydrolase activity	NA	NA	NP_001142184.1 uncharacterized protein LOC100274352 [Zea mays]	NA
1	20133548	20133862	315	20133720	14	11.30254	6.74805	7.89942	B73_C2H2_Ip1_vs_B73_C2H2_In_peak_1431	Zm00001d028007.RefGen_V4:Promoter_2kb_3kb	Zm00001d028007.RefGen_V4:1:20105975-20131237:-:-2482	Zm00001d028007.RefGen_V4(Zm00001d028007)	3;GO:0003677,molecular_function DNA binding;GO:0005515,molecular_function protein binding;GO:0005634,cellular_component nucleus	NA	NA	ONL94463.1 Calmodulin-binding transcription activator 2 [Zea mays]; XP_008651919.1 calmodulin-binding transcription activator 1 isoform X2 [Zea mays]	CAMTA
1	20293489	20293829	341	20293648	16	13.56628	7.64779	9.90904	B73_C2H2_Ip1_vs_B73_C2H2_In_peak_1438	Zm00001d028011.RefGen_V4:Promoter_0kb_1kb	Zm00001d028011.RefGen_V4:1:20291774-20293058:-:-589	Zm00001d028011.RefGen_V4(Zm00001d028011)	1;GO:0005515,molecular_function protein binding	NA	NA	NP_001144712.1 uncharacterized protein LOC100277752 [Zea mays]	NA
1	20295486	20295759	274	20295600	11	5.87595	4.00661	3.52887	B73_C2H2_Ip1_vs_B73_C2H2_In_peak_1439	Zm00001d028011.RefGen_V4:Promoter_2kb_3kb	Zm00001d028011.RefGen_V4:1:20291774-20293058:-:-2541	Zm00001d028011.RefGen_V4(Zm00001d028011)	1;GO:0005515,molecular_function protein binding	NA	NA	NP_001144712.1 uncharacterized protein LOC100277752 [Zea mays]	NA
1	20295989	20296233	245	20296054	10	6.44147	4.51568	3.91728	B73_C2H2_Ip1_vs_B73_C2H2_In_peak_1440	Zm00001d028011.RefGen_V4:Promoter_2kb_3kb	Zm00001d028011.RefGen_V4:1:20291774-20293058:-:-2995	Zm00001d028011.RefGen_V4(Zm00001d028011)	1;GO:0005515,molecular_function protein binding	NA	NA	NP_001144712.1 uncharacterized protein LOC100277752 [Zea mays]	NA
1	20311448	20311796	349	20311665	11	3.54864	2.67181	1.75146	B73_C2H2_Ip1_vs_B73_C2H2_In_peak_1443	Zm00001d028013.RefGen_V4:Promoter_0kb_1kb	Zm00001d028013.RefGen_V4:1:20304478-20310840:-:-824	Zm00001d028013.RefGen_V4(Zm00001d028013)	1;GO:0003723,molecular_function RNA binding	NA	NA	NP_001169625.1 uncharacterized protein LOC100383506 [Zea mays]	NA
1	20412080	20412361	282	20412220	12	9.15	5.84831	6.06972	B73_C2H2_Ip1_vs_B73_C2H2_In_peak_1445	Zm00001d028017.RefGen_V4:Promoter_0kb_1kb	Zm00001d028017.RefGen_V4:1:20410910-20411813:-:-406	Zm00001d028017.RefGen_V4(Zm00001d028017)	2;GO:0003700,molecular_function DNA-binding transcription factor activity;GO:0006355,biological_process regulation of transcription, DNA-templated	NA	NA	NP_001136823.1 putative AP2/EREBP transcription factor superfamily protein [Zea mays]	AP2/ERF-ERF
1	20414181	20414436	256	20414314	10	6.26863	4.40655	3.76161	B73_C2H2_Ip1_vs_B73_C2H2_In_peak_1446	Zm00001d028017.RefGen_V4:Promoter_2kb_3kb	Zm00001d028017.RefGen_V4:1:20410910-20411813:-:-2500	Zm00001d028017.RefGen_V4(Zm00001d028017)	2;GO:0003700,molecular_function DNA-binding transcription factor activity;GO:0006355,biological_process regulation of transcription, DNA-templated	NA	NA	NP_001136823.1 putative AP2/EREBP transcription factor superfamily protein [Zea mays]	AP2/ERF-ERF
1	20737608	20737985	378	20737873	11	7.49354	5.00487	4.76236	B73_C2H2_Ip1_vs_B73_C2H2_In_peak_1466	Zm00001d028024.RefGen_V4:Promoter_2kb_3kb	Zm00001d028024.RefGen_V4:1:20740612-20741926:+:-2739	Zm00001d028024.RefGen_V4(Zm00001d028024)	NA	NA	NA	NP_001168338.1 uncharacterized protein LOC100382106 [Zea mays]	NA
1	20853741	20853994	254	20853860	14	7.17384	4.29331	4.46343	B73_C2H2_Ip1_vs_B73_C2H2_In_peak_1476	Zm00001d028026.RefGen_V4:Promoter_2kb_3kb	Zm00001d028026.RefGen_V4:1:20836618-20851026:-:-2833	Zm00001d028026.RefGen_V4(Zm00001d028026)	2;GO:0000155,molecular_function phosphorelay sensor kinase activity;GO:0007165,biological_process signal transduction	NA	NA	ONL94498.1 Ethylene response sensor 1 [Zea mays]; ONL94500.1 Ethylene response sensor 1 [Zea mays]	NA
1	20931271	20931826	556	20931666	12	6.69532	4.3405	4.1481	B73_C2H2_Ip1_vs_B73_C2H2_In_peak_1480	Zm00001d028032.RefGen_V4:Promoter_1kb_2kb;Zm00001d028034.RefGen_V4:Other_exon	Zm00001d028034.RefGen_V4:1:20930891-20939295:+:774	Zm00001d028034.RefGen_V4(Zm00001d028034)	NA	NA	NA	NP_001349064.1 Tetratricopeptide repeat (TPR)-like superfamily protein [Zea mays]; ONL94508.1 Tetratricopeptide repeat (TPR)-like superfamily protein [Zea mays]; ONL94510.1 Tetratricopeptide repeat (TPR)-like superfamily protein [Zea mays]; ONL94512.1 Tetratricopeptide repeat (TPR)-like superfamily protein [Zea mays]; ONL94513.1 Tetratricopeptide repeat (TPR)-like superfamily protein [Zea mays]; …	NA
1	21009726	21010086	361	21009936	11	7.17739	4.80714	4.46343	B73_C2H2_Ip1_vs_B73_C2H2_In_peak_1485	Zm00001d028035.RefGen_V4:Promoter_1kb_2kb;Zm00001d028036.RefGen_V4:First_intron	Zm00001d028036.RefGen_V4:1:21009579-21010372:+:356	Zm00001d028036.RefGen_V4(Zm00001d028036)	NA	NA	NA	ONL94538.1 Myosin heavy chain, partial [Zea mays]	NA
1	21554992	21555310	319	21555200	10	7.12481	4.94857	4.44537	B73_C2H2_Ip1_vs_B73_C2H2_In_peak_1522	Zm00001d028046.RefGen_V4:Promoter_1kb_2kb	Zm00001d028046.RefGen_V4:1:21513844-21553331:-:-1868	Zm00001d028046.RefGen_V4(Zm00001d028046)	NA	NA	NA	ONL94577.1 Putative pentatricopeptide repeat-containing protein [Zea mays]	NA
1	21693132	21693360	229	21693209	7	4.37516	3.59896	2.33355	B73_C2H2_Ip1_vs_B73_C2H2_In_peak_1531	Zm00001d028051.RefGen_V4:Promoter_0kb_1kb	Zm00001d028051.RefGen_V4:1:21690751-21692638:-:-570	Zm00001d028051.RefGen_V4(Zm00001d028051)	NA	NA	NA	ONL94580.1 ARM-repeat/Tetratricopeptide repeat (TPR)-like protein [Zea mays]	NA
1	21694795	21695036	242	21694916	13	8.96679	5.52991	5.9947	B73_C2H2_Ip1_vs_B73_C2H2_In_peak_1532	Zm00001d028051.RefGen_V4:Promoter_2kb_3kb	Zm00001d028051.RefGen_V4:1:21690751-21692638:-:-2277	Zm00001d028051.RefGen_V4(Zm00001d028051)	NA	NA	NA	ONL94580.1 ARM-repeat/Tetratricopeptide repeat (TPR)-like protein [Zea mays]	NA
1	21773909	21774218	310	21774090	17	11.22573	6.00992	7.88424	B73_C2H2_Ip1_vs_B73_C2H2_In_peak_1534	Zm00001d028056.RefGen_V4:Promoter_2kb_3kb	Zm00001d028055.RefGen_V4:1:21774546-21776554:-:2464	Zm00001d028055.RefGen_V4(Zm00001d028055)	2;GO:0005515,molecular_function protein binding;GO:0008270,molecular_function zinc ion binding	NA	NA	NP_001142014.1 putative RING zinc finger domain superfamily protein [Zea mays]	NA
1	21776973	21777269	297	21776976	7	2.96666	2.67108	1.3646	B73_C2H2_Ip1_vs_B73_C2H2_In_peak_1535	Zm00001d028055.RefGen_V4:Promoter_0kb_1kb;Zm00001d028056.RefGen_V4:Promoter_0kb_1kb	Zm00001d028056.RefGen_V4:1:21777049-21779928:+:-73	Zm00001d028056.RefGen_V4(Zm00001d028056)	1;GO:0005515,molecular_function protein binding	NA	NA	ONL94586.1 BTB/POZ domain-containing protein [Zea mays]	NA
1	21777976	21778894	919	21778441	11	4.91016	3.43465	2.80003	B73_C2H2_Ip1_vs_B73_C2H2_In_peak_1536	Zm00001d028056.RefGen_V4:Other_intron;Zm00001d028055.RefGen_V4:Promoter_1kb_2kb	Zm00001d028056.RefGen_V4:1:21777049-21779928:+:1391	Zm00001d028056.RefGen_V4(Zm00001d028056)	1;GO:0005515,molecular_function protein binding	NA	NA	ONL94586.1 BTB/POZ domain-containing protein [Zea mays]	NA
1	21978400	21978634	235	21978530	11	8.1203	5.39844	5.21777	B73_C2H2_Ip1_vs_B73_C2H2_In_peak_1549	Zm00001d028070.RefGen_V4:Promoter_1kb_2kb;Zm00001d028071.RefGen_V4:Promoter_0kb_1kb	Zm00001d028071.RefGen_V4:1:21979235-21982123:+:-705	Zm00001d028071.RefGen_V4(Zm00001d028071)	2;GO:0016972,molecular_function thiol oxidase activity;GO:0055114,biological_process oxidation-reduction process	NA	NA	ONL94599.1 Augmenter of liver regeneration [Zea mays]; ONL94600.1 Augmenter of liver regeneration [Zea mays]; ONL94601.1 Augmenter of liver regeneration [Zea mays]; XP_008675741.1 augmenter of liver regeneration isoform X1 [Zea mays]	NA
1	22013724	22013927	204	22013748	8	5.24852	4.04883	2.99264	B73_C2H2_Ip1_vs_B73_C2H2_In_peak_1553	Zm00001d028074.RefGen_V4:Promoter_2kb_3kb	Zm00001d028074.RefGen_V4:1:22016443-22018586:+:-2695	Zm00001d028074.RefGen_V4(Zm00001d028074)	1;GO:0008080,molecular_function N-acetyltransferase activity	NA	NA	ONL94612.1 HLS1 [Zea mays]	GNAT
1	22195586	22195958	373	22195757	17	8.46349	4.50837	5.53083	B73_C2H2_Ip1_vs_B73_C2H2_In_peak_1567	Zm00001d028079.RefGen_V4:Promoter_1kb_2kb;Zm00001d028080.RefGen_V4:Other_intron	Zm00001d028080.RefGen_V4:1:22194566-22198060:+:1190	Zm00001d028080.RefGen_V4(Zm00001d028080)	NA	NA	NA	ONL94652.1 Tetratricopeptide repeat-like superfamily protein [Zea mays]	NA
1	22197085	22197317	233	22197189	21	10.55028	4.89832	7.27781	B73_C2H2_Ip1_vs_B73_C2H2_In_peak_1568	Zm00001d028079.RefGen_V4:Promoter_2kb_3kb;Zm00001d028080.RefGen_V4:Other_intron	Zm00001d028080.RefGen_V4:1:22194566-22198060:+:2622	Zm00001d028080.RefGen_V4(Zm00001d028080)	NA	NA	NA	ONL94652.1 Tetratricopeptide repeat-like superfamily protein [Zea mays]	NA
1	22614006	22614269	264	22614153	8	5.24852	4.04883	2.99264	B73_C2H2_Ip1_vs_B73_C2H2_In_peak_1596	Zm00001d028090.RefGen_V4:Promoter_2kb_3kb;Zm00001d028089.RefGen_V4:Promoter_0kb_1kb	Zm00001d028089.RefGen_V4:1:22608979-22613235:-:-917	Zm00001d028089.RefGen_V4(Zm00001d028089)	NA	NA	NA	ONL94677.1 Formin-like protein 6 [Zea mays]	NA
1	22890825	22891064	240	22890906	10	6.17087	4.34493	3.69553	B73_C2H2_Ip1_vs_B73_C2H2_In_peak_1608	Zm00001d028097.RefGen_V4:Promoter_0kb_1kb;Zm00001d028096.RefGen_V4:First_intron	Zm00001d028096.RefGen_V4:1:22880021-22891698:-:792	Zm00001d028096.RefGen_V4(Zm00001d028096)	NA	NA	NA	ONL94684.1 hypothetical protein ZEAMMB73_Zm00001d028096 [Zea mays]; ONL94686.1 hypothetical protein ZEAMMB73_Zm00001d028096 [Zea mays]; ONL94692.1 hypothetical protein ZEAMMB73_Zm00001d028096 [Zea mays]; ONL94695.1 hypothetical protein ZEAMMB73_Zm00001d028096 [Zea mays]; ONL94700.1 hypothetical protein ZEAMMB73_Zm00001d028096 [Zea mays]; ONL94701.1 hypothetical protein ZEAMMB73_Zm00001d028096 [Ze…	NA
1	23090125	23090328	204	23090222	9	6.16642	4.4987	3.69553	B73_C2H2_Ip1_vs_B73_C2H2_In_peak_1620	Zm00001d028108.RefGen_V4:Promoter_0kb_1kb	Zm00001d028108.RefGen_V4:1:23090450-23091093:+:-228	Zm00001d028108.RefGen_V4(Zm00001d028108)	1;GO:0045454,biological_process cell redox homeostasis	NA	NA	ONL94731.1 Protein disulfide isomerase-like 1-2 [Zea mays]	NA
1	23328095	23328429	335	23328176	8	4.56522	3.60536	2.48291	B73_C2H2_Ip1_vs_B73_C2H2_In_peak_1635	Zm00001d028117.RefGen_V4:Promoter_2kb_3kb	Zm00001d028117.RefGen_V4:1:23321793-23325398:-:-2777	Zm00001d028117.RefGen_V4(Zm00001d028117)	4;GO:0003735,molecular_function structural constituent of ribosome;GO:0005622,cellular_component intracellular;GO:0005840,cellular_component ribosome;GO:0006412,biological_process translation	RP-S3Ae, RPS3A; small subunit ribosomal protein S3Ae; K02984	map03010	ACG34058.1 40S ribosomal protein S3a [Zea mays]; NP_001149096.1 40S ribosomal protein S3a [Zea mays]	NA
1	23434580	23435276	697	23435162	12	9.15	5.84831	6.06972	B73_C2H2_Ip1_vs_B73_C2H2_In_peak_1641	Zm00001d028120.RefGen_V4:Promoter_0kb_1kb	Zm00001d028120.RefGen_V4:1:23432927-23434498:-:-663	Zm00001d028120.RefGen_V4(Zm00001d028120)	1;GO:0016021,cellular_component integral component of membrane	NA	NA	XP_008652310.1 heptahelical transmembrane protein 4 [Zea mays]	NA
1	23494524	23494771	248	23494608	9	6.16642	4.4987	3.69553	B73_C2H2_Ip1_vs_B73_C2H2_In_peak_1645	Zm00001d028122.RefGen_V4:Promoter_2kb_3kb	Zm00001d028122.RefGen_V4:1:23497184-23499077:+:-2576	Zm00001d028122.RefGen_V4(Zm00001d028122)	NA	NA	NA	NP_001131471.1 uncharacterized protein LOC100192806 [Zea mays]	NA
1	23622919	23623119	201	23623013	10	5.05991	3.65407	2.93663	B73_C2H2_Ip1_vs_B73_C2H2_In_peak_1664	Zm00001d028129.RefGen_V4:Promoter_2kb_3kb	Zm00001d028129.RefGen_V4:1:23625800-23627370:+:-2787	Zm00001d028129.RefGen_V4(Zm00001d028129)	1;GO:0003677,molecular_function DNA binding	NA	NA	NP_001142313.1 uncharacterized protein LOC100274482 [Zea mays]; ONL94798.1 grassy tillers1 [Zea mays]; ONL94800.1 grassy tillers1 [Zea mays]; ONL94801.1 grassy tillers1 [Zea mays]	HB-other
1	23975608	23975899	292	23975750	14	10.09873	6.00893	6.92949	B73_C2H2_Ip1_vs_B73_C2H2_In_peak_1679	Zm00001d028140.RefGen_V4:Promoter_0kb_1kb	Zm00001d028140.RefGen_V4:1:23975833-23981932:+:-83	Zm00001d028140.RefGen_V4(Zm00001d028140)	NA	NA	NA	ONL94808.1 Noc2p family [Zea mays]; ONL94809.1 Noc2p family [Zea mays]; ONL94810.1 Noc2p family [Zea mays]; ONL94811.1 Noc2p family [Zea mays]; ONL94814.1 Noc2p family [Zea mays]; ONL94817.1 Noc2p family [Zea mays]; ONL94819.1 Noc2p family [Zea mays]	NA
1	24015036	24015349	314	24015179	9	6.16642	4.4987	3.69553	B73_C2H2_Ip1_vs_B73_C2H2_In_peak_1680	Zm00001d028144.RefGen_V4:Promoter_1kb_2kb	Zm00001d028144.RefGen_V4:1:24012253-24014074:-:-1104	Zm00001d028144.RefGen_V4(Zm00001d028144)	2;GO:0016021,cellular_component integral component of membrane;GO:0055085,biological_process transmembrane transport	NA	NA	NP_001147446.1 sorbitol transporter [Zea mays]	NA
1	24016336	24016629	294	24016508	6	3.55128	3.14909	1.75146	B73_C2H2_Ip1_vs_B73_C2H2_In_peak_1681	Zm00001d028144.RefGen_V4:Promoter_2kb_3kb	Zm00001d028144.RefGen_V4:1:24012253-24014074:-:-2433	Zm00001d028144.RefGen_V4(Zm00001d028144)	2;GO:0016021,cellular_component integral component of membrane;GO:0055085,biological_process transmembrane transport	NA	NA	NP_001147446.1 sorbitol transporter [Zea mays]	NA
1	24327837	24328060	224	24327995	10	7.12481	4.94857	4.44537	B73_C2H2_Ip1_vs_B73_C2H2_In_peak_1699	Zm00001d028153.RefGen_V4:Promoter_0kb_1kb	Zm00001d028153.RefGen_V4:1:24328897-24333096:+:-902	Zm00001d028153.RefGen_V4(Zm00001d028153)	3;GO:0003735,molecular_function structural constituent of ribosome;GO:0005840,cellular_component ribosome;GO:0006412,biological_process translation	RP-S10, MRPS10, rpsJ; small subunit ribosomal protein S10; K02946	map03010	ONL94844.1 30S ribosomal protein S10 chloroplastic [Zea mays]; XP_008652481.1 30S ribosomal protein S10, chloroplastic [Zea mays]	NA
1	24672791	24673084	294	24672859	9	6.16642	4.4987	3.69553	B73_C2H2_Ip1_vs_B73_C2H2_In_peak_1728	Zm00001d028161.RefGen_V4:Promoter_0kb_1kb	Zm00001d028161.RefGen_V4:1:24673010-24673466:+:-151	Zm00001d028161.RefGen_V4(Zm00001d028161)	NA	NA	NA	NP_001183617.1 uncharacterized protein LOC100502211 [Zea mays]	NA
1	25051295	25051594	300	25051432	12	8.67963	5.55502	5.72954	B73_C2H2_Ip1_vs_B73_C2H2_In_peak_1759	Zm00001d028167.RefGen_V4:Promoter_1kb_2kb	Zm00001d028167.RefGen_V4:1:25047705-25050015:-:-1416	Zm00001d028167.RefGen_V4(Zm00001d028167)	1;GO:0016021,cellular_component integral component of membrane	NA	NA	ACR36360.1 unknown [Zea mays]	NA
1	25151100	25151447	348	25151370	13	6.59937	4.12582	4.06802	B73_C2H2_Ip1_vs_B73_C2H2_In_peak_1762	Zm00001d028171.RefGen_V4:Promoter_2kb_3kb	Zm00001d028171.RefGen_V4:1:25153512-25154838:+:-2142	Zm00001d028171.RefGen_V4(Zm00001d028171)	1;GO:0005515,molecular_function protein binding	NA	NA	NP_001167973.1 uncharacterized protein LOC100381690 [Zea mays]	NA
1	25152029	25152243	215	25152175	16	7.34764	4.08742	4.62824	B73_C2H2_Ip1_vs_B73_C2H2_In_peak_1763	Zm00001d028171.RefGen_V4:Promoter_1kb_2kb	Zm00001d028171.RefGen_V4:1:25153512-25154838:+:-1337	Zm00001d028171.RefGen_V4(Zm00001d028171)	1;GO:0005515,molecular_function protein binding	NA	NA	NP_001167973.1 uncharacterized protein LOC100381690 [Zea mays]	NA
1	25740099	25740301	203	25740232	8	4.93562	3.84578	2.81814	B73_C2H2_Ip1_vs_B73_C2H2_In_peak_1801	Zm00001d028186.RefGen_V4:Promoter_1kb_2kb;Zm00001d028185.RefGen_V4:Other_exon	Zm00001d028185.RefGen_V4:1:25738663-25741208:-:976	Zm00001d028185.RefGen_V4(Zm00001d028185)	NA	NA	NA	XP_008671206.1 remorin6.3 isoform X1 [Zea mays]; XP_008671220.1 remorin6.3 isoform X4 [Zea mays]	NA
1	25769189	25769411	223	25769382	9	5.08305	3.80602	2.95063	B73_C2H2_Ip1_vs_B73_C2H2_In_peak_1805	Zm00001d028188.RefGen_V4:Promoter_2kb_3kb	Zm00001d028188.RefGen_V4:1:25760319-25767012:-:-2369	Zm00001d028188.RefGen_V4(Zm00001d028188)	2;GO:0016757,molecular_function transferase activity, transferring glycosyl groups;GO:0047262,molecular_function polygalacturonate 4-alpha-galacturonosyltransferase activity	GAUT; alpha-1,4-galacturonosyltransferase [EC:2.4.1.43]; K13648	map00520	ONL94927.1 putative galacturonosyltransferase 13 [Zea mays]; ONL94928.1 putative galacturonosyltransferase 13 [Zea mays]; ONL94929.1 putative galacturonosyltransferase 13 [Zea mays]	NA
1	26007955	26008503	549	26008356	10	7.12481	4.94857	4.44537	B73_C2H2_Ip1_vs_B73_C2H2_In_peak_1815	Zm00001d028199.RefGen_V4:First_intron;Zm00001d028200.RefGen_V4:Promoter_2kb_3kb	Zm00001d028199.RefGen_V4:1:26001771-26009085:-:729	Zm00001d028199.RefGen_V4(Zm00001d028199)	2;GO:0004553,molecular_function hydrolase activity, hydrolyzing O-glycosyl compounds;GO:0005975,biological_process carbohydrate metabolic process	E3.2.1.21; beta-glucosidase [EC:3.2.1.21]; K01188	map00460,map00500	ACF80062.1 unknown [Zea mays]; NP_001345427.1 uncharacterized protein LOC100192939 precursor [Zea mays]; ONL94967.1 Beta-glucosidase 40 [Zea mays]; ONL94969.1 Beta-glucosidase 40 [Zea mays]; ONL94971.1 Beta-glucosidase 40 [Zea mays]; ONL94972.1 Beta-glucosidase 40 [Zea mays]	NA
1	26039003	26039312	310	26039226	8	5.18834	4.00981	2.99264	B73_C2H2_Ip1_vs_B73_C2H2_In_peak_1817	Zm00001d028201.RefGen_V4:Promoter_2kb_3kb	Zm00001d028201.RefGen_V4:1:26041524-26045818:+:-2298	Zm00001d028201.RefGen_V4(Zm00001d028201)	2;GO:0015031,biological_process protein transport;GO:0016020,cellular_component membrane	SEC61A; protein transport protein SEC61 subunit alpha; K10956	map03060,map04141,map04145	ONL94974.1 SecY protein transport family protein [Zea mays]; ONL94975.1 SecY protein transport family protein [Zea mays]; ONL94978.1 SecY protein transport family protein [Zea mays]; XP_015632110.1 protein transport protein Sec61 subunit alpha [Oryza sativa Japonica Group]	NA
1	26190300	26190573	274	26190354	9	4.34141	3.33884	2.33355	B73_C2H2_Ip1_vs_B73_C2H2_In_peak_1829	Zm00001d028206.RefGen_V4:Promoter_0kb_1kb	Zm00001d028206.RefGen_V4:1:26188805-26189613:-:-740	Zm00001d028206.RefGen_V4(Zm00001d028206)	NA	NA	NA	ONL95019.1 hypothetical protein ZEAMMB73_Zm00001d028206 [Zea mays]	NA
1	26514688	26515093	406	26514947	18	15.92867	8.54752	12.08246	B73_C2H2_Ip1_vs_B73_C2H2_In_peak_1848	Zm00001d028210.RefGen_V4:Promoter_2kb_3kb	Zm00001d028210.RefGen_V4:1:26517878-26521293:+:-2931	Zm00001d028210.RefGen_V4(Zm00001d028210)	4;GO:0003676,molecular_function nucleic acid binding;GO:0003677,molecular_function DNA binding;GO:0005634,cellular_component nucleus;GO:0006260,biological_process DNA replication	RFA1, RPA1, rpa; replication factor A1; K07466	map03030,map03420,map03430,map03440	ACN25531.1 unknown [Zea mays]; ONL95063.1 Replication protein A 70 kDa DNA-binding subunit B [Zea mays]	NA
1	26515417	26515679	263	26515607	8	4.56522	3.60536	2.48291	B73_C2H2_Ip1_vs_B73_C2H2_In_peak_1849	Zm00001d028210.RefGen_V4:Promoter_2kb_3kb	Zm00001d028210.RefGen_V4:1:26517878-26521293:+:-2271	Zm00001d028210.RefGen_V4(Zm00001d028210)	4;GO:0003676,molecular_function nucleic acid binding;GO:0003677,molecular_function DNA binding;GO:0005634,cellular_component nucleus;GO:0006260,biological_process DNA replication	RFA1, RPA1, rpa; replication factor A1; K07466	map03030,map03420,map03430,map03440	ACN25531.1 unknown [Zea mays]; ONL95063.1 Replication protein A 70 kDa DNA-binding subunit B [Zea mays]	NA
1	26770012	26770317	306	26770163	13	9.14056	5.63647	6.06972	B73_C2H2_Ip1_vs_B73_C2H2_In_peak_1864	Zm00001d028216.RefGen_V4:Promoter_1kb_2kb	Zm00001d028216.RefGen_V4:1:26771164-26776231:+:-1001	Zm00001d028216.RefGen_V4(Zm00001d028216)	1;GO:0007275,biological_process multicellular organism development	NA	NA	NP_001148730.1 protein DROOPING LEAF [Zea mays]; ONL95074.1 drooping leaf ortholog1 [Zea mays]	C2C2-YABBY
1	27087468	27087747	280	27087598	6	3.55128	3.14909	1.75146	B73_C2H2_Ip1_vs_B73_C2H2_In_peak_1892	Zm00001d028222.RefGen_V4:Promoter_0kb_1kb	Zm00001d028222.RefGen_V4:1:27085758-27086718:-:-879	Zm00001d028222.RefGen_V4(Zm00001d028222)	NA	NA	NA	NP_001182934.1 uncharacterized protein LOC100501225 [Zea mays]	NA
1	27253712	27253908	197	27253780	8	4.44626	3.52826	2.40305	B73_C2H2_Ip1_vs_B73_C2H2_In_peak_1902	Zm00001d028225.RefGen_V4:Promoter_2kb_3kb	Zm00001d028225.RefGen_V4:1:27256287-27266967:+:-2507	Zm00001d028225.RefGen_V4(Zm00001d028225)	NA	NA	NA	ONL95106.1 hypothetical protein ZEAMMB73_Zm00001d028225 [Zea mays]; ONL95107.1 hypothetical protein ZEAMMB73_Zm00001d028225 [Zea mays]	NA
1	27279306	27279542	237	27279428	10	7.12481	4.94857	4.44537	B73_C2H2_Ip1_vs_B73_C2H2_In_peak_1903	Zm00001d028227.RefGen_V4:Promoter_0kb_1kb	Zm00001d028227.RefGen_V4:1:27280054-27286285:+:-626	Zm00001d028227.RefGen_V4(Zm00001d028227)	2;GO:0004553,molecular_function hydrolase activity, hydrolyzing O-glycosyl compounds;GO:0005975,biological_process carbohydrate metabolic process	GANAB; mannosyl-oligosaccharide alpha-1,3-glucosidase [EC:3.2.1.207]; K05546	map00510,map04141	NP_001169712.1 putative glucan 13-alpha-glucosidase precursor [Zea mays]; ONL95111.1 putative glucan 13-alpha-glucosidase [Zea mays]; ONL95112.1 putative glucan 13-alpha-glucosidase [Zea mays]; XP_008645249.1 putative glucan 13-alpha-glucosidase isoform X1 [Zea mays]	NA
1	27315589	27315780	192	27315672	8	3.63223	3.00496	1.80866	B73_C2H2_Ip1_vs_B73_C2H2_In_peak_1906	Zm00001d028230.RefGen_V4:Promoter_2kb_3kb	Zm00001d028230.RefGen_V4:1:27307349-27313346:-:-2325	Zm00001d028230.RefGen_V4(Zm00001d028230)	2;GO:0016021,cellular_component integral component of membrane;GO:0055085,biological_process transmembrane transport	NA	NA	NP_001310214.1 sugar transport protein 13 [Zea mays]	NA
1	27704265	27704473	209	27704412	9	6.16642	4.4987	3.69553	B73_C2H2_Ip1_vs_B73_C2H2_In_peak_1921	Zm00001d028241.RefGen_V4:Promoter_1kb_2kb	Zm00001d028241.RefGen_V4:1:27700702-27702800:-:-1611	Zm00001d028241.RefGen_V4(Zm00001d028241)	4;GO:0006633,biological_process fatty acid biosynthetic process;GO:0008610,biological_process lipid biosynthetic process;GO:0016020,cellular_component membrane;GO:0016747,molecular_function transferase activity, transferring acyl groups other than amino-acyl groups	KCS; 3-ketoacyl-CoA synthase [EC:2.3.1.199]; K15397	map00062,map04626	ONL95168.1 3-ketoacyl-CoA synthase, partial [Zea mays]; XP_008668455.1 uncharacterized protein LOC100191595 isoform X1 [Zea mays]	NA
1	27816512	27816843	332	27816646	7	4.37516	3.59896	2.33355	B73_C2H2_Ip1_vs_B73_C2H2_In_peak_1926	Zm00001d028243.RefGen_V4:Promoter_0kb_1kb	Zm00001d028243.RefGen_V4:1:27817412-27821834:+:-766	Zm00001d028243.RefGen_V4(Zm00001d028243)	2;GO:0004553,molecular_function hydrolase activity, hydrolyzing O-glycosyl compounds;GO:0005975,biological_process carbohydrate metabolic process	NA	NA	NP_001130376.1 putative O-Glycosyl hydrolase superfamily protein precursor [Zea mays]	NA
1	28059359	28059610	252	28059455	8	5.24852	4.04883	2.99264	B73_C2H2_Ip1_vs_B73_C2H2_In_peak_1945	Zm00001d028252.RefGen_V4:Other_exon;Zm00001d028254.RefGen_V4:Promoter_1kb_2kb;Zm00001d028252.RefGen_V4:three_prime_UTR	Zm00001d028254.RefGen_V4:1:28055809-28058269:-:-1185	Zm00001d028254.RefGen_V4(Zm00001d028254)	NA	NA	NA	ONL95197.1 Putative E3 ubiquitin-protein ligase XBAT31 [Zea mays]	NA
1	28084585	28084934	350	28084726	24	11.8271	5.00992	8.39509	B73_C2H2_Ip1_vs_B73_C2H2_In_peak_1946	Zm00001d028256.RefGen_V4:Promoter_1kb_2kb	Zm00001d028256.RefGen_V4:1:28086257-28102920:+:-1531	Zm00001d028256.RefGen_V4(Zm00001d028256)	2;GO:0031072,molecular_function heat shock protein binding;GO:0051082,molecular_function unfolded protein binding	NA	NA	ONL95206.1 Molecular chaperone Hsp40/DnaJ family protein [Zea mays]; ONL95207.1 Molecular chaperone Hsp40/DnaJ family protein [Zea mays]	NA
1	28111277	28111483	207	28111324	8	2.95033	2.57598	1.3646	B73_C2H2_Ip1_vs_B73_C2H2_In_peak_1948	Zm00001d028258.RefGen_V4:Promoter_1kb_2kb	Zm00001d028258.RefGen_V4:1:28108216-28109776:-:-1547	Zm00001d028258.RefGen_V4(Zm00001d028258)	4;GO:0005506,molecular_function iron ion binding;GO:0016705,molecular_function oxidoreductase activity, acting on paired donors, with incorporation or reduction of molecular oxygen;GO:0020037,molecular_function heme binding;GO:0055114,biological_process oxidation-reduction process	NA	NA	NP_001146262.2 uncharacterized protein LOC100279836 precursor [Zea mays]	NA
1	28645034	28645294	261	28645129	9	5.60283	4.13768	3.29175	B73_C2H2_Ip1_vs_B73_C2H2_In_peak_1971	Zm00001d028267.RefGen_V4:Promoter_2kb_3kb	Zm00001d028267.RefGen_V4:1:28638544-28642886:-:-2242	Zm00001d028267.RefGen_V4(Zm00001d028267)	2;GO:0003824,molecular_function catalytic activity;GO:0005992,biological_process trehalose biosynthetic process	TPS; trehalose 6-phosphate synthase/phosphatase [EC:2.4.1.15 3.1.3.12]; K16055	map00500	NP_001335721.1 trehalose-6-phosphate synthase [Zea mays]; ONL95322.1 trehalose-6-phosphate synthase2, partial [Zea mays]; ONL95325.1 trehalose-6-phosphate synthase2 [Zea mays]; ONL95327.1 trehalose-6-phosphate synthase2 [Zea mays]; ONL95328.1 trehalose-6-phosphate synthase2 [Zea mays]; ONL95329.1 trehalose-6-phosphate synthase2 [Zea mays]	NA
1	28732803	28733069	267	28732970	13	10.21147	6.29818	6.96782	B73_C2H2_Ip1_vs_B73_C2H2_In_peak_1978	Zm00001d028270.RefGen_V4:Promoter_0kb_1kb;Zm00001d028269.RefGen_V4:Other_exon	Zm00001d028270.RefGen_V4:1:28733919-28741221:+:-949	Zm00001d028270.RefGen_V4(Zm00001d028270)	7;GO:0000723,biological_process telomere maintenance;GO:0003678,molecular_function DNA helicase activity;GO:0004332,molecular_function fructose-bisphosphate aldolase activity;GO:0006096,biological_process glycolytic process;GO:0006281,biological_process DNA repair;GO:0006508,biological_process proteolysis;GO:0008234,molecular_function cysteine-type peptidase activity	NA	NA	ONL95339.1 hypothetical protein ZEAMMB73_Zm00001d028270 [Zea mays]; ONL95340.1 hypothetical protein ZEAMMB73_Zm00001d028270 [Zea mays]	NA
1	28786730	28787021	292	28786893	11	7.06959	4.73992	4.44537	B73_C2H2_Ip1_vs_B73_C2H2_In_peak_1982	Zm00001d028272.RefGen_V4:Promoter_2kb_3kb	Zm00001d028272.RefGen_V4:1:28789869-28800586:+:-2976	Zm00001d028272.RefGen_V4(Zm00001d028272)	1;GO:0016021,cellular_component integral component of membrane	tatC; sec-independent protein translocase protein TatC; K03118	map03060	NP_001288439.1 sec-independent protein translocase protein TATC, chloroplastic isoform 2 [Zea mays]; NP_001337661.1 sec-independent protein translocase protein TATC, chloroplastic isoform 1 [Zea mays]	NA
1	28805146	28805358	213	28805199	13	7.02957	4.37254	4.44537	B73_C2H2_Ip1_vs_B73_C2H2_In_peak_1984	Zm00001d028273.RefGen_V4:Promoter_1kb_2kb	Zm00001d028273.RefGen_V4:1:28802881-28804087:-:-1111	Zm00001d028273.RefGen_V4(Zm00001d028273)	3;GO:0004672,molecular_function protein kinase activity;GO:0005524,molecular_function ATP binding;GO:0006468,biological_process protein phosphorylation	NA	NA	ONL95345.1 Mitogen-activated protein kinase kinase 9 [Zea mays]	NA
1	28838452	28838775	324	28838651	15	10.34682	5.93818	7.08166	B73_C2H2_Ip1_vs_B73_C2H2_In_peak_1987	Zm00001d028275.RefGen_V4:Promoter_1kb_2kb	Zm00001d028275.RefGen_V4:1:28835339-28836758:-:-1892	Zm00001d028275.RefGen_V4(Zm00001d028275)	NA	NA	NA	NP_001136913.2 uncharacterized protein LOC100217071 [Zea mays]	NA
1	28957650	28958023	374	28957781	13	9.90341	6.10724	6.76625	B73_C2H2_Ip1_vs_B73_C2H2_In_peak_1995	Zm00001d028278.RefGen_V4:Promoter_2kb_3kb	Zm00001d028278.RefGen_V4:1:28959782-28961321:+:-2001	Zm00001d028278.RefGen_V4(Zm00001d028278)	4;GO:0005506,molecular_function iron ion binding;GO:0016705,molecular_function oxidoreductase activity, acting on paired donors, with incorporation or reduction of molecular oxygen;GO:0020037,molecular_function heme binding;GO:0055114,biological_process oxidation-reduction process	NA	NA	XP_008652957.1 cytochrome P450 94B3 [Zea mays]	NA
1	29170323	29170584	262	29170466	10	3.54307	2.75512	1.75146	B73_C2H2_Ip1_vs_B73_C2H2_In_peak_2010	Zm00001d028284.RefGen_V4:Promoter_2kb_3kb	Zm00001d028284.RefGen_V4:1:29163499-29167598:-:-2867	Zm00001d028284.RefGen_V4(Zm00001d028284)	NA	NA	NA	ONL95362.1 Ternary complex factor MIP1 [Zea mays]; XP_020406790.1 ternary complex factor MIP1 isoform X1 [Zea mays]	NA
1	29232424	29232655	232	29232641	6	3.03955	2.80417	1.40046	B73_C2H2_Ip1_vs_B73_C2H2_In_peak_2012	Zm00001d028286.RefGen_V4:Promoter_2kb_3kb	Zm00001d028286.RefGen_V4:1:29234776-29236687:+:-2135	Zm00001d028286.RefGen_V4(Zm00001d028286)	2;GO:0004672,molecular_function protein kinase activity;GO:0006468,biological_process protein phosphorylation	NA	NA	XP_008652982.1 serine/threonine receptor-like kinase NFP [Zea mays]	NA
1	29788456	29788659	204	29788497	8	4.56522	3.60536	2.48291	B73_C2H2_Ip1_vs_B73_C2H2_In_peak_2045	Zm00001d028303.RefGen_V4:Promoter_0kb_1kb	Zm00001d028303.RefGen_V4:1:29785410-29788053:-:-443	Zm00001d028303.RefGen_V4(Zm00001d028303)	2;GO:0003824,molecular_function catalytic activity;GO:0008152,biological_process metabolic process	E2.6.1.42, ilvE; branched-chain amino acid aminotransferase [EC:2.6.1.42]; K00826	map00270,map00280,map00290,map00770,map00966	ACN28677.1 unknown [Zea mays]; NP_001147646.1 branched-chain-amino-acid aminotransferase [Zea mays]; XP_008674369.1 branched-chain-amino-acid aminotransferase isoform X1 [Zea mays]	NA
1	29963057	29963298	242	29963225	15	8.73268	4.99719	5.78067	B73_C2H2_Ip1_vs_B73_C2H2_In_peak_2066	Zm00001d028307.RefGen_V4:Promoter_2kb_3kb	Zm00001d028307.RefGen_V4:1:29957660-29960895:-:-2329	Zm00001d028307.RefGen_V4(Zm00001d028307)	NA	NA	NA	XP_008653050.1 probable inactive poly [ADP-ribose] polymerase SRO3 [Zea mays]	NA
1	30088361	30088648	288	30088483	17	10.84779	5.7951	7.55443	B73_C2H2_Ip1_vs_B73_C2H2_In_peak_2078	Zm00001d028311.RefGen_V4:Promoter_2kb_3kb	Zm00001d028311.RefGen_V4:1:30090856-30092572:+:-2373	Zm00001d028311.RefGen_V4(Zm00001d028311)	5;GO:0006855,biological_process drug transmembrane transport;GO:0015238,molecular_function drug transmembrane transporter activity;GO:0015297,molecular_function antiporter activity;GO:0016020,cellular_component membrane;GO:0055085,biological_process transmembrane transport	NA	NA	ONL95405.1 Antiporter/ drug transporter/ transporter [Zea mays]	NA
1	30090421	30090863	443	30090587	11	8.1203	5.39844	5.21777	B73_C2H2_Ip1_vs_B73_C2H2_In_peak_2079	Zm00001d028311.RefGen_V4:Promoter_0kb_1kb	Zm00001d028311.RefGen_V4:1:30090856-30092572:+:-269	Zm00001d028311.RefGen_V4(Zm00001d028311)	5;GO:0006855,biological_process drug transmembrane transport;GO:0015238,molecular_function drug transmembrane transporter activity;GO:0015297,molecular_function antiporter activity;GO:0016020,cellular_component membrane;GO:0055085,biological_process transmembrane transport	NA	NA	ONL95405.1 Antiporter/ drug transporter/ transporter [Zea mays]	NA
1	30515305	30515606	302	30515461	14	11.29033	6.74051	7.89942	B73_C2H2_Ip1_vs_B73_C2H2_In_peak_2093	Zm00001d028317.RefGen_V4:Promoter_2kb_3kb	Zm00001d028317.RefGen_V4:1:30517818-30521296:+:-2357	Zm00001d028317.RefGen_V4(Zm00001d028317)	3;GO:0004672,molecular_function protein kinase activity;GO:0005515,molecular_function protein binding;GO:0006468,biological_process protein phosphorylation	NA	NA	ONL95410.1 Leucine-rich repeat receptor-like serine/threonine-protein kinase BAM3 [Zea mays]	NA
1	30611498	30611866	369	30611614	10	6.67311	4.66226	4.13735	B73_C2H2_Ip1_vs_B73_C2H2_In_peak_2098	Zm00001d028320.RefGen_V4:Promoter_2kb_3kb	Zm00001d028320.RefGen_V4:1:30599348-30609154:-:-2459	Zm00001d028320.RefGen_V4(Zm00001d028320)	NA	NA	NA	ONL95415.1 hypothetical protein ZEAMMB73_Zm00001d028320 [Zea mays]	NA
1	30799766	30800449	684	30800310	18	12.20703	6.3438	8.73399	B73_C2H2_Ip1_vs_B73_C2H2_In_peak_2110	Zm00001d028325.RefGen_V4:Promoter_0kb_1kb	Zm00001d028325.RefGen_V4:1:30793736-30799897:-:-412	Zm00001d028325.RefGen_V4(Zm00001d028325)	4;GO:0005506,molecular_function iron ion binding;GO:0016705,molecular_function oxidoreductase activity, acting on paired donors, with incorporation or reduction of molecular oxygen;GO:0020037,molecular_function heme binding;GO:0055114,biological_process oxidation-reduction process	CYP90B, DWF4; steroid 22S-hydroxylase [EC:1.14.14.178]; K09587	map00905	ABS30431.1 steroid 22-alpha-hydroxylase protein [Zea mays]; NP_001352430.1 putative cytochrome P450 superfamily protein precursor [Zea mays]; ONL95419.1 brassinosteroid synthesis1 [Zea mays]; ONL95420.1 brassinosteroid synthesis1 [Zea mays]; ONL95423.1 brassinosteroid synthesis1 [Zea mays]; XP_008668006.1 putative cytochrome P450 superfamily protein isoform X1 [Zea mays]	NA
1	30971480	30971756	277	30971641	13	7.54613	4.67438	4.8016	B73_C2H2_Ip1_vs_B73_C2H2_In_peak_2133	Zm00001d028328.RefGen_V4:Promoter_0kb_1kb	Zm00001d028328.RefGen_V4:1:30969604-30971412:-:-228	Zm00001d028328.RefGen_V4(Zm00001d028328)	NA	NA	NA	ONL95427.1 hypothetical protein ZEAMMB73_Zm00001d028328 [Zea mays]	NA
1	31050727	31050927	201	31050842	9	4.34141	3.33884	2.33355	B73_C2H2_Ip1_vs_B73_C2H2_In_peak_2138	Zm00001d028330.RefGen_V4:Promoter_0kb_1kb;Zm00001d028331.RefGen_V4:Other_exon	Zm00001d028330.RefGen_V4:1:31041488-31049951:-:-890	Zm00001d028330.RefGen_V4(Zm00001d028330)	4;GO:0006812,biological_process cation transport;GO:0015299,molecular_function solute:proton antiporter activity;GO:0016021,cellular_component integral component of membrane;GO:0055085,biological_process transmembrane transport	NA	NA	ONL95428.1 Sodium/hydrogen exchanger 2 [Zea mays]; ONL95434.1 Sodium/hydrogen exchanger 2 [Zea mays]; ONL95437.1 Sodium/hydrogen exchanger 2 [Zea mays]; ONL95440.1 Sodium/hydrogen exchanger 2 [Zea mays]; ONL95441.1 Sodium/hydrogen exchanger 2 [Zea mays]; ONL95443.1 Sodium/hydrogen exchanger 2 [Zea mays]; ONL95444.1 Sodium/hydrogen exchanger 2 [Zea mays]; ONL95448.1 Sodium/hydrogen exchanger 2 [Ze…	NA
1	31052616	31052958	343	31052762	12	8.90392	5.69479	5.94072	B73_C2H2_Ip1_vs_B73_C2H2_In_peak_2139	Zm00001d028330.RefGen_V4:Promoter_2kb_3kb;Zm00001d028332.RefGen_V4:Other_intron	Zm00001d028331.RefGen_V4:1:31049529-31051714:+:3232	Zm00001d028331.RefGen_V4(Zm00001d028331)	2;GO:0004553,molecular_function hydrolase activity, hydrolyzing O-glycosyl compounds;GO:0005975,biological_process carbohydrate metabolic process	NA	NA	ONL95670.1 Glucan endo-13-beta-glucosidase 7 [Zea mays]	NA
1	31061306	31061906	601	31061485	15	9.334	5.34215	6.22922	B73_C2H2_Ip1_vs_B73_C2H2_In_peak_2140	Zm00001d028332.RefGen_V4:Promoter_0kb_1kb	Zm00001d028332.RefGen_V4:1:31051821-31060753:-:-731	Zm00001d028332.RefGen_V4(Zm00001d028332)	5;GO:0005198,molecular_function structural molecule activity;GO:0006886,biological_process intracellular protein transport;GO:0016192,biological_process vesicle-mediated transport;GO:0030117,cellular_component membrane coat;GO:0030126,cellular_component COPI vesicle coat	NA	NA	NP_001146210.1 uncharacterized protein LOC100279780 [Zea mays]; ONL95673.1 Coatomer subunit gamma [Zea mays]; ONL95675.1 Coatomer subunit gamma [Zea mays]; ONL95676.1 Coatomer subunit gamma [Zea mays]; ONL95678.1 Coatomer subunit gamma [Zea mays]; ONL95680.1 Coatomer subunit gamma [Zea mays]; ONL95681.1 Coatomer subunit gamma [Zea mays]; ONL95686.1 Coatomer subunit gamma [Zea mays]; ONL95689.1 Co…	NA
1	31062912	31063105	194	31063002	13	9.70157	5.98233	6.57152	B73_C2H2_Ip1_vs_B73_C2H2_In_peak_2141	Zm00001d028333.RefGen_V4:Promoter_0kb_1kb;Zm00001d028332.RefGen_V4:Promoter_2kb_3kb	Zm00001d028333.RefGen_V4:1:31062102-31062841:-:-160	Zm00001d028333.RefGen_V4(Zm00001d028333)	NA	NA	NA	ONL95699.1 hypothetical protein ZEAMMB73_Zm00001d028333 [Zea mays]	NA
1	31553660	31554157	498	31553836	12	9.15	5.84831	6.06972	B73_C2H2_Ip1_vs_B73_C2H2_In_peak_2164	Zm00001d028348.RefGen_V4:Promoter_2kb_3kb	Zm00001d028348.RefGen_V4:1:31548998-31551114:-:-2721	Zm00001d028348.RefGen_V4(Zm00001d028348)	4;GO:0004601,molecular_function peroxidase activity;GO:0006979,biological_process response to oxidative stress;GO:0020037,molecular_function heme binding;GO:0055114,biological_process oxidation-reduction process	E1.11.1.7; peroxidase [EC:1.11.1.7]; K00430	map00940	XP_008679463.1 uncharacterized protein LOC100192603 isoform X1 [Zea mays]	NA
1	32073634	32073830	197	32073729	11	7.06959	4.73992	4.44537	B73_C2H2_Ip1_vs_B73_C2H2_In_peak_2201	Zm00001d028361.RefGen_V4:Promoter_1kb_2kb	Zm00001d028361.RefGen_V4:1:32068551-32072460:-:-1268	Zm00001d028361.RefGen_V4(Zm00001d028361)	NA	NA	NA	XP_008653253.2 protein indeterminate-domain 16 [Zea mays]	C2H2
1	32074240	32074507	268	32074363	7	4.37516	3.59896	2.33355	B73_C2H2_Ip1_vs_B73_C2H2_In_peak_2202	Zm00001d028361.RefGen_V4:Promoter_1kb_2kb	Zm00001d028361.RefGen_V4:1:32068551-32072460:-:-1902	Zm00001d028361.RefGen_V4(Zm00001d028361)	NA	NA	NA	XP_008653253.2 protein indeterminate-domain 16 [Zea mays]	C2H2
1	32479678	32479887	210	32479840	10	6.44147	4.51568	3.91728	B73_C2H2_Ip1_vs_B73_C2H2_In_peak_2235	Zm00001d028373.RefGen_V4:Promoter_1kb_2kb	Zm00001d028373.RefGen_V4:1:32472095-32478283:-:-1556	Zm00001d028373.RefGen_V4(Zm00001d028373)	1;GO:0005525,molecular_function GTP binding	NA	NA	NP_001105129.2 translocon of outer membrane of chloroplast35 [Zea mays]; ONL95824.1 translocon of outer membrane of chloroplast35 [Zea mays]; ONL95825.1 translocon of outer membrane of chloroplast35 [Zea mays]; ONL95827.1 translocon of outer membrane of chloroplast35 [Zea mays]; ONL95829.1 translocon of outer membrane of chloroplast35 [Zea mays]; ONL95831.1 translocon of outer membrane of chlorop…	NA
1	33118624	33118876	253	33118756	12	9.15	5.84831	6.06972	B73_C2H2_Ip1_vs_B73_C2H2_In_peak_2267	Zm00001d028391.RefGen_V4:Promoter_0kb_1kb	Zm00001d028391.RefGen_V4:1:33115668-33118053:-:-702	Zm00001d028391.RefGen_V4(Zm00001d028391)	2;GO:0004252,molecular_function serine-type endopeptidase activity;GO:0006508,biological_process proteolysis	NA	NA	ONL95873.1 Subtilisin-like protease SBT1.6 [Zea mays]	NA
1	33439862	33440080	219	33439934	8	5.24852	4.04883	2.99264	B73_C2H2_Ip1_vs_B73_C2H2_In_peak_2282	Zm00001d028397.RefGen_V4:Promoter_1kb_2kb	Zm00001d028397.RefGen_V4:1:33440964-33448136:+:-1030	Zm00001d028397.RefGen_V4(Zm00001d028397)	1;GO:0000062,molecular_function fatty-acyl-CoA binding	NA	NA	ACF88025.1 unknown [Zea mays]; ONL95882.1 Acyl-CoA-binding domain-containing protein 3 [Zea mays]; ONL95885.1 Acyl-CoA-binding domain-containing protein 3 [Zea mays]; ONL95886.1 Acyl-CoA-binding domain-containing protein 3 [Zea mays]; ONL95888.1 Acyl-CoA-binding domain-containing protein 3 [Zea mays]	NA
1	33596687	33597038	352	33596861	10	6.73332	4.7004	4.1791	B73_C2H2_Ip1_vs_B73_C2H2_In_peak_2295	Zm00001d028400.RefGen_V4:Promoter_0kb_1kb	Zm00001d028400.RefGen_V4:1:33597141-33600523:+:-280	Zm00001d028400.RefGen_V4(Zm00001d028400)	NA	NA	NA	ONL95897.1 Pathogenesis-related thaumatin superfamily protein [Zea mays]; ONL95899.1 Pathogenesis-related thaumatin superfamily protein [Zea mays]; ONL95900.1 Pathogenesis-related thaumatin superfamily protein [Zea mays]; XP_008651244.1 putative thaumatin domain family protein isoform X1 [Zea mays]	NA
1	33747561	33747811	251	33747710	14	8.4263	5.00827	5.49629	B73_C2H2_Ip1_vs_B73_C2H2_In_peak_2305	Zm00001d028405.RefGen_V4:Promoter_1kb_2kb	Zm00001d028405.RefGen_V4:1:33744707-33745907:-:-1802	Zm00001d028405.RefGen_V4(Zm00001d028405)	NA	NA	NA	NP_001149570.1 proline-rich protein precursor [Zea mays]; ONL95911.1 Proline-rich protein 2 [Zea mays]	NA
1	34028899	34029445	547	34029059	18	15.92867	8.54752	12.08246	B73_C2H2_Ip1_vs_B73_C2H2_In_peak_2322	Zm00001d028412.RefGen_V4:Promoter_1kb_2kb	Zm00001d028412.RefGen_V4:1:34030312-34038303:+:-1253	Zm00001d028412.RefGen_V4(Zm00001d028412)	NA	NA	NA	ONL95917.1 Filament-like plant protein 4 [Zea mays]; ONL95918.1 Filament-like plant protein 4 [Zea mays]; ONL95920.1 Filament-like plant protein 4 [Zea mays]; ONL95921.1 Filament-like plant protein 4 [Zea mays]; ONL95935.1 Filament-like plant protein 4 [Zea mays]; ONL95941.1 Filament-like plant protein 4 [Zea mays]; XP_008653463.1 filament-like plant protein 4 [Zea mays]	NA
1	34507163	34507524	362	34507285	11	7.17739	4.80714	4.46343	B73_C2H2_Ip1_vs_B73_C2H2_In_peak_2345	Zm00001d028422.RefGen_V4:Promoter_1kb_2kb	Zm00001d028422.RefGen_V4:1:34508763-34510317:+:-1478	Zm00001d028422.RefGen_V4(Zm00001d028422)	NA	NA	NA	XP_008653491.1 pentatricopeptide repeat-containing protein At4g21065 [Zea mays]	NA
1	34542193	34542438	246	34542315	10	5.09039	3.67273	2.95063	B73_C2H2_Ip1_vs_B73_C2H2_In_peak_2349	Zm00001d028424.RefGen_V4:Promoter_0kb_1kb	Zm00001d028424.RefGen_V4:1:34542492-34546543:+:-177	Zm00001d028424.RefGen_V4(Zm00001d028424)	2;GO:0003747,molecular_function translation release factor activity;GO:0006415,biological_process translational termination	NA	NA	NP_001353115.1 uncharacterized protein LOC100282262 [Zea mays]; ONL95970.1 Immature colon carcinoma transcript 1 protein [Zea mays]; ONL95971.1 Immature colon carcinoma transcript 1 protein [Zea mays]; ONL95972.1 Immature colon carcinoma transcript 1 protein [Zea mays]; ONL95974.1 Immature colon carcinoma transcript 1 protein, partial [Zea mays]; ONL95975.1 Immature colon carcinoma transcript 1 p…	NA
1	34901106	34901443	338	34901213	9	6.09873	4.45534	3.69553	B73_C2H2_Ip1_vs_B73_C2H2_In_peak_2371	Zm00001d028432.RefGen_V4:Promoter_1kb_2kb	Zm00001d028432.RefGen_V4:1:34899449-34900187:-:-1025	Zm00001d028432.RefGen_V4(Zm00001d028432)	NA	NA	NA	NP_001147992.1 nuclear transcription factor Y subunit C-1 [Zea mays]	NF-YC
1	34971061	34971638	578	34971524	12	6.0189	3.94234	3.66153	B73_C2H2_Ip1_vs_B73_C2H2_In_peak_2376	Zm00001d028437.RefGen_V4:Promoter_1kb_2kb;Zm00001d028438.RefGen_V4:First_exon	Zm00001d028438.RefGen_V4:1:34970607-34979598:+:916	Zm00001d028438.RefGen_V4(Zm00001d028438)	2;GO:0005086,molecular_function ARF guanyl-nucleotide exchange factor activity;GO:0032012,biological_process regulation of ARF protein signal transduction	ARFGEF, BIG; brefeldin A-inhibited guanine nucleotide-exchange protein; K18442	map04144	NP_001241702.1 guanine-nucleotide-exchange protein [Zea mays]; ONL96020.1 Guanine-nucleotide-exchange protein [Zea mays]; ONL96021.1 Guanine-nucleotide-exchange protein [Zea mays]; ONL96024.1 Guanine-nucleotide-exchange protein [Zea mays]; ONL96027.1 Guanine-nucleotide-exchange protein [Zea mays]; ONL96028.1 Guanine-nucleotide-exchange protein [Zea mays]; ONL96029.1 Guanine-nucleotide-exchange pr…	NA
1	35374932	35375201	270	35375077	12	9.15	5.84831	6.06972	B73_C2H2_Ip1_vs_B73_C2H2_In_peak_2410	Zm00001d028452.RefGen_V4:Promoter_0kb_1kb	Zm00001d028452.RefGen_V4:1:35373159-35374902:-:-174	Zm00001d028452.RefGen_V4(Zm00001d028452)	NA	NA	NA	NP_001149941.2 glyoxal oxidase precursor [Zea mays]	NA
1	35466920	35467193	274	35467075	9	6.16642	4.4987	3.69553	B73_C2H2_Ip1_vs_B73_C2H2_In_peak_2412	Zm00001d028453.RefGen_V4:Other_intron;Zm00001d028454.RefGen_V4:Promoter_0kb_1kb	Zm00001d028454.RefGen_V4:1:35467851-35469731:+:-776	Zm00001d028454.RefGen_V4(Zm00001d028454)	4;GO:0004672,molecular_function protein kinase activity;GO:0005524,molecular_function ATP binding;GO:0006468,biological_process protein phosphorylation;GO:0030246,molecular_function carbohydrate binding	NA	NA	ONL96058.1 L-type lectin-domain containing receptor kinase V.9 [Zea mays]	NA
1	35469345	35469752	408	35469590	10	7.04959	4.90088	4.44537	B73_C2H2_Ip1_vs_B73_C2H2_In_peak_2413	Zm00001d028454.RefGen_V4:Other_exon;Zm00001d028453.RefGen_V4:Other_intron;Zm00001d028455.RefGen_V4:Promoter_0kb_1kb	Zm00001d028455.RefGen_V4:1:35470497-35472527:+:-907	Zm00001d028455.RefGen_V4(Zm00001d028455)	3;GO:0004672,molecular_function protein kinase activity;GO:0006468,biological_process protein phosphorylation;GO:0030246,molecular_function carbohydrate binding	NA	NA	ONL96059.1 L-type lectin-domain containing receptor kinase V.9 [Zea mays]	NA
1	35505340	35506216	877	35506087	11	5.87595	4.00661	3.52887	B73_C2H2_Ip1_vs_B73_C2H2_In_peak_2415	Zm00001d028457.RefGen_V4:Promoter_2kb_3kb	Zm00001d028457.RefGen_V4:1:35508416-35510031:+:-2329	Zm00001d028457.RefGen_V4(Zm00001d028457)	NA	NA	NA	NP_001140395.1 uncharacterized protein LOC100272449 [Zea mays]	NA
1	35957643	35957923	281	35957719	11	7.17739	4.80714	4.46343	B73_C2H2_Ip1_vs_B73_C2H2_In_peak_2436	Zm00001d028471.RefGen_V4:Promoter_2kb_3kb	Zm00001d028471.RefGen_V4:1:35960440-35964750:+:-2721	Zm00001d028471.RefGen_V4(Zm00001d028471)	3;GO:0004612,molecular_function phosphoenolpyruvate carboxykinase (ATP) activity;GO:0005524,molecular_function ATP binding;GO:0006094,biological_process gluconeogenesis	E4.1.1.49, pckA; phosphoenolpyruvate carboxykinase (ATP) [EC:4.1.1.49]; K01610	map00010,map00020,map00620,map00710	NP_001335480.1 phosphoenolpyruvate carboxykinase (ATP) isoform 3 [Zea mays]; ONL96115.1 phosphoenolpyruvate carboxykinase1 [Zea mays]; ONL96116.1 phosphoenolpyruvate carboxykinase1 [Zea mays]; ONL96119.1 phosphoenolpyruvate carboxykinase1 [Zea mays]	NA
1	36512464	36512817	354	36512709	13	10.21147	6.29818	6.96782	B73_C2H2_Ip1_vs_B73_C2H2_In_peak_2477	Zm00001d028482.RefGen_V4:Promoter_1kb_2kb	Zm00001d028482.RefGen_V4:1:36508911-36510926:-:-1782	Zm00001d028482.RefGen_V4(Zm00001d028482)	1;GO:0006629,biological_process lipid metabolic process	NA	NA	NP_001150435.2 patatin-like protein 3 [Zea mays]	NA
1	36588195	36589053	859	36588298	14	9.46851	5.62702	6.36003	B73_C2H2_Ip1_vs_B73_C2H2_In_peak_2483	Zm00001d028484.RefGen_V4:Promoter_0kb_1kb	Zm00001d028484.RefGen_V4:1:36588521-36592955:+:-223	Zm00001d028484.RefGen_V4(Zm00001d028484)	1;GO:0043531,molecular_function ADP binding	RPS2; disease resistance protein RPS2; K13459	map04626	ONL96177.1 Disease resistance protein RPS5 [Zea mays]	NA
1	36671412	36671616	205	36671487	9	4.34141	3.33884	2.33355	B73_C2H2_Ip1_vs_B73_C2H2_In_peak_2492	Zm00001d028485.RefGen_V4:Promoter_0kb_1kb	Zm00001d028485.RefGen_V4:1:36671834-36684456:+:-347	Zm00001d028485.RefGen_V4(Zm00001d028485)	2;GO:0005744,cellular_component TIM23 mitochondrial import inner membrane translocase complex;GO:0030150,biological_process protein import into mitochondrial matrix	NA	NA	NP_001131979.1 uncharacterized protein LOC100193378 [Zea mays]; ONL96179.1 putative mitochondrial import inner membrane translocase subunit TIM21 [Zea mays]	NA
1	36753709	36753988	280	36753844	10	7.12481	4.94857	4.44537	B73_C2H2_Ip1_vs_B73_C2H2_In_peak_2496	Zm00001d028486.RefGen_V4:Promoter_0kb_1kb	Zm00001d028486.RefGen_V4:1:36754519-36755618:+:-675	Zm00001d028486.RefGen_V4(Zm00001d028486)	1;GO:0009055,molecular_function electron transfer activity	NA	NA	NP_001149612.1 chemocyanin precursor [Zea mays]	NA
1	36767959	36768434	476	36768232	31	30.99598	13.13652	26.58147	B73_C2H2_Ip1_vs_B73_C2H2_In_peak_2499	Zm00001d028488.RefGen_V4:Promoter_1kb_2kb	Zm00001d028488.RefGen_V4:1:36769459-36771004:+:-1227	Zm00001d028488.RefGen_V4(Zm00001d028488)	NA	NA	NA	ONL96182.1 Calmodulin-binding transcription activator 2, partial [Zea mays]	NA
1	38027137	38027378	242	38027193	8	4.56522	3.60536	2.48291	B73_C2H2_Ip1_vs_B73_C2H2_In_peak_2560	Zm00001d028519.RefGen_V4:Promoter_0kb_1kb	Zm00001d028519.RefGen_V4:1:38027329-38032536:+:-136	Zm00001d028519.RefGen_V4(Zm00001d028519)	3;GO:0000723,biological_process telomere maintenance;GO:0003678,molecular_function DNA helicase activity;GO:0006281,biological_process DNA repair	NA	NA	ONL96259.1 hypothetical protein ZEAMMB73_Zm00001d028519 [Zea mays]	NA
1	38233882	38234101	220	38234023	11	5.87595	4.00661	3.52887	B73_C2H2_Ip1_vs_B73_C2H2_In_peak_2569	Zm00001d028528.RefGen_V4:Promoter_0kb_1kb;Zm00001d028527.RefGen_V4:Promoter_1kb_2kb	Zm00001d028528.RefGen_V4:1:38234407-38242664:+:-384	Zm00001d028528.RefGen_V4(Zm00001d028528)	NA	NA	NA	NP_001183864.1 uncharacterized protein LOC100502457 [Zea mays]; ONL96269.1 Mitochondrial phosphate carrier protein 3 mitochondrial [Zea mays]	NA
1	38235005	38235426	422	38235363	8	2.95033	2.57598	1.3646	B73_C2H2_Ip1_vs_B73_C2H2_In_peak_2570	Zm00001d028528.RefGen_V4:Other_exon;Zm00001d028527.RefGen_V4:Promoter_2kb_3kb	Zm00001d028528.RefGen_V4:1:38234407-38242664:+:955	Zm00001d028528.RefGen_V4(Zm00001d028528)	NA	NA	NA	NP_001183864.1 uncharacterized protein LOC100502457 [Zea mays]; ONL96269.1 Mitochondrial phosphate carrier protein 3 mitochondrial [Zea mays]	NA
1	38527366	38527630	265	38527522	11	7.17739	4.80714	4.46343	B73_C2H2_Ip1_vs_B73_C2H2_In_peak_2587	Zm00001d028536.RefGen_V4:Promoter_0kb_1kb	Zm00001d028536.RefGen_V4:1:38520830-38526529:-:-992	Zm00001d028536.RefGen_V4(Zm00001d028536)	2;GO:0009058,biological_process biosynthetic process;GO:0016833,molecular_function oxo-acid-lyase activity	trpE; anthranilate synthase component I [EC:4.1.3.27]; K01657	map00400	NP_001266525.1 uncharacterized protein LOC606722 [Zea mays]; ONL96288.1 Anthranilate synthase alpha subunit 2 chloroplastic [Zea mays]; ONL96289.1 Anthranilate synthase alpha subunit 2 chloroplastic [Zea mays]; ONL96290.1 Anthranilate synthase alpha subunit 2 chloroplastic [Zea mays]; ONL96291.1 Anthranilate synthase alpha subunit 2 chloroplastic [Zea mays]	NA
1	38914922	38915127	206	38914992	9	6.16642	4.4987	3.69553	B73_C2H2_Ip1_vs_B73_C2H2_In_peak_2612	Zm00001d028547.RefGen_V4:Promoter_0kb_1kb	Zm00001d028547.RefGen_V4:1:38915528-38915936:+:-536	Zm00001d028547.RefGen_V4(Zm00001d028547)	NA	NA	NA	NP_001347483.1 uncharacterized protein LOC100277295 [Zea mays]	NA
1	39097901	39098131	231	39097943	15	3.30452	2.29058	1.64891	B73_C2H2_Ip1_vs_B73_C2H2_In_peak_2621	Zm00001d028558.RefGen_V4:Promoter_1kb_2kb	Zm00001d028558.RefGen_V4:1:39099229-39105322:+:-1286	Zm00001d028558.RefGen_V4(Zm00001d028558)	2;GO:0005515,molecular_function protein binding;GO:0005737,cellular_component cytoplasm	NA	NA	ONL96366.1 Clathrin binding protein [Zea mays]; ONL96367.1 Clathrin binding protein [Zea mays]; ONL96368.1 Clathrin binding protein [Zea mays]; ONL96369.1 Clathrin binding protein [Zea mays]	NA
1	39217737	39217976	240	39217874	10	6.26863	4.40655	3.76161	B73_C2H2_Ip1_vs_B73_C2H2_In_peak_2627	Zm00001d028562.RefGen_V4:Promoter_0kb_1kb;Zm00001d028563.RefGen_V4:Promoter_0kb_1kb	Zm00001d028562.RefGen_V4:1:39215625-39217472:-:-401	Zm00001d028562.RefGen_V4(Zm00001d028562)	3;GO:0005975,biological_process carbohydrate metabolic process;GO:0042132,molecular_function fructose 1,6-bisphosphate 1-phosphatase activity;GO:0042578,molecular_function phosphoric ester hydrolase activity	FBP, fbp; fructose-1,6-bisphosphatase I [EC:3.1.3.11]; K03841	map00010,map00030,map00051,map00710	NP_001150706.2 uncharacterized protein LOC100216767 [Zea mays]	NA
1	39218261	39218498	238	39218329	12	9.15	5.84831	6.06972	B73_C2H2_Ip1_vs_B73_C2H2_In_peak_2628	Zm00001d028562.RefGen_V4:Promoter_0kb_1kb;Zm00001d028563.RefGen_V4:Promoter_0kb_1kb	Zm00001d028563.RefGen_V4:1:39218834-39220465:+:-505	Zm00001d028563.RefGen_V4(Zm00001d028563)	NA	NA	NA	ONL96401.1 hypothetical protein ZEAMMB73_Zm00001d028563 [Zea mays]	NA
1	40098518	40098710	193	40098650	8	2.95033	2.57598	1.3646	B73_C2H2_Ip1_vs_B73_C2H2_In_peak_2683	Zm00001d028587.RefGen_V4:Promoter_0kb_1kb	Zm00001d028587.RefGen_V4:1:40098703-40100074:+:-53	Zm00001d028587.RefGen_V4(Zm00001d028587)	NA	NA	NA	NP_001146803.1 pentatricopeptide repeat protein PPR868-14 [Zea mays]	NA
1	40104328	40104597	270	40104539	9	6.16642	4.4987	3.69553	B73_C2H2_Ip1_vs_B73_C2H2_In_peak_2686	Zm00001d028588.RefGen_V4:Promoter_0kb_1kb	Zm00001d028588.RefGen_V4:1:40100219-40103763:-:-775	Zm00001d028588.RefGen_V4(Zm00001d028588)	NA	HSPBP1, FES1; hsp70-interacting protein; K09562	map04141	ACN28404.1 unknown [Zea mays]; ACN33985.1 unknown [Zea mays]	NA
1	40116758	40117020	263	40116849	10	7.12481	4.94857	4.44537	B73_C2H2_Ip1_vs_B73_C2H2_In_peak_2687	Zm00001d028591.RefGen_V4:Promoter_0kb_1kb	Zm00001d028591.RefGen_V4:1:40117199-40118564:+:-350	Zm00001d028591.RefGen_V4(Zm00001d028591)	2;GO:0004190,molecular_function aspartic-type endopeptidase activity;GO:0006508,biological_process proteolysis	NA	NA	NP_001353543.1 uncharacterized protein LOC100286054 precursor [Zea mays]	NA
1	40121842	40122082	241	40121925	16	12.02995	6.71489	8.58378	B73_C2H2_Ip1_vs_B73_C2H2_In_peak_2688	Zm00001d028592.RefGen_V4:Promoter_1kb_2kb	Zm00001d028592.RefGen_V4:1:40123312-40123759:+:-1387	Zm00001d028592.RefGen_V4(Zm00001d028592)	NA	NA	NA	ONL96520.1 hypothetical protein ZEAMMB73_Zm00001d028592 [Zea mays]	NA
1	41090956	41091182	227	41091039	9	6.09873	4.45534	3.69553	B73_C2H2_Ip1_vs_B73_C2H2_In_peak_2754	Zm00001d028620.RefGen_V4:Promoter_2kb_3kb	Zm00001d028620.RefGen_V4:1:41086668-41088588:-:-2450	Zm00001d028620.RefGen_V4(Zm00001d028620)	1;GO:0005543,molecular_function phospholipid binding	NA	NA	NP_001146051.1 putative ENTH/ANTH/VHS superfamily protein [Zea mays]	NA
1	41161968	41162236	269	41162092	11	7.17739	4.80714	4.46343	B73_C2H2_Ip1_vs_B73_C2H2_In_peak_2759	Zm00001d028622.RefGen_V4:First_exon;Zm00001d028622.RefGen_V4:five_prime_UTR;Zm00001d028623.RefGen_V4:Promoter_1kb_2kb	Zm00001d028622.RefGen_V4:1:41158762-41162190:-:98	Zm00001d028622.RefGen_V4(Zm00001d028622)	4;GO:0003735,molecular_function structural constituent of ribosome;GO:0005622,cellular_component intracellular;GO:0005840,cellular_component ribosome;GO:0006412,biological_process translation	RP-L3e, RPL3; large subunit ribosomal protein L3e; K02925	map03010	NP_001131208.1 uncharacterized protein LOC100192516 [Zea mays]; ONL96595.1 60S ribosomal protein L3-1 [Zea mays]	NA
1	41162960	41163566	607	41163052	15	9.28715	5.31501	6.19748	B73_C2H2_Ip1_vs_B73_C2H2_In_peak_2760	Zm00001d028623.RefGen_V4:Promoter_0kb_1kb;Zm00001d028622.RefGen_V4:Promoter_0kb_1kb	Zm00001d028623.RefGen_V4:1:41163184-41168227:+:-132	Zm00001d028623.RefGen_V4(Zm00001d028623)	3;GO:0004842,molecular_function ubiquitin-protein transferase activity;GO:0005515,molecular_function protein binding;GO:0016567,biological_process protein ubiquitination	NA	NA	NP_001350180.1 uncharacterized protein LOC100502260 [Zea mays]	NA
1	41270530	41270936	407	41270886	9	5.62854	4.15414	3.31689	B73_C2H2_Ip1_vs_B73_C2H2_In_peak_2770	Zm00001d028625.RefGen_V4:Promoter_0kb_1kb	Zm00001d028625.RefGen_V4:1:41269097-41270850:-:-35	Zm00001d028625.RefGen_V4(Zm00001d028625)	2;GO:0003677,molecular_function DNA binding;GO:0006355,biological_process regulation of transcription, DNA-templated	NA	NA	NP_001182831.1 uncharacterized protein LOC100501071 [Zea mays]; XP_008646781.1 uncharacterized protein LOC100501071 isoform X1 [Zea mays]	C2C2-Dof
1	41574940	41575146	207	41575106	8	4.56522	3.60536	2.48291	B73_C2H2_Ip1_vs_B73_C2H2_In_peak_2789	Zm00001d028639.RefGen_V4:Promoter_1kb_2kb	Zm00001d028639.RefGen_V4:1:41569483-41573603:-:-1502	Zm00001d028639.RefGen_V4(Zm00001d028639)	NA	HSPA1s; heat shock 70kDa protein 1/2/6/8; K03283	map03040,map04141,map04144	ONL96619.1 Heat shock 70 kDa protein 3 [Zea mays]; XP_020401594.1 heat shock cognate 70 kDa protein [Zea mays]	NA
1	41576335	41576673	339	41576568	10	5.09039	3.67273	2.95063	B73_C2H2_Ip1_vs_B73_C2H2_In_peak_2790	Zm00001d028639.RefGen_V4:Promoter_2kb_3kb	Zm00001d028640.RefGen_V4:1:41576806-41578649:-:2081	Zm00001d028640.RefGen_V4(Zm00001d028640)	NA	NA	NA	ONL96621.1 hypothetical protein ZEAMMB73_Zm00001d028640 [Zea mays]	NA
1	41726691	41726916	226	41726719	7	4.37516	3.59896	2.33355	B73_C2H2_Ip1_vs_B73_C2H2_In_peak_2799	Zm00001d028647.RefGen_V4:Promoter_0kb_1kb	Zm00001d028647.RefGen_V4:1:41725194-41726068:-:-650	Zm00001d028647.RefGen_V4(Zm00001d028647)	NA	NA	NA	NP_001146848.1 uncharacterized protein LOC100280456 [Zea mays]	NA
1	41727130	41727504	375	41727252	9	6.09873	4.45534	3.69553	B73_C2H2_Ip1_vs_B73_C2H2_In_peak_2800	Zm00001d028647.RefGen_V4:Promoter_1kb_2kb	Zm00001d028647.RefGen_V4:1:41725194-41726068:-:-1183	Zm00001d028647.RefGen_V4(Zm00001d028647)	NA	NA	NA	NP_001146848.1 uncharacterized protein LOC100280456 [Zea mays]	NA
1	42052729	42052968	240	42052901	6	3.55128	3.14909	1.75146	B73_C2H2_Ip1_vs_B73_C2H2_In_peak_2816	Zm00001d028657.RefGen_V4:Promoter_2kb_3kb;Zm00001d028656.RefGen_V4:First_intron	Zm00001d028656.RefGen_V4:1:42051352-42054601:-:1700	Zm00001d028656.RefGen_V4(Zm00001d028656)	1;GO:0005096,molecular_function GTPase activator activity	ARFGAP1; ADP-ribosylation factor GTPase-activating protein 1; K12492	map04144	XP_008654261.1 probable ADP-ribosylation factor GTPase-activating protein AGD6 [Zea mays]	NA
1	42055034	42055271	238	42055190	10	7.12481	4.94857	4.44537	B73_C2H2_Ip1_vs_B73_C2H2_In_peak_2817	Zm00001d028656.RefGen_V4:Promoter_0kb_1kb;Zm00001d028657.RefGen_V4:Promoter_0kb_1kb	Zm00001d028656.RefGen_V4:1:42051352-42054601:-:-588	Zm00001d028656.RefGen_V4(Zm00001d028656)	1;GO:0005096,molecular_function GTPase activator activity	ARFGAP1; ADP-ribosylation factor GTPase-activating protein 1; K12492	map04144	XP_008654261.1 probable ADP-ribosylation factor GTPase-activating protein AGD6 [Zea mays]	NA
1	42132032	42132289	258	42132197	8	5.18834	4.00981	2.99264	B73_C2H2_Ip1_vs_B73_C2H2_In_peak_2821	Zm00001d028661.RefGen_V4:Promoter_2kb_3kb	Zm00001d028661.RefGen_V4:1:42128654-42129990:-:-2206	Zm00001d028661.RefGen_V4(Zm00001d028661)	1;GO:0003676,molecular_function nucleic acid binding	NA	NA	NP_001150360.1 RNA binding protein [Zea mays]	NA
1	42392995	42393216	222	42393091	10	5.05991	3.65407	2.93663	B73_C2H2_Ip1_vs_B73_C2H2_In_peak_2832	Zm00001d028667.RefGen_V4:Promoter_0kb_1kb	Zm00001d028667.RefGen_V4:1:42392373-42392922:-:-168	Zm00001d028667.RefGen_V4(Zm00001d028667)	NA	NA	NA	XP_008654280.1 zinc finger protein ZAT12 [Zea mays]	C2H2
1	42433330	42433609	280	42433396	9	6.16642	4.4987	3.69553	B73_C2H2_Ip1_vs_B73_C2H2_In_peak_2836	Zm00001d028668.RefGen_V4:Promoter_2kb_3kb	Zm00001d028668.RefGen_V4:1:42435720-42438109:+:-2324	Zm00001d028668.RefGen_V4(Zm00001d028668)	1;GO:0050999,biological_process regulation of nitric-oxide synthase activity	NA	NA	ACF83385.1 unknown [Zea mays]	NA
1	42452459	42452708	250	42452481	8	3.63223	3.00496	1.80866	B73_C2H2_Ip1_vs_B73_C2H2_In_peak_2838	Zm00001d028670.RefGen_V4:Promoter_2kb_3kb;Zm00001d028669.RefGen_V4:Other_intron	Zm00001d028670.RefGen_V4:1:42455226-42457109:+:-2745	Zm00001d028670.RefGen_V4(Zm00001d028670)	5;GO:0005509,molecular_function calcium ion binding;GO:0009523,cellular_component photosystem II;GO:0009654,cellular_component photosystem II oxygen evolving complex;GO:0015979,biological_process photosynthesis;GO:0019898,cellular_component extrinsic component of membrane	NA	NA	XP_020401643.1 photosynthetic NDH subunit of lumenal location 1, chloroplastic isoform X2 [Zea mays]	NA
1	42787070	42787423	354	42787226	13	8.03745	4.96651	5.21777	B73_C2H2_Ip1_vs_B73_C2H2_In_peak_2854	Zm00001d028680.RefGen_V4:Promoter_1kb_2kb	Zm00001d028680.RefGen_V4:1:42788599-42791622:+:-1373	Zm00001d028680.RefGen_V4(Zm00001d028680)	NA	NA	NA	NP_001169178.1 uncharacterized protein LO isoform 2 [Zea mays]; NP_001335989.1 uncharacterized protein LO isoform 1 [Zea mays]	NA
1	43078470	43078913	444	43078550	10	3.54307	2.75512	1.75146	B73_C2H2_Ip1_vs_B73_C2H2_In_peak_2876	Zm00001d028686.RefGen_V4:Promoter_2kb_3kb	Zm00001d028686.RefGen_V4:1:43080646-43083202:+:-2096	Zm00001d028686.RefGen_V4(Zm00001d028686)	2;GO:0004672,molecular_function protein kinase activity;GO:0006468,biological_process protein phosphorylation	NA	NA	XP_008654325.1 receptor-like protein kinase HERK 1 [Zea mays]	NA
1	43080263	43080604	342	43080425	14	7.17384	4.29331	4.46343	B73_C2H2_Ip1_vs_B73_C2H2_In_peak_2877	Zm00001d028686.RefGen_V4:Promoter_0kb_1kb	Zm00001d028686.RefGen_V4:1:43080646-43083202:+:-221	Zm00001d028686.RefGen_V4(Zm00001d028686)	2;GO:0004672,molecular_function protein kinase activity;GO:0006468,biological_process protein phosphorylation	NA	NA	XP_008654325.1 receptor-like protein kinase HERK 1 [Zea mays]	NA
1	43107873	43108093	221	43108000	11	5.87595	4.00661	3.52887	B73_C2H2_Ip1_vs_B73_C2H2_In_peak_2878	Zm00001d028688.RefGen_V4:Promoter_2kb_3kb	Zm00001d028688.RefGen_V4:1:43110370-43111309:+:-2370	Zm00001d028688.RefGen_V4(Zm00001d028688)	NA	NA	NA	ONL96731.1 hypothetical protein ZEAMMB73_Zm00001d028688 [Zea mays]	NA
1	43281809	43282309	501	43281936	10	5.09039	3.67273	2.95063	B73_C2H2_Ip1_vs_B73_C2H2_In_peak_2883	Zm00001d028689.RefGen_V4:Promoter_0kb_1kb	Zm00001d028689.RefGen_V4:1:43282275-43284648:+:-339	Zm00001d028689.RefGen_V4(Zm00001d028689)	3;GO:0005524,molecular_function ATP binding;GO:0016020,cellular_component membrane;GO:0016887,molecular_function ATPase activity	NA	NA	NP_001151504.2 ATPase, coupled to transmembrane movement of substances [Zea mays]	NA
1	43362729	43362980	252	43362824	13	9.09472	5.60833	6.06972	B73_C2H2_Ip1_vs_B73_C2H2_In_peak_2892	Zm00001d028696.RefGen_V4:Promoter_1kb_2kb	Zm00001d028696.RefGen_V4:1:43359352-43361346:-:-1477	Zm00001d028696.RefGen_V4(Zm00001d028696)	NA	NA	NA	ONL96760.1 hypothetical protein ZEAMMB73_Zm00001d028696 [Zea mays]; XP_020401665.1 uncharacterized protein LOC103634480 isoform X2 [Zea mays]	NA
1	43903577	43903792	216	43903630	8	3.63223	3.00496	1.80866	B73_C2H2_Ip1_vs_B73_C2H2_In_peak_2934	Zm00001d028709.RefGen_V4:Other_intron;Zm00001d028710.RefGen_V4:Promoter_1kb_2kb	Zm00001d028710.RefGen_V4:1:43905139-43907073:+:-1509	Zm00001d028710.RefGen_V4(Zm00001d028710)	1;GO:0005789,cellular_component endoplasmic reticulum membrane	NA	NA	ONL96829.1 hypothetical protein ZEAMMB73_Zm00001d028710 [Zea mays]	NA
1	44007310	44007518	209	44007403	9	6.16642	4.4987	3.69553	B73_C2H2_Ip1_vs_B73_C2H2_In_peak_2939	Zm00001d028713.RefGen_V4:Promoter_2kb_3kb	Zm00001d028713.RefGen_V4:1:44009628-44012885:+:-2225	Zm00001d028713.RefGen_V4(Zm00001d028713)	1;GO:0055085,biological_process transmembrane transport	NA	NA	NP_001130193.1 uncharacterized protein LOC100191287 [Zea mays]	NA
1	44247534	44247756	223	44247582	10	3.54307	2.75512	1.75146	B73_C2H2_Ip1_vs_B73_C2H2_In_peak_2954	Zm00001d028720.RefGen_V4:Promoter_0kb_1kb	Zm00001d028720.RefGen_V4:1:44244618-44246925:-:-656	Zm00001d028720.RefGen_V4(Zm00001d028720)	2;GO:0005622,cellular_component intracellular;GO:0006810,biological_process transport	NA	NA	ONL96861.1 Phosphatidylinositol transfer protein expressed [Zea mays]; ONL96862.1 Phosphatidylinositol transfer protein expressed [Zea mays]	NA
1	44340667	44340879	213	44340825	8	5.18834	4.00981	2.99264	B73_C2H2_Ip1_vs_B73_C2H2_In_peak_2962	Zm00001d028722.RefGen_V4:Promoter_2kb_3kb;Zm00001d028721.RefGen_V4:Other_exon	Zm00001d028721.RefGen_V4:1:44340622-44341737:-:912	Zm00001d028721.RefGen_V4(Zm00001d028721)	NA	NA	NA	AIB04798.1 LOB transcription factor, partial [Zea mays]	LOB
1	44358557	44358932	376	44358720	11	7.17739	4.80714	4.46343	B73_C2H2_Ip1_vs_B73_C2H2_In_peak_2965	Zm00001d028725.RefGen_V4:Promoter_2kb_3kb	Zm00001d028725.RefGen_V4:1:44361605-44365357:+:-2885	Zm00001d028725.RefGen_V4(Zm00001d028725)	2;GO:0015018,molecular_function galactosylgalactosylxylosylprotein 3-beta-glucuronosyltransferase activity;GO:0016020,cellular_component membrane	NA	NA	NP_001147664.1 beta3-glucuronyltransferase [Zea mays]	NA
1	44360654	44360859	206	44360785	8	4.56522	3.60536	2.48291	B73_C2H2_Ip1_vs_B73_C2H2_In_peak_2966	Zm00001d028725.RefGen_V4:Promoter_0kb_1kb	Zm00001d028725.RefGen_V4:1:44361605-44365357:+:-820	Zm00001d028725.RefGen_V4(Zm00001d028725)	2;GO:0015018,molecular_function galactosylgalactosylxylosylprotein 3-beta-glucuronosyltransferase activity;GO:0016020,cellular_component membrane	NA	NA	NP_001147664.1 beta3-glucuronyltransferase [Zea mays]	NA
1	44382322	44382593	272	44382450	8	5.24852	4.04883	2.99264	B73_C2H2_Ip1_vs_B73_C2H2_In_peak_2971	Zm00001d028726.RefGen_V4:Promoter_0kb_1kb	Zm00001d028726.RefGen_V4:1:44373878-44382034:-:-415	Zm00001d028726.RefGen_V4(Zm00001d028726)	1;GO:0045454,biological_process cell redox homeostasis	TXNDC5, ERP46; thioredoxin domain-containing protein 5; K13984	map04141	ONL96866.1 protein disulfide isomerase9 [Zea mays]; ONL96867.1 protein disulfide isomerase9 [Zea mays]	NA
1	44553559	44553910	352	44553691	12	9.15	5.84831	6.06972	B73_C2H2_Ip1_vs_B73_C2H2_In_peak_2975	Zm00001d028733.RefGen_V4:Promoter_0kb_1kb;Zm00001d028732.RefGen_V4:Promoter_1kb_2kb	Zm00001d028733.RefGen_V4:1:44554394-44560803:+:-703	Zm00001d028733.RefGen_V4(Zm00001d028733)	NA	NA	NA	NP_001105673.1 SNF1-related protein kinase [Zea mays]	NA
1	44736036	44736264	229	44736162	10	7.12481	4.94857	4.44537	B73_C2H2_Ip1_vs_B73_C2H2_In_peak_2982	Zm00001d028737.RefGen_V4:Promoter_2kb_3kb	Zm00001d028737.RefGen_V4:1:44733388-44733898:-:-2263	Zm00001d028737.RefGen_V4(Zm00001d028737)	NA	NA	NA	ONL96892.1 Glucuronoxylan 4-O-methyltransferase 2 [Zea mays]	NA
1	45046906	45047102	197	45046982	14	9.27089	5.50833	6.18352	B73_C2H2_Ip1_vs_B73_C2H2_In_peak_3005	Zm00001d028743.RefGen_V4:Promoter_2kb_3kb	Zm00001d028743.RefGen_V4:1:45043630-45044143:-:-2838	Zm00001d028743.RefGen_V4(Zm00001d028743)	NA	NA	NA	ONL96900.1 hypothetical protein ZEAMMB73_Zm00001d028743 [Zea mays]	NA
1	45106848	45107179	332	45106957	9	4.48892	3.43099	2.43706	B73_C2H2_Ip1_vs_B73_C2H2_In_peak_3012	Zm00001d028744.RefGen_V4:Promoter_0kb_1kb	Zm00001d028744.RefGen_V4:1:45107094-45112661:+:-137	Zm00001d028744.RefGen_V4(Zm00001d028744)	2;GO:0016491,molecular_function oxidoreductase activity;GO:0055114,biological_process oxidation-reduction process	NA	NA	ONL96901.1 jasmonate-regulated gene 21 [Zea mays]	NA
1	45260865	45261147	283	45260970	11	7.3679	4.9262	4.64358	B73_C2H2_Ip1_vs_B73_C2H2_In_peak_3018	Zm00001d028748.RefGen_V4:Promoter_0kb_1kb;Zm00001d028747.RefGen_V4:First_exon	Zm00001d028747.RefGen_V4:1:45260597-45261005:-:35	Zm00001d028747.RefGen_V4(Zm00001d028747)	NA	NA	NA	ONL96908.1 hypothetical protein ZEAMMB73_Zm00001d028747 [Zea mays]	NA
1	45866166	45866547	382	45866399	15	9.334	5.34215	6.22922	B73_C2H2_Ip1_vs_B73_C2H2_In_peak_3049	Zm00001d028762.RefGen_V4:Promoter_2kb_3kb;Zm00001d028761.RefGen_V4:First_intron	Zm00001d028761.RefGen_V4:1:45864594-45867995:+:1804	Zm00001d028761.RefGen_V4(Zm00001d028761)	NA	NA	NA	XP_008647897.1 uncharacterized protein LOC101202702 isoform X1 [Zea mays]	NA
1	45979997	45980296	300	45980127	9	6.16642	4.4987	3.69553	B73_C2H2_Ip1_vs_B73_C2H2_In_peak_3052	Zm00001d028768.RefGen_V4:Promoter_1kb_2kb;Zm00001d028767.RefGen_V4:Other_exon	Zm00001d028767.RefGen_V4:1:45979355-45980392:+:771	Zm00001d028767.RefGen_V4(Zm00001d028767)	NA	NA	NA	ONL96991.1 hypothetical protein ZEAMMB73_Zm00001d028767 [Zea mays]	NA
1	46016399	46016696	298	46016510	11	8.03753	5.34641	5.21777	B73_C2H2_Ip1_vs_B73_C2H2_In_peak_3062	Zm00001d028770.RefGen_V4:Promoter_1kb_2kb	Zm00001d028770.RefGen_V4:1:46011525-46014654:-:-1855	Zm00001d028770.RefGen_V4(Zm00001d028770)	3;GO:0004672,molecular_function protein kinase activity;GO:0005524,molecular_function ATP binding;GO:0006468,biological_process protein phosphorylation	NA	NA	ONL96999.1 Protein kinase superfamily protein [Zea mays]; ONL97000.1 Protein kinase superfamily protein [Zea mays]; XP_008667250.1 putative leucine-rich repeat transmembrane protein kinase family protein isoform X1 [Zea mays]	NA
1	46189882	46190112	231	46189980	13	8.32769	5.14111	5.41275	B73_C2H2_Ip1_vs_B73_C2H2_In_peak_3070	Zm00001d028778.RefGen_V4:Promoter_2kb_3kb;Zm00001d028777.RefGen_V4:Other_exon;Zm00001d028776.RefGen_V4:Promoter_0kb_1kb	Zm00001d028776.RefGen_V4:1:46187280-46189614:-:-365	Zm00001d028776.RefGen_V4(Zm00001d028776)	NA	NA	NA	ONL97020.1 Thioredoxin superfamily protein [Zea mays]	NA
1	46192658	46192857	200	46192685	8	5.24852	4.04883	2.99264	B73_C2H2_Ip1_vs_B73_C2H2_In_peak_3071	Zm00001d028777.RefGen_V4:Promoter_0kb_1kb;Zm00001d028778.RefGen_V4:Promoter_0kb_1kb	Zm00001d028778.RefGen_V4:1:46192687-46194446:+:-2	Zm00001d028778.RefGen_V4(Zm00001d028778)	NA	NA	NA	ONL97023.1 hypothetical protein ZEAMMB73_Zm00001d028778 [Zea mays]; XP_008654598.1 uncharacterized protein LOC103634510 [Zea mays]	NA
1	46325484	46325716	233	46325569	12	9.15	5.84831	6.06972	B73_C2H2_Ip1_vs_B73_C2H2_In_peak_3076	Zm00001d028783.RefGen_V4:Promoter_2kb_3kb	Zm00001d028783.RefGen_V4:1:46327872-46334046:+:-2303	Zm00001d028783.RefGen_V4(Zm00001d028783)	NA	NA	NA	ONL97033.1 hypothetical protein ZEAMMB73_Zm00001d028783 [Zea mays]; ONL97034.1 hypothetical protein ZEAMMB73_Zm00001d028783 [Zea mays]; ONL97035.1 hypothetical protein ZEAMMB73_Zm00001d028783 [Zea mays]; ONL97036.1 hypothetical protein ZEAMMB73_Zm00001d028783 [Zea mays]; ONL97037.1 hypothetical protein ZEAMMB73_Zm00001d028783 [Zea mays]; ONL97038.1 hypothetical protein ZEAMMB73_Zm00001d028783 [Ze…	NA
1	46371366	46371572	207	46371423	12	5.63419	3.72087	3.31761	B73_C2H2_Ip1_vs_B73_C2H2_In_peak_3080	Zm00001d028784.RefGen_V4:Promoter_2kb_3kb	Zm00001d028784.RefGen_V4:1:46374275-46377587:+:-2852	Zm00001d028784.RefGen_V4(Zm00001d028784)	NA	NA	NA	XP_008679377.1 mitochondrial RNA-splicing protein MRS3 isoform X1 [Zea mays]	NA
1	46671460	46671703	244	46671598	8	2.95033	2.57598	1.3646	B73_C2H2_Ip1_vs_B73_C2H2_In_peak_3103	Zm00001d028797.RefGen_V4:Promoter_1kb_2kb	Zm00001d028797.RefGen_V4:1:46672701-46675540:+:-1103	Zm00001d028797.RefGen_V4(Zm00001d028797)	3;GO:0005507,molecular_function copper ion binding;GO:0016491,molecular_function oxidoreductase activity;GO:0055114,biological_process oxidation-reduction process	NA	NA	NP_001145891.1 putative laccase family protein precursor [Zea mays]	NA
1	46678813	46679010	198	46678929	12	9.15	5.84831	6.06972	B73_C2H2_Ip1_vs_B73_C2H2_In_peak_3105	Zm00001d028798.RefGen_V4:Promoter_0kb_1kb	Zm00001d028798.RefGen_V4:1:46679327-46679813:+:-398	Zm00001d028798.RefGen_V4(Zm00001d028798)	NA	NA	NA	XP_008654641.1 uncharacterized protein LOC103634518 [Zea mays]	NA
1	46860314	46860706	393	46860377	10	7.12481	4.94857	4.44537	B73_C2H2_Ip1_vs_B73_C2H2_In_peak_3117	Zm00001d028803.RefGen_V4:Promoter_1kb_2kb	Zm00001d028803.RefGen_V4:1:46852701-46858687:-:-1689	Zm00001d028803.RefGen_V4(Zm00001d028803)	2;GO:0005856,cellular_component cytoskeleton;GO:0030036,biological_process actin cytoskeleton organization	NA	NA	ONL97065.1 Protein SCAR2 [Zea mays]; XP_008654651.1 protein SCAR2 isoform X1 [Zea mays]	NA
1	46905007	46905266	260	46905136	14	10.09873	6.00893	6.92949	B73_C2H2_Ip1_vs_B73_C2H2_In_peak_3121	Zm00001d028804.RefGen_V4:Promoter_1kb_2kb	Zm00001d028804.RefGen_V4:1:46898666-46903474:-:-1661	Zm00001d028804.RefGen_V4(Zm00001d028804)	3;GO:0000398,biological_process mRNA splicing, via spliceosome;GO:0003676,molecular_function nucleic acid binding;GO:0017069,molecular_function snRNA binding	SNRPB2; U2 small nuclear ribonucleoprotein B''; K11094	map03040	PWZ54609.1 hypothetical protein Zm00014a_041505, partial [Zea mays]	NA
1	47397891	47398209	319	47398055	11	5.63766	3.8634	3.31991	B73_C2H2_Ip1_vs_B73_C2H2_In_peak_3166	Zm00001d028813.RefGen_V4:Promoter_0kb_1kb	Zm00001d028813.RefGen_V4:1:47398577-47403781:+:-522	Zm00001d028813.RefGen_V4(Zm00001d028813)	1;GO:0005515,molecular_function protein binding	UTP5, WDR43; U3 small nucleolar RNA-associated protein 5; K14546	map03008	ONL97094.1 transducin family protein / WD-40 repeat family protein [Zea mays]; XP_008654681.1 U3 small nucleolar RNA-associated protein 5 [Zea mays]	NA
1	47416908	47417122	215	47417038	8	5.24852	4.04883	2.99264	B73_C2H2_Ip1_vs_B73_C2H2_In_peak_3168	Zm00001d028814.RefGen_V4:Promoter_0kb_1kb	Zm00001d028814.RefGen_V4:1:47417313-47418300:+:-275	Zm00001d028814.RefGen_V4(Zm00001d028814)	2;GO:0006952,biological_process defense response;GO:0009607,biological_process response to biotic stimulus	NA	NA	NP_001131012.1 uncharacterized protein LOC100192117 [Zea mays]	NA
1	48141780	48142024	245	48141876	14	10.7531	6.40964	7.46353	B73_C2H2_Ip1_vs_B73_C2H2_In_peak_3192	Zm00001d028835.RefGen_V4:Promoter_2kb_3kb	Zm00001d028835.RefGen_V4:1:48144846-48146062:+:-2970	Zm00001d028835.RefGen_V4(Zm00001d028835)	NA	NA	NA	ONL97185.1 hypothetical protein ZEAMMB73_Zm00001d028835, partial [Zea mays]; ONL97186.1 hypothetical protein ZEAMMB73_Zm00001d028835 [Zea mays]	NA
1	48142577	48142778	202	48142683	13	7.54613	4.67438	4.8016	B73_C2H2_Ip1_vs_B73_C2H2_In_peak_3193	Zm00001d028835.RefGen_V4:Promoter_2kb_3kb	Zm00001d028835.RefGen_V4:1:48144846-48146062:+:-2163	Zm00001d028835.RefGen_V4(Zm00001d028835)	NA	NA	NA	ONL97185.1 hypothetical protein ZEAMMB73_Zm00001d028835, partial [Zea mays]; ONL97186.1 hypothetical protein ZEAMMB73_Zm00001d028835 [Zea mays]	NA
1	48332593	48332797	205	48332739	9	5.3968	4.00595	3.10012	B73_C2H2_Ip1_vs_B73_C2H2_In_peak_3209	Zm00001d028839.RefGen_V4:Promoter_1kb_2kb;Zm00001d028840.RefGen_V4:Promoter_0kb_1kb	Zm00001d028840.RefGen_V4:1:48333283-48337489:+:-544	Zm00001d028840.RefGen_V4(Zm00001d028840)	NA	NA	NA	NP_001296803.1 uncharacterized protein LOC100193341 [Zea mays]	NA
1	48336159	48336472	314	48336335	13	10.21147	6.29818	6.96782	B73_C2H2_Ip1_vs_B73_C2H2_In_peak_3211	Zm00001d028841.RefGen_V4:Promoter_1kb_2kb;Zm00001d028840.RefGen_V4:Other_intron	Zm00001d028841.RefGen_V4:1:48337930-48338995:+:-1595	Zm00001d028841.RefGen_V4(Zm00001d028841)	NA	NA	NA	XP_008654722.1 putative protein TPRXL [Zea mays]	NA
1	48946436	48946668	233	48946644	10	3.00015	2.44916	1.3908	B73_C2H2_Ip1_vs_B73_C2H2_In_peak_3226	Zm00001d028865.RefGen_V4:Promoter_0kb_1kb	Zm00001d028865.RefGen_V4:1:48944707-48945685:-:-958	Zm00001d028865.RefGen_V4(Zm00001d028865)	NA	NA	NA	ONL97212.1 putative inactive purple acid phosphatase 1 [Zea mays]	NA
1	49095147	49095353	207	49095203	11	7.6894	5.12771	4.93231	B73_C2H2_Ip1_vs_B73_C2H2_In_peak_3237	Zm00001d028868.RefGen_V4:Promoter_2kb_3kb	Zm00001d028868.RefGen_V4:1:49087868-49093033:-:-2169	Zm00001d028868.RefGen_V4(Zm00001d028868)	2;GO:0003824,molecular_function catalytic activity;GO:0008152,biological_process metabolic process	NA	NA	NP_001130745.1 putative AMP-dependent synthetase and ligase superfamily protein [Zea mays]; ONL97219.1 Acetate/butyrate--CoA ligase AAE7 peroxisomal [Zea mays]; ONL97220.1 Acetate/butyrate--CoA ligase AAE7 peroxisomal [Zea mays]	NA
1	49475272	49475475	204	49475378	11	8.1203	5.39844	5.21777	B73_C2H2_Ip1_vs_B73_C2H2_In_peak_3262	Zm00001d028877.RefGen_V4:Promoter_1kb_2kb;Zm00001d028876.RefGen_V4:Other_exon	Zm00001d028876.RefGen_V4:1:49474187-49475858:+:1190	Zm00001d028876.RefGen_V4(Zm00001d028876)	1;GO:0003682,molecular_function chromatin binding	NA	NA	ONL97231.1 agenet domain-containing protein / bromo-adjacent homology (BAH) domain-containing protein [Zea mays]	NA
1	49496166	49496428	263	49496282	7	4.37516	3.59896	2.33355	B73_C2H2_Ip1_vs_B73_C2H2_In_peak_3264	Zm00001d028879.RefGen_V4:Promoter_0kb_1kb	Zm00001d028879.RefGen_V4:1:49496882-49497413:+:-600	Zm00001d028879.RefGen_V4(Zm00001d028879)	3;GO:0003700,molecular_function DNA-binding transcription factor activity;GO:0006355,biological_process regulation of transcription, DNA-templated;GO:0043565,molecular_function sequence-specific DNA binding	NA	NA	XP_008666012.1 bZIP transcription factor 53 [Zea mays]	bZIP
1	50033644	50034075	432	50033761	12	5.63419	3.72087	3.31761	B73_C2H2_Ip1_vs_B73_C2H2_In_peak_3299	Zm00001d028896.RefGen_V4:Promoter_0kb_1kb	Zm00001d028896.RefGen_V4:1:50024921-50033603:-:-157	Zm00001d028896.RefGen_V4(Zm00001d028896)	NA	NA	NA	NP_001349272.1 uncharacterized protein LOC100384293 [Zea mays]; ONL97269.1 ARM repeat superfamily protein [Zea mays]; ONL97272.1 ARM repeat superfamily protein [Zea mays]; ONL97278.1 ARM repeat superfamily protein [Zea mays]; ONL97281.1 ARM repeat superfamily protein [Zea mays]; ONL97282.1 ARM repeat superfamily protein [Zea mays]; ONL97285.1 ARM repeat superfamily protein [Zea mays]; ONL97288.1 …	NA
1	50155231	50155512	282	50155427	14	10.09873	6.00893	6.92949	B73_C2H2_Ip1_vs_B73_C2H2_In_peak_3307	Zm00001d028900.RefGen_V4:Promoter_1kb_2kb	Zm00001d028899.RefGen_V4:1:50154300-50154922:+:1126	Zm00001d028899.RefGen_V4(Zm00001d028899)	NA	NA	NA	XP_023157156.1 uncharacterized protein LOC111590589 [Zea mays]	NA
1	50155782	50156491	710	50156328	16	13.56628	7.64779	9.90904	B73_C2H2_Ip1_vs_B73_C2H2_In_peak_3308	Zm00001d028900.RefGen_V4:Promoter_0kb_1kb	Zm00001d028900.RefGen_V4:1:50157164-50159027:+:-836	Zm00001d028900.RefGen_V4(Zm00001d028900)	NA	NA	NA	XP_023157157.1 basic proline-rich protein [Zea mays]	NA
1	50231849	50232127	279	50231887	8	2.95033	2.57598	1.3646	B73_C2H2_Ip1_vs_B73_C2H2_In_peak_3318	Zm00001d028903.RefGen_V4:Other_exon;Zm00001d028902.RefGen_V4:Promoter_1kb_2kb	Zm00001d028902.RefGen_V4:1:50201482-50230198:-:-1688	Zm00001d028902.RefGen_V4(Zm00001d028902)	NA	NA	NA	NP_001347117.1 uncharacterized protein LOC111828497 [Zea mays]; NP_001347118.1 uncharacterized protein LOC111828497 [Zea mays]; ONL97307.1 FIP1[III]-like protein [Zea mays]; ONL97310.1 FIP1[III]-like protein [Zea mays]; ONL97312.1 FIP1[III]-like protein, partial [Zea mays]; ONL97313.1 FIP1[III]-like protein, partial [Zea mays]	NA
1	51360792	51361036	245	51361005	7	4.10137	3.41847	2.21247	B73_C2H2_Ip1_vs_B73_C2H2_In_peak_3385	Zm00001d028916.RefGen_V4:Promoter_0kb_1kb	Zm00001d028916.RefGen_V4:1:51361872-51362499:+:-867	Zm00001d028916.RefGen_V4(Zm00001d028916)	NA	NA	NA	NP_001142628.1 uncharacterized protein LOC100274900 [Zea mays]	NA
1	51456298	51456697	400	51456502	12	4.8029	3.25605	2.70436	B73_C2H2_Ip1_vs_B73_C2H2_In_peak_3388	Zm00001d028917.RefGen_V4:Promoter_2kb_3kb	Zm00001d028917.RefGen_V4:1:51458917-51459163:+:-2415	Zm00001d028917.RefGen_V4(Zm00001d028917)	NA	NA	NA	ONL97391.1 hypothetical protein ZEAMMB73_Zm00001d028917 [Zea mays]	NA
1	51458025	51458383	359	51458261	13	9.14056	5.63647	6.06972	B73_C2H2_Ip1_vs_B73_C2H2_In_peak_3389	Zm00001d028917.RefGen_V4:Promoter_0kb_1kb	Zm00001d028917.RefGen_V4:1:51458917-51459163:+:-656	Zm00001d028917.RefGen_V4(Zm00001d028917)	NA	NA	NA	ONL97391.1 hypothetical protein ZEAMMB73_Zm00001d028917 [Zea mays]	NA
1	51587083	51587316	234	51587197	11	8.1203	5.39844	5.21777	B73_C2H2_Ip1_vs_B73_C2H2_In_peak_3398	Zm00001d028921.RefGen_V4:Promoter_1kb_2kb	Zm00001d028921.RefGen_V4:1:51589141-51593606:+:-1944	Zm00001d028921.RefGen_V4(Zm00001d028921)	2;GO:0004018,molecular_function N6-(1,2-dicarboxyethyl)AMP AMP-lyase (fumarate-forming) activity;GO:0006188,biological_process IMP biosynthetic process	purB, ADSL; adenylosuccinate lyase [EC:4.3.2.2]; K01756	map00230,map00250	NP_001136923.1 uncharacterized protein LOC100217081 [Zea mays]; ONL97400.1 L-Aspartase-like family protein [Zea mays]; ONL97401.1 L-Aspartase-like family protein [Zea mays]; ONL97403.1 L-Aspartase-like family protein [Zea mays]; ONL97405.1 L-Aspartase-like family protein [Zea mays]	NA
1	51724923	51725122	200	51725011	8	5.24852	4.04883	2.99264	B73_C2H2_Ip1_vs_B73_C2H2_In_peak_3405	Zm00001d028923.RefGen_V4:Other_intron;Zm00001d028924.RefGen_V4:Promoter_1kb_2kb	Zm00001d028924.RefGen_V4:1:51726621-51727890:+:-1610	Zm00001d028924.RefGen_V4(Zm00001d028924)	3;GO:0005506,molecular_function iron ion binding;GO:0016226,biological_process iron-sulfur cluster assembly;GO:0051536,molecular_function iron-sulfur cluster binding	NA	NA	NP_001152596.2 uncharacterized protein LOC100286236 [Zea mays]	NA
1	51726865	51727239	375	51727092	10	5.09039	3.67273	2.95063	B73_C2H2_Ip1_vs_B73_C2H2_In_peak_3406	Zm00001d028924.RefGen_V4:Other_exon;Zm00001d028925.RefGen_V4:Promoter_2kb_3kb	Zm00001d028924.RefGen_V4:1:51726621-51727890:+:470	Zm00001d028924.RefGen_V4(Zm00001d028924)	3;GO:0005506,molecular_function iron ion binding;GO:0016226,biological_process iron-sulfur cluster assembly;GO:0051536,molecular_function iron-sulfur cluster binding	NA	NA	NP_001152596.2 uncharacterized protein LOC100286236 [Zea mays]	NA
1	51728859	51729594	736	51729422	14	10.09873	6.00893	6.92949	B73_C2H2_Ip1_vs_B73_C2H2_In_peak_3407	Zm00001d028925.RefGen_V4:Promoter_0kb_1kb	Zm00001d028925.RefGen_V4:1:51729486-51730402:+:-64	Zm00001d028925.RefGen_V4(Zm00001d028925)	NA	NA	NA	ONL97417.1 hypothetical protein ZEAMMB73_Zm00001d028925 [Zea mays]	NA
1	52517916	52518234	319	52517993	7	4.37516	3.59896	2.33355	B73_C2H2_Ip1_vs_B73_C2H2_In_peak_3457	Zm00001d028948.RefGen_V4:Promoter_0kb_1kb	Zm00001d028948.RefGen_V4:1:52518689-52523101:+:-696	Zm00001d028948.RefGen_V4(Zm00001d028948)	NA	CALM; calmodulin; K02183	map04016,map04070,map04626	ONL97467.1 Calmodulin-7 [Zea mays]	NA
1	52860377	52860680	304	52860508	9	6.16642	4.4987	3.69553	B73_C2H2_Ip1_vs_B73_C2H2_In_peak_3474	Zm00001d028957.RefGen_V4:Promoter_0kb_1kb	Zm00001d028957.RefGen_V4:1:52860771-52861856:+:-263	Zm00001d028957.RefGen_V4(Zm00001d028957)	NA	NA	NA	ONL97485.1 F-box protein [Zea mays]	NA
1	52880579	52880841	263	52880791	6	3.03955	2.80417	1.40046	B73_C2H2_Ip1_vs_B73_C2H2_In_peak_3477	Zm00001d028958.RefGen_V4:Promoter_1kb_2kb	Zm00001d028958.RefGen_V4:1:52873168-52879776:-:-1014	Zm00001d028958.RefGen_V4(Zm00001d028958)	NA	NA	NA	ONL97486.1 Endoplasmic reticulum vesicle transporter protein [Zea mays]	NA
1	53144704	53145004	301	53144849	12	9.15	5.84831	6.06972	B73_C2H2_Ip1_vs_B73_C2H2_In_peak_3492	Zm00001d028963.RefGen_V4:three_prime_UTR;Zm00001d028964.RefGen_V4:Promoter_0kb_1kb;Zm00001d028963.RefGen_V4:Other_exon	Zm00001d028964.RefGen_V4:1:53145601-53154854:+:-752	Zm00001d028964.RefGen_V4(Zm00001d028964)	NA	NA	NA	NP_001145274.2 uncharacterized protein LOC100278566 [Zea mays]; ONL97498.1 hypothetical protein ZEAMMB73_Zm00001d028964 [Zea mays]	NA
1	53180570	53181620	1051	53181438	21	17.82115	8.81309	13.86093	B73_C2H2_Ip1_vs_B73_C2H2_In_peak_3494	Zm00001d028967.RefGen_V4:Promoter_1kb_2kb	Zm00001d028967.RefGen_V4:1:53183378-53188438:+:-1940	Zm00001d028967.RefGen_V4(Zm00001d028967)	1;GO:0005096,molecular_function GTPase activator activity	NA	NA	ONL97511.1 putative ADP-ribosylation factor GTPase-activating protein AGD14 [Zea mays]; ONL97515.1 putative ADP-ribosylation factor GTPase-activating protein AGD14 [Zea mays]; XP_008655211.1 probable ADP-ribosylation factor GTPase-activating protein AGD14 [Zea mays]	NA
1	53182226	53182953	728	53182373	12	5.63419	3.72087	3.31761	B73_C2H2_Ip1_vs_B73_C2H2_In_peak_3495	Zm00001d028967.RefGen_V4:Promoter_1kb_2kb	Zm00001d028967.RefGen_V4:1:53183378-53188438:+:-1005	Zm00001d028967.RefGen_V4(Zm00001d028967)	1;GO:0005096,molecular_function GTPase activator activity	NA	NA	ONL97511.1 putative ADP-ribosylation factor GTPase-activating protein AGD14 [Zea mays]; ONL97515.1 putative ADP-ribosylation factor GTPase-activating protein AGD14 [Zea mays]; XP_008655211.1 probable ADP-ribosylation factor GTPase-activating protein AGD14 [Zea mays]	NA
1	53306871	53307100	230	53306959	8	4.56522	3.60536	2.48291	B73_C2H2_Ip1_vs_B73_C2H2_In_peak_3502	Zm00001d028973.RefGen_V4:Promoter_2kb_3kb	Zm00001d028973.RefGen_V4:1:53309063-53309600:+:-2104	Zm00001d028973.RefGen_V4(Zm00001d028973)	NA	NA	NA	ONL97522.1 Lipid binding protein [Zea mays]	NA
1	53451171	53451391	221	53451335	13	7.54613	4.67438	4.8016	B73_C2H2_Ip1_vs_B73_C2H2_In_peak_3514	Zm00001d028980.RefGen_V4:Promoter_0kb_1kb	Zm00001d028980.RefGen_V4:1:53451858-53454849:+:-523	Zm00001d028980.RefGen_V4(Zm00001d028980)	NA	NA	NA	NP_001136572.1 uncharacterized protein LOC100216694 precursor [Zea mays]; ONL97527.1 Exostosin family protein [Zea mays]	NA
1	53465911	53466343	433	53466172	17	13.56744	7.38929	9.90904	B73_C2H2_Ip1_vs_B73_C2H2_In_peak_3515	Zm00001d028983.RefGen_V4:Promoter_2kb_3kb	Zm00001d028983.RefGen_V4:1:53462987-53463885:-:-2286	Zm00001d028983.RefGen_V4(Zm00001d028983)	4;GO:0000287,molecular_function magnesium ion binding;GO:0004743,molecular_function pyruvate kinase activity;GO:0006096,biological_process glycolytic process;GO:0030955,molecular_function potassium ion binding	NA	NA	ONL97533.1 Pyruvate kinase family protein [Zea mays]	NA
1	53764409	53764652	244	53764569	7	3.37322	2.93778	1.70579	B73_C2H2_Ip1_vs_B73_C2H2_In_peak_3532	Zm00001d028988.RefGen_V4:Promoter_1kb_2kb	Zm00001d028988.RefGen_V4:1:53759428-53763250:-:-1318	Zm00001d028988.RefGen_V4(Zm00001d028988)	7;GO:0000166,molecular_function nucleotide binding;GO:0000287,molecular_function magnesium ion binding;GO:0004012,molecular_function phospholipid-translocating ATPase activity;GO:0005524,molecular_function ATP binding;GO:0015914,biological_process phospholipid transport;GO:0016021,cellular_component integral component of membrane;GO:0046872,molecular_function metal ion binding	NA	NA	ONL97541.1 Phospholipid-transporting ATPase 1 [Zea mays]	NA
1	54287865	54288128	264	54288008	9	6.16642	4.4987	3.69553	B73_C2H2_Ip1_vs_B73_C2H2_In_peak_3569	Zm00001d029000.RefGen_V4:Promoter_2kb_3kb	Zm00001d029000.RefGen_V4:1:54290648-54293013:+:-2640	Zm00001d029000.RefGen_V4(Zm00001d029000)	NA	NA	NA	ONL97564.1 hypothetical protein ZEAMMB73_Zm00001d029000 [Zea mays]	NA
1	55557545	55558558	1014	55557688	13	9.78135	6.03167	6.64837	B73_C2H2_Ip1_vs_B73_C2H2_In_peak_3630	Zm00001d029035.RefGen_V4:Promoter_0kb_1kb	Zm00001d029035.RefGen_V4:1:55558412-55560877:+:-724	Zm00001d029035.RefGen_V4(Zm00001d029035)	1;GO:0005515,molecular_function protein binding	NA	NA	ONL97691.1 DNA-binding bromodomain-containing protein [Zea mays]; ONL97692.1 DNA-binding bromodomain-containing protein [Zea mays]	NA
1	55699968	55700192	225	55700118	8	4.63651	3.6516	2.55243	B73_C2H2_Ip1_vs_B73_C2H2_In_peak_3639	Zm00001d029038.RefGen_V4:Promoter_1kb_2kb	Zm00001d029038.RefGen_V4:1:55696856-55698513:-:-1604	Zm00001d029038.RefGen_V4(Zm00001d029038)	1;GO:0003993,molecular_function acid phosphatase activity	NA	NA	XP_020402716.1 acid phosphatase 1 [Zea mays]	NA
1	55707004	55707632	629	55707507	16	12.55864	7.03406	9.01232	B73_C2H2_Ip1_vs_B73_C2H2_In_peak_3640	Zm00001d029039.RefGen_V4:Promoter_2kb_3kb;Zm00001d029040.RefGen_V4:Promoter_1kb_2kb	Zm00001d029040.RefGen_V4:1:55709485-55715009:+:-1978	Zm00001d029040.RefGen_V4(Zm00001d029040)	4;GO:0004672,molecular_function protein kinase activity;GO:0005515,molecular_function protein binding;GO:0005524,molecular_function ATP binding;GO:0006468,biological_process protein phosphorylation	NA	NA	NP_001168611.1 putative leucine-rich repeat receptor-like protein kinase family protein precursor [Zea mays]; ONL97698.1 putative inactive receptor kinase [Zea mays]	NA
1	56104179	56104426	248	56104315	7	4.37516	3.59896	2.33355	B73_C2H2_Ip1_vs_B73_C2H2_In_peak_3666	Zm00001d029049.RefGen_V4:Promoter_1kb_2kb	Zm00001d029049.RefGen_V4:1:56106211-56106724:+:-1896	Zm00001d029049.RefGen_V4(Zm00001d029049)	1;GO:0010207,biological_process photosystem II assembly	psb27; photosystem II Psb27 protein; K08902	map00195	NP_001148428.2 photosystem II 11 kD protein [Zea mays]	NA
1	56141648	56141842	195	56141674	6	3.55128	3.14909	1.75146	B73_C2H2_Ip1_vs_B73_C2H2_In_peak_3669	Zm00001d029051.RefGen_V4:Promoter_2kb_3kb	Zm00001d029051.RefGen_V4:1:56143994-56146719:+:-2320	Zm00001d029051.RefGen_V4(Zm00001d029051)	NA	NA	NA	ONL97735.1 hypothetical protein ZEAMMB73_Zm00001d029051 [Zea mays]	NA
1	56142048	56142281	234	56142192	8	5.24852	4.04883	2.99264	B73_C2H2_Ip1_vs_B73_C2H2_In_peak_3670	Zm00001d029051.RefGen_V4:Promoter_1kb_2kb	Zm00001d029051.RefGen_V4:1:56143994-56146719:+:-1802	Zm00001d029051.RefGen_V4(Zm00001d029051)	NA	NA	NA	ONL97735.1 hypothetical protein ZEAMMB73_Zm00001d029051 [Zea mays]	NA
1	56223291	56223486	196	56223325	20	7.10856	3.50724	4.44537	B73_C2H2_Ip1_vs_B73_C2H2_In_peak_3679	Zm00001d029053.RefGen_V4:Promoter_2kb_3kb	Zm00001d029053.RefGen_V4:1:56214308-56220473:-:-2851	Zm00001d029053.RefGen_V4(Zm00001d029053)	1;GO:0016021,cellular_component integral component of membrane	NA	NA	NP_001353746.1 uncharacterized protein LOC100383379 precursor [Zea mays]; ONL97737.1 Lung seven transmembrane receptor family protein [Zea mays]; ONL97738.1 Lung seven transmembrane receptor family protein [Zea mays]; ONL97739.1 Lung seven transmembrane receptor family protein [Zea mays]; ONL97740.1 Lung seven transmembrane receptor family protein [Zea mays]; ONL97741.1 Lung seven transmembrane r…	NA
1	56405472	56406219	748	56405559	12	6.69532	4.3405	4.1481	B73_C2H2_Ip1_vs_B73_C2H2_In_peak_3696	Zm00001d029055.RefGen_V4:Promoter_0kb_1kb	Zm00001d029055.RefGen_V4:1:56383257-56404978:-:-580	Zm00001d029055.RefGen_V4(Zm00001d029055)	5;GO:0003677,molecular_function DNA binding;GO:0003899,molecular_function DNA-directed 5'-3' RNA polymerase activity;GO:0005634,cellular_component nucleus;GO:0006351,biological_process transcription, DNA-templated;GO:0008270,molecular_function zinc ion binding	RPA1, POLR1A; DNA-directed RNA polymerase I subunit RPA1 [EC:2.7.7.6]; K02999	map03020	ONL97752.1 DNA-directed RNA polymerase I subunit 1 [Zea mays]; ONL97753.1 DNA-directed RNA polymerase I subunit 1 [Zea mays]; ONL97754.1 DNA-directed RNA polymerase I subunit 1 [Zea mays]; ONL97755.1 DNA-directed RNA polymerase I subunit 1 [Zea mays]; ONL97758.1 DNA-directed RNA polymerase I subunit 1 [Zea mays]; ONL97761.1 DNA-directed RNA polymerase I subunit 1 [Zea mays]; ONL97763.1 DNA-direct…	NA
1	57255409	57255609	201	57255552	9	5.552	4.10516	3.24204	B73_C2H2_Ip1_vs_B73_C2H2_In_peak_3743	Zm00001d029075.RefGen_V4:Promoter_2kb_3kb	Zm00001d029075.RefGen_V4:1:57258182-57259499:+:-2630	Zm00001d029075.RefGen_V4(Zm00001d029075)	1;GO:0007165,biological_process signal transduction	NA	NA	NP_001132493.2 uncharacterized protein LOC100280494 [Zea mays]	NA
1	57260060	57260543	484	57260477	10	5.09039	3.67273	2.95063	B73_C2H2_Ip1_vs_B73_C2H2_In_peak_3744	Zm00001d029077.RefGen_V4:Promoter_1kb_2kb	Zm00001d029077.RefGen_V4:1:57261611-57266206:+:-1134	Zm00001d029077.RefGen_V4(Zm00001d029077)	4;GO:0001522,biological_process pseudouridine synthesis;GO:0003723,molecular_function RNA binding;GO:0009451,biological_process RNA modification;GO:0009982,molecular_function pseudouridine synthase activity	NA	NA	NP_001132024.1 uncharacterized protein LOC100193430 [Zea mays]; XP_008651167.1 uncharacterized protein LOC100193430 isoform X1 [Zea mays]	NA
1	57271785	57272091	307	57271929	10	7.12481	4.94857	4.44537	B73_C2H2_Ip1_vs_B73_C2H2_In_peak_3749	Zm00001d029078.RefGen_V4:Promoter_2kb_3kb	Zm00001d029078.RefGen_V4:1:57267804-57269655:-:-2273	Zm00001d029078.RefGen_V4(Zm00001d029078)	NA	NA	NA	XP_008665135.1 hypothetical protein [Zea mays]	NA
1	57443651	57443929	279	57443875	8	3.60823	2.9897	1.79941	B73_C2H2_Ip1_vs_B73_C2H2_In_peak_3757	Zm00001d029084.RefGen_V4:Promoter_2kb_3kb	Zm00001d029084.RefGen_V4:1:57446545-57452595:+:-2670	Zm00001d029084.RefGen_V4(Zm00001d029084)	2;GO:0006099,biological_process tricarboxylic acid cycle;GO:0016829,molecular_function lyase activity	E4.2.1.2B, fumC, FH; fumarate hydratase, class II [EC:4.2.1.2]; K01679	map00020,map00620	NP_001146296.1 uncharacterized protein LOC100279871 [Zea mays]; ONL97840.1 Fumarate hydratase 1 mitochondrial [Zea mays]; ONL97842.1 Fumarate hydratase 1 mitochondrial [Zea mays]; ONL97843.1 Fumarate hydratase 1 mitochondrial [Zea mays]; ONL97844.1 Fumarate hydratase 1 mitochondrial [Zea mays]	NA
1	57482773	57483056	284	57482892	9	6.16642	4.4987	3.69553	B73_C2H2_Ip1_vs_B73_C2H2_In_peak_3759	Zm00001d029089.RefGen_V4:Other_exon;Zm00001d029090.RefGen_V4:Promoter_2kb_3kb	Zm00001d029089.RefGen_V4:1:57482406-57483912:+:485	Zm00001d029089.RefGen_V4(Zm00001d029089)	5;GO:0004602,molecular_function glutathione peroxidase activity;GO:0006979,biological_process response to oxidative stress;GO:0016209,molecular_function antioxidant activity;GO:0016491,molecular_function oxidoreductase activity;GO:0055114,biological_process oxidation-reduction process	gpx, btuE, bsaA; glutathione peroxidase [EC:1.11.1.9]; K00432	map00480	NP_001338633.1 probable phospholipid hydroperoxide glutathione peroxidase 6, mitochondrial [Zea mays]	NA
1	57594302	57594757	456	57594610	15	11.83233	6.83695	8.39628	B73_C2H2_Ip1_vs_B73_C2H2_In_peak_3761	Zm00001d029093.RefGen_V4:Promoter_0kb_1kb	Zm00001d029093.RefGen_V4:1:57594776-57598573:+:-166	Zm00001d029093.RefGen_V4(Zm00001d029093)	NA	NA	NA	NP_001149491.1 TPR domain containing protein [Zea mays]	NA
1	57598738	57598984	247	57598884	9	5.3968	4.00595	3.10012	B73_C2H2_Ip1_vs_B73_C2H2_In_peak_3762	Zm00001d029094.RefGen_V4:Promoter_0kb_1kb	Zm00001d029094.RefGen_V4:1:57596951-57597961:-:-922	Zm00001d029094.RefGen_V4(Zm00001d029094)	NA	NA	NA	ONL97892.1 hypothetical protein ZEAMMB73_Zm00001d029094 [Zea mays]	NA
1	57645674	57645875	202	57645768	9	6.16642	4.4987	3.69553	B73_C2H2_Ip1_vs_B73_C2H2_In_peak_3765	Zm00001d029095.RefGen_V4:Promoter_2kb_3kb	Zm00001d029095.RefGen_V4:1:57648247-57697308:+:-2479	Zm00001d029095.RefGen_V4(Zm00001d029095)	1;GO:0015969,biological_process guanosine tetraphosphate metabolic process	NA	NA	ONL97893.1 Putative GTP diphosphokinase RSH1 chloroplastic [Zea mays]; ONL97895.1 Putative GTP diphosphokinase RSH1 chloroplastic [Zea mays]; ONL97896.1 Putative GTP diphosphokinase RSH1 chloroplastic [Zea mays]; ONL97900.1 Putative GTP diphosphokinase RSH1 chloroplastic [Zea mays]; ONL97901.1 Putative GTP diphosphokinase RSH1 chloroplastic [Zea mays]; ONL97902.1 Putative GTP diphosphokinase RSH1…	NA
1	57647975	57648189	215	57648105	10	6.17087	4.34493	3.69553	B73_C2H2_Ip1_vs_B73_C2H2_In_peak_3766	Zm00001d029095.RefGen_V4:Promoter_0kb_1kb	Zm00001d029095.RefGen_V4:1:57648247-57697308:+:-142	Zm00001d029095.RefGen_V4(Zm00001d029095)	1;GO:0015969,biological_process guanosine tetraphosphate metabolic process	NA	NA	ONL97893.1 Putative GTP diphosphokinase RSH1 chloroplastic [Zea mays]; ONL97895.1 Putative GTP diphosphokinase RSH1 chloroplastic [Zea mays]; ONL97896.1 Putative GTP diphosphokinase RSH1 chloroplastic [Zea mays]; ONL97900.1 Putative GTP diphosphokinase RSH1 chloroplastic [Zea mays]; ONL97901.1 Putative GTP diphosphokinase RSH1 chloroplastic [Zea mays]; ONL97902.1 Putative GTP diphosphokinase RSH1…	NA
1	58012573	58012908	336	58012870	8	4.56522	3.60536	2.48291	B73_C2H2_Ip1_vs_B73_C2H2_In_peak_3796	Zm00001d029099.RefGen_V4:Promoter_0kb_1kb	Zm00001d029099.RefGen_V4:1:58011743-58012791:-:-78	Zm00001d029099.RefGen_V4(Zm00001d029099)	NA	NA	NA	NP_001308647.1 uncharacterized protein LOC107521950 precursor [Zea mays]	NA
1	58017389	58017580	192	58017540	8	4.86382	3.79916	2.7633	B73_C2H2_Ip1_vs_B73_C2H2_In_peak_3797	Zm00001d029100.RefGen_V4:Promoter_1kb_2kb	Zm00001d029100.RefGen_V4:1:58018568-58018889:+:-1028	Zm00001d029100.RefGen_V4(Zm00001d029100)	NA	NA	NA	ACG47294.1 hypothetical protein [Zea mays]	NA
1	58271053	58271298	246	58271172	12	7.69839	4.94782	4.93706	B73_C2H2_Ip1_vs_B73_C2H2_In_peak_3808	Zm00001d029106.RefGen_V4:Promoter_1kb_2kb	Zm00001d029106.RefGen_V4:1:58272363-58278067:+:-1191	Zm00001d029106.RefGen_V4(Zm00001d029106)	NA	NA	NA	NP_001142277.1 Suppressor of SWI4 1 [Zea mays]	NA
1	58541192	58541396	205	58541318	14	7.17384	4.29331	4.46343	B73_C2H2_Ip1_vs_B73_C2H2_In_peak_3824	Zm00001d029118.RefGen_V4:Promoter_1kb_2kb	Zm00001d029118.RefGen_V4:1:58534875-58540001:-:-1316	Zm00001d029118.RefGen_V4(Zm00001d029118)	2;GO:0006508,biological_process proteolysis;GO:0008234,molecular_function cysteine-type peptidase activity	NA	NA	ONL97939.1 Sentrin-specific protease 2 [Zea mays]; ONL97940.1 Sentrin-specific protease 2 [Zea mays]; ONL97941.1 Sentrin-specific protease 2 [Zea mays]	NA
1	58755950	58756151	202	58756094	7	4.32247	3.56427	2.33355	B73_C2H2_Ip1_vs_B73_C2H2_In_peak_3840	Zm00001d029120.RefGen_V4:Promoter_2kb_3kb	Zm00001d029120.RefGen_V4:1:58742446-58753879:-:-2214	Zm00001d029120.RefGen_V4(Zm00001d029120)	4;GO:0005524,molecular_function ATP binding;GO:0006281,biological_process DNA repair;GO:0006310,biological_process DNA recombination;GO:0009378,molecular_function four-way junction helicase activity	NA	NA	ONL97944.1 AAA-type ATPase family protein [Zea mays]; ONL97945.1 AAA-type ATPase family protein [Zea mays]; ONL97946.1 AAA-type ATPase family protein [Zea mays]; ONL97947.1 AAA-type ATPase family protein [Zea mays]; ONL97948.1 AAA-type ATPase family protein [Zea mays]; ONL97949.1 AAA-type ATPase family protein [Zea mays]; ONL97950.1 AAA-type ATPase family protein [Zea mays]; ONL97951.1 AAA-type A…	NA
1	59026700	59026931	232	59026841	12	9.15	5.84831	6.06972	B73_C2H2_Ip1_vs_B73_C2H2_In_peak_3846	Zm00001d029123.RefGen_V4:Other_exon;Zm00001d029124.RefGen_V4:Promoter_1kb_2kb	Zm00001d029123.RefGen_V4:1:59023013-59027798:-:957	Zm00001d029123.RefGen_V4(Zm00001d029123)	4;GO:0000075,biological_process cell cycle checkpoint;GO:0000077,biological_process DNA damage checkpoint;GO:0006281,biological_process DNA repair;GO:0030896,cellular_component checkpoint clamp complex	NA	NA	ONL97982.1 cell cycle checkpoint control protein family [Zea mays]; ONL97984.1 cell cycle checkpoint control protein family [Zea mays]; ONL97986.1 cell cycle checkpoint control protein family [Zea mays]	NA
1	59028192	59028388	197	59028260	9	6.16642	4.4987	3.69553	B73_C2H2_Ip1_vs_B73_C2H2_In_peak_3847	Zm00001d029123.RefGen_V4:Promoter_0kb_1kb;Zm00001d029124.RefGen_V4:First_intron	Zm00001d029124.RefGen_V4:1:59028003-59030626:+:256	Zm00001d029124.RefGen_V4(Zm00001d029124)	4;GO:0003735,molecular_function structural constituent of ribosome;GO:0005622,cellular_component intracellular;GO:0005840,cellular_component ribosome;GO:0006412,biological_process translation	RP-S21e, RPS21; small subunit ribosomal protein S21e; K02971	map03010	NP_001105477.1 40S ribosomal protein S21 [Zea mays]	NA
1	59071954	59072207	254	59072118	11	8.1203	5.39844	5.21777	B73_C2H2_Ip1_vs_B73_C2H2_In_peak_3849	Zm00001d029125.RefGen_V4:Promoter_0kb_1kb	Zm00001d029125.RefGen_V4:1:59070430-59071868:-:-249	Zm00001d029125.RefGen_V4(Zm00001d029125)	NA	NA	NA	NP_001142402.1 uncharacterized protein LOC100274577 precursor [Zea mays]	NA
1	59447750	59447944	195	59447839	8	4.56522	3.60536	2.48291	B73_C2H2_Ip1_vs_B73_C2H2_In_peak_3866	Zm00001d029130.RefGen_V4:Promoter_2kb_3kb	Zm00001d029130.RefGen_V4:1:59439361-59445017:-:-2821	Zm00001d029130.RefGen_V4(Zm00001d029130)	NA	NA	NA	ONL97998.1 hypothetical protein ZEAMMB73_Zm00001d029130 [Zea mays]; XP_008655576.1 uncharacterized protein LOC103634765 [Zea mays]	NA
1	60094875	60095265	391	60095089	9	4.67449	3.54751	2.58774	B73_C2H2_Ip1_vs_B73_C2H2_In_peak_3902	Zm00001d029136.RefGen_V4:Promoter_1kb_2kb	Zm00001d029136.RefGen_V4:1:60086048-60093428:-:-1660	Zm00001d029136.RefGen_V4(Zm00001d029136)	2;GO:0004806,molecular_function triglyceride lipase activity;GO:0006629,biological_process lipid metabolic process	NA	NA	ONL98027.1 Triacylglycerol lipase SDP1 [Zea mays]	NA
1	60339611	60339846	236	60339642	8	4.7253	3.70922	2.63143	B73_C2H2_Ip1_vs_B73_C2H2_In_peak_3915	Zm00001d029143.RefGen_V4:Other_intron;Zm00001d029142.RefGen_V4:Promoter_1kb_2kb	Zm00001d029142.RefGen_V4:1:60327257-60337774:-:-1867	Zm00001d029142.RefGen_V4(Zm00001d029142)	2;GO:0005643,cellular_component nuclear pore;GO:0006810,biological_process transport	NUP93, NIC96; nuclear pore complex protein Nup93; K14309	map03013	NP_001347068.1 nuclear pore complex protein NUP93A [Zea mays]; ONL98045.1 Nuclear pore complex protein NUP93A [Zea mays]; ONL98048.1 Nuclear pore complex protein NUP93A [Zea mays]; ONL98049.1 Nuclear pore complex protein NUP93A [Zea mays]; ONL98051.1 Nuclear pore complex protein NUP93A [Zea mays]	NA
1	60482456	60482751	296	60482557	18	15.92867	8.54752	12.08246	B73_C2H2_Ip1_vs_B73_C2H2_In_peak_3925	Zm00001d029147.RefGen_V4:Promoter_2kb_3kb	Zm00001d029147.RefGen_V4:1:60479075-60480055:-:-2501	Zm00001d029147.RefGen_V4(Zm00001d029147)	NA	NA	NA	ONL98068.1 DNA binding protein [Zea mays]	NA
1	60519477	60519728	252	60519618	16	13.56628	7.64779	9.90904	B73_C2H2_Ip1_vs_B73_C2H2_In_peak_3928	Zm00001d029148.RefGen_V4:Promoter_1kb_2kb	Zm00001d029148.RefGen_V4:1:60520941-60525017:+:-1323	Zm00001d029148.RefGen_V4(Zm00001d029148)	2;GO:0006508,biological_process proteolysis;GO:0008234,molecular_function cysteine-type peptidase activity	NA	NA	ONL98069.1 hypothetical protein ZEAMMB73_Zm00001d029148 [Zea mays]	NA
1	60828631	60828899	269	60828831	15	11.13042	6.40952	7.80671	B73_C2H2_Ip1_vs_B73_C2H2_In_peak_3935	Zm00001d029155.RefGen_V4:Promoter_1kb_2kb	Zm00001d029155.RefGen_V4:1:60830425-60831991:+:-1594	Zm00001d029155.RefGen_V4(Zm00001d029155)	NA	NA	NA	ONL98078.1 hypothetical protein ZEAMMB73_Zm00001d029155 [Zea mays]; ONL98079.1 hypothetical protein ZEAMMB73_Zm00001d029155 [Zea mays]	NA
1	60859493	60859861	369	60859640	25	17.34812	7.45201	13.41624	B73_C2H2_Ip1_vs_B73_C2H2_In_peak_3938	Zm00001d029161.RefGen_V4:Promoter_2kb_3kb;Zm00001d029160.RefGen_V4:Other_intron	Zm00001d029160.RefGen_V4:1:60845497-60862194:-:2554	Zm00001d029160.RefGen_V4(Zm00001d029160)	NA	NA	NA	ONL98082.1 Tetratricopeptide repeat-like superfamily protein [Zea mays]	NA
1	60861754	60862006	253	60861950	9	3.84552	3.03257	1.97998	B73_C2H2_Ip1_vs_B73_C2H2_In_peak_3939	Zm00001d029161.RefGen_V4:Promoter_0kb_1kb;Zm00001d029160.RefGen_V4:First_exon	Zm00001d029160.RefGen_V4:1:60845497-60862194:-:244	Zm00001d029160.RefGen_V4(Zm00001d029160)	NA	NA	NA	ONL98082.1 Tetratricopeptide repeat-like superfamily protein [Zea mays]	NA
1	60888936	60889161	226	60888991	11	8.1203	5.39844	5.21777	B73_C2H2_Ip1_vs_B73_C2H2_In_peak_3942	Zm00001d029165.RefGen_V4:Promoter_0kb_1kb	Zm00001d029165.RefGen_V4:1:60879437-60888390:-:-600	Zm00001d029165.RefGen_V4(Zm00001d029165)	NA	NA	NA	XP_008676417.1 tubby protein isoform X1 [Zea mays]	TUB
1	60938210	60938516	307	60938344	9	5.92521	4.34417	3.57207	B73_C2H2_Ip1_vs_B73_C2H2_In_peak_3944	Zm00001d029172.RefGen_V4:Promoter_1kb_2kb	Zm00001d029172.RefGen_V4:1:60939356-60939878:+:-1012	Zm00001d029172.RefGen_V4(Zm00001d029172)	NA	NA	NA	XP_008655718.1 endoribonuclease Dicer homolog 1 [Zea mays]	NA
1	61188097	61188397	301	61188206	10	7.12481	4.94857	4.44537	B73_C2H2_Ip1_vs_B73_C2H2_In_peak_3959	Zm00001d029179.RefGen_V4:Promoter_2kb_3kb	Zm00001d029179.RefGen_V4:1:61191143-61192225:+:-2937	Zm00001d029179.RefGen_V4(Zm00001d029179)	NA	NA	NA	ACR35433.1 unknown [Zea mays]	NA
1	61644159	61644426	268	61644250	8	5.24852	4.04883	2.99264	B73_C2H2_Ip1_vs_B73_C2H2_In_peak_3989	Zm00001d029192.RefGen_V4:Promoter_1kb_2kb;Zm00001d029191.RefGen_V4:Other_exon	Zm00001d029192.RefGen_V4:1:61646121-61648831:+:-1871	Zm00001d029192.RefGen_V4(Zm00001d029192)	1;GO:0003677,molecular_function DNA binding	NA	NA	ONL98155.1 hypothetical protein ZEAMMB73_Zm00001d029192, partial [Zea mays]	NA
1	62071678	62071946	269	62071817	8	4.56522	3.60536	2.48291	B73_C2H2_Ip1_vs_B73_C2H2_In_peak_4012	Zm00001d029201.RefGen_V4:Promoter_2kb_3kb	Zm00001d029201.RefGen_V4:1:62065592-62069082:-:-2734	Zm00001d029201.RefGen_V4(Zm00001d029201)	4;GO:0003735,molecular_function structural constituent of ribosome;GO:0005840,cellular_component ribosome;GO:0006412,biological_process translation;GO:0019843,molecular_function rRNA binding	RP-L6, MRPL6, rplF; large subunit ribosomal protein L6; K02933	map03010	NP_001152325.1 50S ribosomal protein L6 [Zea mays]	NA
1	62509790	62510053	264	62509956	10	7.12481	4.94857	4.44537	B73_C2H2_Ip1_vs_B73_C2H2_In_peak_4036	Zm00001d029212.RefGen_V4:Promoter_2kb_3kb	Zm00001d029212.RefGen_V4:1:62494271-62507307:-:-2648	Zm00001d029212.RefGen_V4(Zm00001d029212)	1;GO:0007165,biological_process signal transduction	NA	NA	NP_001147804.1 uncharacterized protein LOC100281414 [Zea mays]; ONL98196.1 Rho GTPase activator [Zea mays]; ONL98203.1 Rho GTPase activator [Zea mays]; ONL98204.1 Rho GTPase activator [Zea mays]; ONL98205.1 Rho GTPase activator [Zea mays]; ONL98206.1 Rho GTPase activator [Zea mays]	NA
1	62744178	62744455	278	62744299	13	9.62304	5.93378	6.50535	B73_C2H2_Ip1_vs_B73_C2H2_In_peak_4056	Zm00001d029217.RefGen_V4:Promoter_0kb_1kb	Zm00001d029217.RefGen_V4:1:62743192-62743990:-:-308	Zm00001d029217.RefGen_V4(Zm00001d029217)	NA	NA	NA	ONL98234.1 putative F-box protein [Zea mays]	NA
1	63026315	63026515	201	63026369	8	4.56522	3.60536	2.48291	B73_C2H2_Ip1_vs_B73_C2H2_In_peak_4069	Zm00001d029222.RefGen_V4:Promoter_1kb_2kb;Zm00001d029223.RefGen_V4:three_prime_UTR;Zm00001d029223.RefGen_V4:Other_exon	Zm00001d029222.RefGen_V4:1:63023724-63024489:-:-1879	Zm00001d029222.RefGen_V4(Zm00001d029222)	NA	NA	NA	NP_001158897.1 AAA ATPase containing von Willebrand factor type A precursor [Zea mays]	NA
1	63280703	63280913	211	63280852	9	6.16642	4.4987	3.69553	B73_C2H2_Ip1_vs_B73_C2H2_In_peak_4081	Zm00001d029234.RefGen_V4:Promoter_0kb_1kb	Zm00001d029234.RefGen_V4:1:63275726-63280169:-:-682	Zm00001d029234.RefGen_V4(Zm00001d029234)	NA	NA	NA	ACG36497.1 protein Mo25 [Zea mays]; NP_001149715.2 protein Mo25 [Zea mays]; ONL98278.1 Protein Mo25 [Zea mays]; ONL98279.1 Protein Mo25 [Zea mays]; ONL98280.1 Protein Mo25 [Zea mays]; ONL98282.1 Protein Mo25 [Zea mays]; ONL98283.1 Protein Mo25 [Zea mays]; ONL98284.1 Protein Mo25 [Zea mays]; ONL98286.1 Protein Mo25 [Zea mays]; ONL98287.1 Protein Mo25 [Zea mays]; ONL98288.1 Protein Mo25 [Zea mays];…	NA
1	63573767	63574111	345	63573855	9	5.3968	4.00595	3.10012	B73_C2H2_Ip1_vs_B73_C2H2_In_peak_4101	Zm00001d029243.RefGen_V4:Promoter_0kb_1kb	Zm00001d029243.RefGen_V4:1:63574226-63576200:+:-371	Zm00001d029243.RefGen_V4(Zm00001d029243)	4;GO:0005506,molecular_function iron ion binding;GO:0016705,molecular_function oxidoreductase activity, acting on paired donors, with incorporation or reduction of molecular oxygen;GO:0020037,molecular_function heme binding;GO:0055114,biological_process oxidation-reduction process	NA	NA	NP_001148045.2 flavonoid 3-monooxygenase [Zea mays]	NA
1	63588585	63588777	193	63588669	9	6.16642	4.4987	3.69553	B73_C2H2_Ip1_vs_B73_C2H2_In_peak_4102	Zm00001d029247.RefGen_V4:Promoter_1kb_2kb;Zm00001d029246.RefGen_V4:First_exon	Zm00001d029247.RefGen_V4:1:63590573-63593240:+:-1904	Zm00001d029247.RefGen_V4(Zm00001d029247)	NA	NA	NA	XP_020401981.1 uncharacterized protein LOC103644664 [Zea mays]	NA
1	63706526	63706888	363	63706706	9	6.16642	4.4987	3.69553	B73_C2H2_Ip1_vs_B73_C2H2_In_peak_4109	Zm00001d029248.RefGen_V4:Promoter_1kb_2kb	Zm00001d029248.RefGen_V4:1:63708679-63711620:+:-1973	Zm00001d029248.RefGen_V4(Zm00001d029248)	NA	NA	NA	NP_001136475.1 uncharacterized protein LOC100216588 [Zea mays]; ONL98310.1 hypothetical protein ZEAMMB73_Zm00001d029248 [Zea mays]	NA
1	63860209	63860698	490	63860520	10	5.09039	3.67273	2.95063	B73_C2H2_Ip1_vs_B73_C2H2_In_peak_4115	Zm00001d029251.RefGen_V4:Promoter_1kb_2kb;Zm00001d029254.RefGen_V4:Other_exon	Zm00001d029251.RefGen_V4:1:63834315-63858602:-:-1917	Zm00001d029251.RefGen_V4(Zm00001d029251)	3;GO:0016021,cellular_component integral component of membrane;GO:0022857,molecular_function transmembrane transporter activity;GO:0055085,biological_process transmembrane transport	NA	NA	ONL98314.1 hypothetical protein ZEAMMB73_Zm00001d029251 [Zea mays]	NA
1	64046976	64047653	678	64047248	12	9.15	5.84831	6.06972	B73_C2H2_Ip1_vs_B73_C2H2_In_peak_4128	Zm00001d029263.RefGen_V4:Promoter_1kb_2kb	Zm00001d029263.RefGen_V4:1:64042655-64045687:-:-1560	Zm00001d029263.RefGen_V4(Zm00001d029263)	2;GO:0005737,cellular_component cytoplasm;GO:0006457,biological_process protein folding	NA	NA	NP_001152599.1 chaperonin [Zea mays]	NA
1	64204352	64204543	192	64204424	12	8.12023	5.20774	5.21777	B73_C2H2_Ip1_vs_B73_C2H2_In_peak_4133	Zm00001d029264.RefGen_V4:Promoter_2kb_3kb	Zm00001d029264.RefGen_V4:1:64207239-64216522:+:-2815	Zm00001d029264.RefGen_V4(Zm00001d029264)	3;GO:0004672,molecular_function protein kinase activity;GO:0005524,molecular_function ATP binding;GO:0006468,biological_process protein phosphorylation	NA	NA	NP_001140858.1 putative protein kinase superfamily protein isoform 1 [Zea mays]; NP_001146092.1 putative protein kinase superfamily protein isoform 2 [Zea mays]; ONL98341.1 CDPK-related kinase 1 [Zea mays]; ONL98346.1 CDPK-related kinase 1 [Zea mays]; ONL98348.1 CDPK-related kinase 1 [Zea mays]; ONL98350.1 CDPK-related kinase 1 [Zea mays]; ONL98351.1 CDPK-related kinase 1 [Zea mays]; ONL98354.1 C…	NA
1	64404510	64404760	251	64404685	11	5.87595	4.00661	3.52887	B73_C2H2_Ip1_vs_B73_C2H2_In_peak_4142	Zm00001d029269.RefGen_V4:Promoter_1kb_2kb;Zm00001d029270.RefGen_V4:Other_exon	Zm00001d029269.RefGen_V4:1:64402661-64402988:-:-1696	Zm00001d029269.RefGen_V4(Zm00001d029269)	3;GO:0003824,molecular_function catalytic activity;GO:0004722,molecular_function protein serine/threonine phosphatase activity;GO:0006470,biological_process protein dephosphorylation	NA	NA	ONL98368.1 putative protein phosphatase 2C 33 [Zea mays]	NA
1	64407139	64407631	493	64407541	15	8.23089	4.71523	5.32454	B73_C2H2_Ip1_vs_B73_C2H2_In_peak_4144	Zm00001d029270.RefGen_V4:Promoter_0kb_1kb	Zm00001d029270.RefGen_V4:1:64404102-64407052:-:-488	Zm00001d029270.RefGen_V4(Zm00001d029270)	4;GO:0003700,molecular_function DNA-binding transcription factor activity;GO:0005634,cellular_component nucleus;GO:0006355,biological_process regulation of transcription, DNA-templated;GO:0043565,molecular_function sequence-specific DNA binding	NA	NA	XP_008656017.1 heat stress transcription factor B-4d [Zea mays]	HSF
1	64409357	64409830	474	64409385	12	6.89557	4.46029	4.32938	B73_C2H2_Ip1_vs_B73_C2H2_In_peak_4145	Zm00001d029270.RefGen_V4:Promoter_2kb_3kb	Zm00001d029270.RefGen_V4:1:64404102-64407052:-:-2332	Zm00001d029270.RefGen_V4(Zm00001d029270)	4;GO:0003700,molecular_function DNA-binding transcription factor activity;GO:0005634,cellular_component nucleus;GO:0006355,biological_process regulation of transcription, DNA-templated;GO:0043565,molecular_function sequence-specific DNA binding	NA	NA	XP_008656017.1 heat stress transcription factor B-4d [Zea mays]	HSF
1	64847035	64847410	376	64847239	13	6.38943	4.00709	3.8726	B73_C2H2_Ip1_vs_B73_C2H2_In_peak_4173	Zm00001d029286.RefGen_V4:Promoter_2kb_3kb	Zm00001d029286.RefGen_V4:1:64849408-64853265:+:-2169	Zm00001d029286.RefGen_V4(Zm00001d029286)	2;GO:0005777,cellular_component peroxisome;GO:0010468,biological_process regulation of gene expression	NA	NA	ONL98405.1 Putative endonuclease or glycosyl hydrolase [Zea mays]	NA
1	65307285	65307485	201	65307365	7	4.37516	3.59896	2.33355	B73_C2H2_Ip1_vs_B73_C2H2_In_peak_4198	Zm00001d029297.RefGen_V4:Promoter_1kb_2kb	Zm00001d029297.RefGen_V4:1:65308657-65317095:+:-1292	Zm00001d029297.RefGen_V4(Zm00001d029297)	3;GO:0003824,molecular_function catalytic activity;GO:0004722,molecular_function protein serine/threonine phosphatase activity;GO:0006470,biological_process protein dephosphorylation	NA	NA	ONL98415.1 Protein phosphatase 2C 32 [Zea mays]; XP_008656192.1 protein phosphatase 2C 32 [Zea mays]	NA
1	65858337	65858539	203	65858490	10	7.12481	4.94857	4.44537	B73_C2H2_Ip1_vs_B73_C2H2_In_peak_4220	Zm00001d029321.RefGen_V4:Promoter_1kb_2kb	Zm00001d029321.RefGen_V4:1:65854875-65856973:-:-1516	Zm00001d029321.RefGen_V4(Zm00001d029321)	3;GO:0003333,biological_process amino acid transmembrane transport;GO:0015171,molecular_function amino acid transmembrane transporter activity;GO:0016020,cellular_component membrane	NA	NA	NP_001152250.1 cationic amino acid transporter [Zea mays]	NA
1	65945049	65945349	301	65945240	9	6.16642	4.4987	3.69553	B73_C2H2_Ip1_vs_B73_C2H2_In_peak_4226	Zm00001d029324.RefGen_V4:Promoter_0kb_1kb	Zm00001d029324.RefGen_V4:1:65941275-65945017:-:-222	Zm00001d029324.RefGen_V4(Zm00001d029324)	1;GO:0030170,molecular_function pyridoxal phosphate binding	metB; cystathionine gamma-synthase [EC:2.5.1.48]; K01739	map00270,map00450,map00920	ACF82119.1 unknown [Zea mays]; NP_001104875.2 cystathionine gamma-synthase 1 [Zea mays]; ONL98436.1 Cystathionine gamma-synthase 1 chloroplastic [Zea mays]; ONL98438.1 Cystathionine gamma-synthase 1 chloroplastic [Zea mays]; ONL98439.1 Cystathionine gamma-synthase 1 chloroplastic [Zea mays]; ONL98440.1 Cystathionine gamma-synthase 1 chloroplastic [Zea mays]; ONL98441.1 Cystathionine gamma-synthas…	NA
1	66933193	66933679	487	66933561	14	8.4263	5.00827	5.49629	B73_C2H2_Ip1_vs_B73_C2H2_In_peak_4279	Zm00001d029350.RefGen_V4:Promoter_1kb_2kb	Zm00001d029350.RefGen_V4:1:66934946-66936356:+:-1385	Zm00001d029350.RefGen_V4(Zm00001d029350)	4;GO:0006633,biological_process fatty acid biosynthetic process;GO:0008610,biological_process lipid biosynthetic process;GO:0016020,cellular_component membrane;GO:0016747,molecular_function transferase activity, transferring acyl groups other than amino-acyl groups	KCS; 3-ketoacyl-CoA synthase [EC:2.3.1.199]; K15397	map00062,map04626	NP_001148161.1 acyltransferase [Zea mays]	NA
1	66934788	66935080	293	66934827	9	5.35621	3.98003	3.08915	B73_C2H2_Ip1_vs_B73_C2H2_In_peak_4280	Zm00001d029350.RefGen_V4:Promoter_0kb_1kb	Zm00001d029350.RefGen_V4:1:66934946-66936356:+:-119	Zm00001d029350.RefGen_V4(Zm00001d029350)	4;GO:0006633,biological_process fatty acid biosynthetic process;GO:0008610,biological_process lipid biosynthetic process;GO:0016020,cellular_component membrane;GO:0016747,molecular_function transferase activity, transferring acyl groups other than amino-acyl groups	KCS; 3-ketoacyl-CoA synthase [EC:2.3.1.199]; K15397	map00062,map04626	NP_001148161.1 acyltransferase [Zea mays]	NA
1	67212617	67213197	581	67212816	21	15.861	7.67421	12.04212	B73_C2H2_Ip1_vs_B73_C2H2_In_peak_4297	Zm00001d029354.RefGen_V4:Promoter_2kb_3kb	Zm00001d029354.RefGen_V4:1:67215648-67217627:+:-2832	Zm00001d029354.RefGen_V4(Zm00001d029354)	NA	NA	NA	ONL98551.1 hypothetical protein ZEAMMB73_Zm00001d029354 [Zea mays]	NA
1	67604921	67605174	254	67604958	8	5.24852	4.04883	2.99264	B73_C2H2_Ip1_vs_B73_C2H2_In_peak_4321	Zm00001d029366.RefGen_V4:Promoter_0kb_1kb	Zm00001d029366.RefGen_V4:1:67604992-67609141:+:-34	Zm00001d029366.RefGen_V4(Zm00001d029366)	1;GO:0005515,molecular_function protein binding	NA	NA	ACG24033.1 hypothetical protein [Zea mays]; ONL98567.1 Transducin/WD40 repeat-like superfamily protein [Zea mays]; XP_023157429.1 uncharacterized protein LOC100274637 isoform X1 [Zea mays]	NA
1	68242973	68243499	527	68243055	12	8.12023	5.20774	5.21777	B73_C2H2_Ip1_vs_B73_C2H2_In_peak_4353	Zm00001d029378.RefGen_V4:Promoter_1kb_2kb	Zm00001d029378.RefGen_V4:1:68244473-68250776:+:-1418	Zm00001d029378.RefGen_V4(Zm00001d029378)	NA	NA	NA	NP_001350220.1 Protein LNK1 [Zea mays]; ONL98588.1 Protein LNK1 [Zea mays]; ONL98589.1 Protein LNK1 [Zea mays]; ONL98590.1 Protein LNK1 [Zea mays]; ONL98595.1 Protein LNK1 [Zea mays]; ONL98596.1 Protein LNK1 [Zea mays]; ONL98597.1 Protein LNK1 [Zea mays]; ONL98600.1 Protein LNK1 [Zea mays]; XP_008670242.1 protein LNK1 isoform X3 [Zea mays]	NA
1	68398471	68398669	199	68398609	8	4.93562	3.84578	2.81814	B73_C2H2_Ip1_vs_B73_C2H2_In_peak_4359	Zm00001d029380.RefGen_V4:Promoter_1kb_2kb	Zm00001d029380.RefGen_V4:1:68392422-68396629:-:-1979	Zm00001d029380.RefGen_V4(Zm00001d029380)	1;GO:0003676,molecular_function nucleic acid binding	SRSF2_8, SFRS2A_B; serine/arginine-rich splicing factor 2/8; K12891	map03040	NP_001148421.2 uncharacterized protein LOC100282036 [Zea mays]; ONL98604.1 Splicing factor, arginine/serine-rich 2 [Zea mays]; XP_008675827.1 uncharacterized protein LOC100282036 isoform X1 [Zea mays]	NA
1	68600296	68600521	226	68600432	11	5.87595	4.00661	3.52887	B73_C2H2_Ip1_vs_B73_C2H2_In_peak_4365	Zm00001d029390.RefGen_V4:Promoter_2kb_3kb	Zm00001d029390.RefGen_V4:1:68592324-68597747:-:-2684	Zm00001d029390.RefGen_V4(Zm00001d029390)	8;GO:0003777,molecular_function microtubule motor activity;GO:0005506,molecular_function iron ion binding;GO:0005524,molecular_function ATP binding;GO:0007018,biological_process microtubule-based movement;GO:0008017,molecular_function microtubule binding;GO:0016705,molecular_function oxidoreductase activity, acting on paired donors, with incorporation or reduction of molecular oxygen;GO:0020037,m…	NA	NA	NP_001132230.1 uncharacterized protein LOC100193665 [Zea mays]; ONL98627.1 hypothetical protein ZEAMMB73_Zm00001d029390 [Zea mays]; ONL98628.1 hypothetical protein ZEAMMB73_Zm00001d029390 [Zea mays]; ONL98629.1 hypothetical protein ZEAMMB73_Zm00001d029390 [Zea mays]	NA
1	68664489	68664715	227	68664568	7	4.37516	3.59896	2.33355	B73_C2H2_Ip1_vs_B73_C2H2_In_peak_4374	Zm00001d029391.RefGen_V4:Promoter_1kb_2kb	Zm00001d029391.RefGen_V4:1:68665581-68667909:+:-1013	Zm00001d029391.RefGen_V4(Zm00001d029391)	2;GO:0003849,molecular_function 3-deoxy-7-phosphoheptulonate synthase activity;GO:0009073,biological_process aromatic amino acid family biosynthetic process	E2.5.1.54, aroF, aroG, aroH; 3-deoxy-7-phosphoheptulonate synthase [EC:2.5.1.54]; K01626	map00400	NP_001340547.1 uncharacterized LOC100274492 [Zea mays]	NA
1	68666739	68667099	361	68666920	10	6.73332	4.7004	4.1791	B73_C2H2_Ip1_vs_B73_C2H2_In_peak_4375	Zm00001d029391.RefGen_V4:First_exon;Zm00001d029392.RefGen_V4:Promoter_1kb_2kb	Zm00001d029391.RefGen_V4:1:68665581-68667909:+:1338	Zm00001d029391.RefGen_V4(Zm00001d029391)	2;GO:0003849,molecular_function 3-deoxy-7-phosphoheptulonate synthase activity;GO:0009073,biological_process aromatic amino acid family biosynthetic process	E2.5.1.54, aroF, aroG, aroH; 3-deoxy-7-phosphoheptulonate synthase [EC:2.5.1.54]; K01626	map00400	NP_001340547.1 uncharacterized LOC100274492 [Zea mays]	NA
1	69610494	69610705	212	69610558	10	7.12481	4.94857	4.44537	B73_C2H2_Ip1_vs_B73_C2H2_In_peak_4424	Zm00001d029415.RefGen_V4:Promoter_0kb_1kb	Zm00001d029415.RefGen_V4:1:69604755-69609617:-:-940	Zm00001d029415.RefGen_V4(Zm00001d029415)	1;GO:0003824,molecular_function catalytic activity	leuA, IMS; 2-isopropylmalate synthase [EC:2.3.3.13]; K01649	map00290,map00620	XP_008656526.1 2-isopropylmalate synthase A [Zea mays]	NA
1	69743373	69743622	250	69743524	8	5.24852	4.04883	2.99264	B73_C2H2_Ip1_vs_B73_C2H2_In_peak_4439	Zm00001d029419.RefGen_V4:Promoter_0kb_1kb	Zm00001d029419.RefGen_V4:1:69743528-69747782:+:-4	Zm00001d029419.RefGen_V4(Zm00001d029419)	3;GO:0003824,molecular_function catalytic activity;GO:0004722,molecular_function protein serine/threonine phosphatase activity;GO:0006470,biological_process protein dephosphorylation	NA	NA	ACR34001.1 unknown [Zea mays]; NP_001346323.1 putative protein phosphatase 2C family protein [Zea mays]; ONL98683.1 putative protein phosphatase 2C 12 [Zea mays]; ONL98685.1 putative protein phosphatase 2C 12 [Zea mays]; ONL98686.1 putative protein phosphatase 2C 12 [Zea mays]; ONL98687.1 putative protein phosphatase 2C 12 [Zea mays]; ONL98689.1 putative protein phosphatase 2C 12 [Zea mays]	NA
1	70210585	70210920	336	70210762	15	12.42136	7.19792	8.88333	B73_C2H2_Ip1_vs_B73_C2H2_In_peak_4460	Zm00001d029429.RefGen_V4:Promoter_0kb_1kb	Zm00001d029429.RefGen_V4:1:70211479-70219160:+:-717	Zm00001d029429.RefGen_V4(Zm00001d029429)	1;GO:0005515,molecular_function protein binding	NA	NA	ACG42903.1 hypothetical protein [Zea mays]; NP_001352942.1 uncharacterized protein LOC100277845 [Zea mays]; ONL98736.1 S-adenosyl-L-methionine-dependent methyltransferase superfamily protein [Zea mays]	NA
1	70211164	70211442	279	70211250	10	6.26863	4.40655	3.76161	B73_C2H2_Ip1_vs_B73_C2H2_In_peak_4461	Zm00001d029429.RefGen_V4:Promoter_0kb_1kb	Zm00001d029429.RefGen_V4:1:70211479-70219160:+:-229	Zm00001d029429.RefGen_V4(Zm00001d029429)	1;GO:0005515,molecular_function protein binding	NA	NA	ACG42903.1 hypothetical protein [Zea mays]; NP_001352942.1 uncharacterized protein LOC100277845 [Zea mays]; ONL98736.1 S-adenosyl-L-methionine-dependent methyltransferase superfamily protein [Zea mays]	NA
1	70295029	70295247	219	70295095	8	4.56522	3.60536	2.48291	B73_C2H2_Ip1_vs_B73_C2H2_In_peak_4464	Zm00001d029435.RefGen_V4:Promoter_1kb_2kb	Zm00001d029435.RefGen_V4:1:70296563-70298312:+:-1468	Zm00001d029435.RefGen_V4(Zm00001d029435)	1;GO:0005515,molecular_function protein binding	CDC40, PRP17; pre-mRNA-processing factor 17; K12816	map03040	XP_008656603.1 pre-mRNA-processing factor 17 [Zea mays]	NA
1	70865744	70866067	324	70865954	11	7.3679	4.9262	4.64358	B73_C2H2_Ip1_vs_B73_C2H2_In_peak_4499	Zm00001d029444.RefGen_V4:Promoter_0kb_1kb	Zm00001d029444.RefGen_V4:1:70865327-70865549:-:-404	Zm00001d029444.RefGen_V4(Zm00001d029444)	1;GO:0006950,biological_process response to stress	NA	NA	ONL98771.1 Retrotransposon protein [Zea mays]	NA
1	70975442	70975707	266	70975571	12	8.71627	5.57784	5.7652	B73_C2H2_Ip1_vs_B73_C2H2_In_peak_4511	Zm00001d029446.RefGen_V4:Promoter_0kb_1kb	Zm00001d029446.RefGen_V4:1:70972485-70974851:-:-719	Zm00001d029446.RefGen_V4(Zm00001d029446)	NA	NA	NA	XP_008656674.1 uncharacterized protein LOC103636088 [Zea mays]	NA
1	71154756	71155089	334	71154936	12	9.15	5.84831	6.06972	B73_C2H2_Ip1_vs_B73_C2H2_In_peak_4525	Zm00001d029447.RefGen_V4:Promoter_0kb_1kb	Zm00001d029447.RefGen_V4:1:71155735-71156329:+:-799	Zm00001d029447.RefGen_V4(Zm00001d029447)	NA	NA	NA	XP_008656704.1 uncharacterized protein LOC103636115 [Zea mays]	NA
1	71426595	71426794	200	71426680	8	4.79374	3.75365	2.69705	B73_C2H2_Ip1_vs_B73_C2H2_In_peak_4540	Zm00001d029454.RefGen_V4:Promoter_2kb_3kb	Zm00001d029454.RefGen_V4:1:71428750-71437172:+:-2070	Zm00001d029454.RefGen_V4(Zm00001d029454)	6;GO:0003824,molecular_function catalytic activity;GO:0003854,molecular_function 3-beta-hydroxy-delta5-steroid dehydrogenase activity;GO:0006694,biological_process steroid biosynthetic process;GO:0016616,molecular_function oxidoreductase activity, acting on the CH-OH group of donors, NAD or NADP as acceptor;GO:0050662,molecular_function coenzyme binding;GO:0055114,biological_process oxidation-red…	NSDHL, ERG26; sterol-4alpha-carboxylate 3-dehydrogenase (decarboxylating) [EC:1.1.1.170]; K07748	map00100	ONL98778.1 Sterol-4-alpha-carboxylate 3-dehydrogenase, decarboxylating [Zea mays]; ONL98779.1 Sterol-4-alpha-carboxylate 3-dehydrogenase, decarboxylating [Zea mays]; ONL98780.1 Sterol-4-alpha-carboxylate 3-dehydrogenase, decarboxylating [Zea mays]; ONL98781.1 Sterol-4-alpha-carboxylate 3-dehydrogenase, decarboxylating [Zea mays]; ONL98783.1 Sterol-4-alpha-carboxylate 3-dehydrogenase, decarboxylat…	NA
1	71987896	71988286	391	71987972	10	5.09039	3.67273	2.95063	B73_C2H2_Ip1_vs_B73_C2H2_In_peak_4573	Zm00001d029464.RefGen_V4:Promoter_0kb_1kb	Zm00001d029464.RefGen_V4:1:71981681-71987438:-:-533	Zm00001d029464.RefGen_V4(Zm00001d029464)	3;GO:0004871,molecular_function obsolete signal transducer activity;GO:0005834,cellular_component heterotrimeric G-protein complex;GO:0007186,biological_process G protein-coupled receptor signaling pathway	NA	NA	XP_020405100.1 GS3-like protein isoform X2 [Zea mays]	NA
1	72306101	72306298	198	72306206	8	5.24852	4.04883	2.99264	B73_C2H2_Ip1_vs_B73_C2H2_In_peak_4595	Zm00001d029474.RefGen_V4:Promoter_2kb_3kb	Zm00001d029474.RefGen_V4:1:72302362-72303943:-:-2262	Zm00001d029474.RefGen_V4(Zm00001d029474)	NA	NA	NA	XP_008656755.1 nodulation-signaling pathway 1 protein [Zea mays]	GRAS
1	72346424	72346630	207	72346558	8	5.24852	4.04883	2.99264	B73_C2H2_Ip1_vs_B73_C2H2_In_peak_4600	Zm00001d029475.RefGen_V4:Promoter_0kb_1kb	Zm00001d029475.RefGen_V4:1:72345030-72345957:-:-600	Zm00001d029475.RefGen_V4(Zm00001d029475)	2;GO:0004176,molecular_function ATP-dependent peptidase activity;GO:0006508,biological_process proteolysis	NA	NA	NP_001137077.1 uncharacterized protein LOC100217250 [Zea mays]	NA
1	72348879	72349128	250	72348925	9	6.09873	4.45534	3.69553	B73_C2H2_Ip1_vs_B73_C2H2_In_peak_4601	Zm00001d029475.RefGen_V4:Promoter_2kb_3kb	Zm00001d029475.RefGen_V4:1:72345030-72345957:-:-2967	Zm00001d029475.RefGen_V4(Zm00001d029475)	2;GO:0004176,molecular_function ATP-dependent peptidase activity;GO:0006508,biological_process proteolysis	NA	NA	NP_001137077.1 uncharacterized protein LOC100217250 [Zea mays]	NA
1	72416168	72416493	326	72416324	16	13.56628	7.64779	9.90904	B73_C2H2_Ip1_vs_B73_C2H2_In_peak_4607	Zm00001d029477.RefGen_V4:Promoter_1kb_2kb	Zm00001d029477.RefGen_V4:1:72418219-72422516:+:-1895	Zm00001d029477.RefGen_V4(Zm00001d029477)	NA	NA	NA	ONL98823.1 hypothetical protein ZEAMMB73_Zm00001d029477 [Zea mays]	NA
1	72427782	72428011	230	72427900	10	7.12481	4.94857	4.44537	B73_C2H2_Ip1_vs_B73_C2H2_In_peak_4610	Zm00001d029478.RefGen_V4:Promoter_0kb_1kb	Zm00001d029478.RefGen_V4:1:72423917-72427230:-:-669	Zm00001d029478.RefGen_V4(Zm00001d029478)	NA	NA	NA	NP_001170363.1 uncharacterized protein LOC100384341 [Zea mays]	NA
1	72603059	72603397	339	72603360	9	5.30904	3.94993	3.04311	B73_C2H2_Ip1_vs_B73_C2H2_In_peak_4618	Zm00001d029482.RefGen_V4:Promoter_0kb_1kb;Zm00001d029483.RefGen_V4:Other_intron	Zm00001d029483.RefGen_V4:1:72602927-72605955:+:432	Zm00001d029483.RefGen_V4(Zm00001d029483)	NA	SNRPG, SMG; small nuclear ribonucleoprotein G; K11099	map03040	NP_001148720.1 small nuclear ribonucleoprotein G [Zea mays]	NA
1	73083058	73083263	206	73083135	13	5.48038	3.50651	3.17647	B73_C2H2_Ip1_vs_B73_C2H2_In_peak_4643	Zm00001d029495.RefGen_V4:Promoter_1kb_2kb	Zm00001d029495.RefGen_V4:1:73080403-73081606:-:-1528	Zm00001d029495.RefGen_V4(Zm00001d029495)	NA	NA	NA	ONL98861.1 hypothetical protein ZEAMMB73_Zm00001d029495 [Zea mays]	NA
1	73574338	73574571	234	73574447	8	4.93562	3.84578	2.81814	B73_C2H2_Ip1_vs_B73_C2H2_In_peak_4678	Zm00001d029505.RefGen_V4:Promoter_1kb_2kb;Zm00001d029504.RefGen_V4:Other_intron	Zm00001d029505.RefGen_V4:1:73576188-73576857:+:-1741	Zm00001d029505.RefGen_V4(Zm00001d029505)	NA	NA	NA	NP_001147638.2 nuclear transcription factor Y subunit B-3 [Zea mays]	NF-YB
1	74502358	74502688	331	74502569	11	8.1203	5.39844	5.21777	B73_C2H2_Ip1_vs_B73_C2H2_In_peak_4722	Zm00001d029522.RefGen_V4:Promoter_2kb_3kb	Zm00001d029522.RefGen_V4:1:74505413-74507252:+:-2844	Zm00001d029522.RefGen_V4(Zm00001d029522)	NA	NA	NA	ONL98902.1 hypothetical protein ZEAMMB73_Zm00001d029522 [Zea mays]	NA
1	74847491	74847931	441	74847713	13	10.21147	6.29818	6.96782	B73_C2H2_Ip1_vs_B73_C2H2_In_peak_4739	Zm00001d029528.RefGen_V4:Promoter_2kb_3kb	Zm00001d029528.RefGen_V4:1:74850275-74852787:+:-2562	Zm00001d029528.RefGen_V4(Zm00001d029528)	NA	NA	NA	ONL98916.1 General transcription factor 2-related zinc finger protein [Zea mays]	NA
1	74848890	74849567	678	74849383	21	14.80749	7.08291	11.04658	B73_C2H2_Ip1_vs_B73_C2H2_In_peak_4740	Zm00001d029528.RefGen_V4:Promoter_0kb_1kb	Zm00001d029528.RefGen_V4:1:74850275-74852787:+:-892	Zm00001d029528.RefGen_V4(Zm00001d029528)	NA	NA	NA	ONL98916.1 General transcription factor 2-related zinc finger protein [Zea mays]	NA
1	75379300	75379733	434	75379574	13	10.21147	6.29818	6.96782	B73_C2H2_Ip1_vs_B73_C2H2_In_peak_4765	Zm00001d029539.RefGen_V4:Promoter_0kb_1kb	Zm00001d029539.RefGen_V4:1:75377979-75379495:-:-78	Zm00001d029539.RefGen_V4(Zm00001d029539)	NA	NA	NA	NP_001149846.1 uncharacterized protein LOC100283474 precursor [Zea mays]; ONL98936.1 PLASMODESMATA CALLOSE-BINDING PROTEIN 2, partial [Zea mays]; XP_008677445.1 uncharacterized protein LOC100283474 isoform X1 [Zea mays]	NA
1	75380655	75380878	224	75380734	9	4.87207	3.67222	2.76859	B73_C2H2_Ip1_vs_B73_C2H2_In_peak_4766	Zm00001d029539.RefGen_V4:Promoter_1kb_2kb	Zm00001d029539.RefGen_V4:1:75377979-75379495:-:-1238	Zm00001d029539.RefGen_V4(Zm00001d029539)	NA	NA	NA	NP_001149846.1 uncharacterized protein LOC100283474 precursor [Zea mays]; ONL98936.1 PLASMODESMATA CALLOSE-BINDING PROTEIN 2, partial [Zea mays]; XP_008677445.1 uncharacterized protein LOC100283474 isoform X1 [Zea mays]	NA
1	75806815	75807313	499	75807173	13	10.21147	6.29818	6.96782	B73_C2H2_Ip1_vs_B73_C2H2_In_peak_4784	Zm00001d029551.RefGen_V4:Promoter_2kb_3kb	Zm00001d029551.RefGen_V4:1:75803416-75804837:-:-2335	Zm00001d029551.RefGen_V4(Zm00001d029551)	NA	NA	NA	ONL98978.1 hypothetical protein ZEAMMB73_Zm00001d029551 [Zea mays]	NA
1	75907384	75907754	371	75907651	13	10.21147	6.29818	6.96782	B73_C2H2_Ip1_vs_B73_C2H2_In_peak_4790	Zm00001d029553.RefGen_V4:Promoter_2kb_3kb	Zm00001d029553.RefGen_V4:1:75904496-75905537:-:-2113	Zm00001d029553.RefGen_V4(Zm00001d029553)	NA	NA	NA	XP_008657089.1 zinc finger protein ZAT4 [Zea mays]	C2H2
1	76214909	76215103	195	76214980	9	5.38005	3.99526	3.10012	B73_C2H2_Ip1_vs_B73_C2H2_In_peak_4809	Zm00001d029560.RefGen_V4:Promoter_2kb_3kb	Zm00001d029560.RefGen_V4:1:76209754-76212824:-:-2155	Zm00001d029560.RefGen_V4(Zm00001d029560)	NA	NA	NA	NP_001335883.1 RING zinc finger protein-like [Zea mays]	NA
1	76583210	76583474	265	76583335	10	6.26863	4.40655	3.76161	B73_C2H2_Ip1_vs_B73_C2H2_In_peak_4829	Zm00001d029564.RefGen_V4:Promoter_1kb_2kb	Zm00001d029564.RefGen_V4:1:76584637-76589606:+:-1302	Zm00001d029564.RefGen_V4(Zm00001d029564)	3;GO:0003700,molecular_function DNA-binding transcription factor activity;GO:0006355,biological_process regulation of transcription, DNA-templated;GO:0043565,molecular_function sequence-specific DNA binding	NA	NA	ONL99006.1 putative WRKY transcription factor 4 [Zea mays]	WRKY
1	77113102	77113348	247	77113289	9	5.30904	3.94993	3.04311	B73_C2H2_Ip1_vs_B73_C2H2_In_peak_4857	Zm00001d029574.RefGen_V4:Promoter_1kb_2kb	Zm00001d029574.RefGen_V4:1:77114981-77117031:+:-1692	Zm00001d029574.RefGen_V4(Zm00001d029574)	7;GO:0000226,biological_process microtubule cytoskeleton organization;GO:0000922,cellular_component spindle pole;GO:0005506,molecular_function iron ion binding;GO:0005815,cellular_component microtubule organizing center;GO:0016705,molecular_function oxidoreductase activity, acting on paired donors, with incorporation or reduction of molecular oxygen;GO:0020037,molecular_function heme binding;GO:0…	NA	NA	ONL99028.1 cytochrome P450 family 96 subfamily A polypeptide 1 [Zea mays]	NA
1	77113588	77113851	264	77113780	12	6.69532	4.3405	4.1481	B73_C2H2_Ip1_vs_B73_C2H2_In_peak_4858	Zm00001d029574.RefGen_V4:Promoter_1kb_2kb	Zm00001d029574.RefGen_V4:1:77114981-77117031:+:-1201	Zm00001d029574.RefGen_V4(Zm00001d029574)	7;GO:0000226,biological_process microtubule cytoskeleton organization;GO:0000922,cellular_component spindle pole;GO:0005506,molecular_function iron ion binding;GO:0005815,cellular_component microtubule organizing center;GO:0016705,molecular_function oxidoreductase activity, acting on paired donors, with incorporation or reduction of molecular oxygen;GO:0020037,molecular_function heme binding;GO:0…	NA	NA	ONL99028.1 cytochrome P450 family 96 subfamily A polypeptide 1 [Zea mays]	NA
1	77166041	77166253	213	77166169	8	5.24852	4.04883	2.99264	B73_C2H2_Ip1_vs_B73_C2H2_In_peak_4859	Zm00001d029576.RefGen_V4:Promoter_2kb_3kb	Zm00001d029576.RefGen_V4:1:77168839-77175146:+:-2670	Zm00001d029576.RefGen_V4(Zm00001d029576)	NA	NA	NA	NP_001149989.1 uncharacterized protein LOC100283616 [Zea mays]; ONL99031.1 PRKR interacting protein 1 [Zea mays]	NA
1	77396608	77396814	207	77396759	11	7.17739	4.80714	4.46343	B73_C2H2_Ip1_vs_B73_C2H2_In_peak_4869	Zm00001d029577.RefGen_V4:Promoter_1kb_2kb	Zm00001d029577.RefGen_V4:1:77398643-77401233:+:-1884	Zm00001d029577.RefGen_V4(Zm00001d029577)	NA	GH3; auxin responsive GH3 gene family; K14487	map04075	NP_001307379.1 uncharacterized protein LOC107275219 [Zea mays]; ONL99033.1 hypothetical protein ZEAMMB73_Zm00001d029577, partial [Zea mays]; ONL99034.1 hypothetical protein ZEAMMB73_Zm00001d029577, partial [Zea mays]	NA
1	77558252	77558447	196	77558355	10	5.09039	3.67273	2.95063	B73_C2H2_Ip1_vs_B73_C2H2_In_peak_4877	Zm00001d029579.RefGen_V4:Promoter_1kb_2kb	Zm00001d029579.RefGen_V4:1:77559840-77561051:+:-1485	Zm00001d029579.RefGen_V4(Zm00001d029579)	NA	NA	NA	NP_001148218.1 transcriptional regulatory protein algP precursor [Zea mays]	NA
1	77951301	77951579	279	77951453	9	6.16642	4.4987	3.69553	B73_C2H2_Ip1_vs_B73_C2H2_In_peak_4895	Zm00001d029585.RefGen_V4:Promoter_0kb_1kb	Zm00001d029585.RefGen_V4:1:77951688-77952879:+:-235	Zm00001d029585.RefGen_V4(Zm00001d029585)	NA	NA	NA	XP_008657286.1 uncharacterized protein LOC103636720 [Zea mays]	NA
1	77995270	77995652	383	77995504	12	9.15	5.84831	6.06972	B73_C2H2_Ip1_vs_B73_C2H2_In_peak_4897	Zm00001d029587.RefGen_V4:Promoter_0kb_1kb	Zm00001d029587.RefGen_V4:1:77994563-77995310:-:-193	Zm00001d029587.RefGen_V4(Zm00001d029587)	NA	NA	NA	XP_020402734.1 zinc finger protein 36 [Zea mays]	C2H2
1	78241448	78241660	213	78241516	12	8.67963	5.55502	5.72954	B73_C2H2_Ip1_vs_B73_C2H2_In_peak_4910	Zm00001d029594.RefGen_V4:Promoter_0kb_1kb	Zm00001d029594.RefGen_V4:1:78239818-78241044:-:-471	Zm00001d029594.RefGen_V4(Zm00001d029594)	2;GO:0009507,cellular_component chloroplast;GO:0016853,molecular_function isomerase activity	AOC; allene oxide cyclase [EC:5.3.99.6]; K10525	map00592	NP_001105245.1 allene-oxide cyclase1 [Zea mays]	NA
1	78536402	78536709	308	78536601	15	12.42136	7.19792	8.88333	B73_C2H2_Ip1_vs_B73_C2H2_In_peak_4938	Zm00001d029599.RefGen_V4:Promoter_2kb_3kb	Zm00001d029599.RefGen_V4:1:78539088-78540472:+:-2487	Zm00001d029599.RefGen_V4(Zm00001d029599)	NA	NA	NA	XP_008657363.1 uncharacterized protein LOC103636817 [Zea mays]	NA
1	78657729	78657961	233	78657866	9	6.16642	4.4987	3.69553	B73_C2H2_Ip1_vs_B73_C2H2_In_peak_4947	Zm00001d029602.RefGen_V4:Promoter_1kb_2kb;Zm00001d029601.RefGen_V4:Promoter_1kb_2kb	Zm00001d029601.RefGen_V4:1:78654674-78656117:-:-1748	Zm00001d029601.RefGen_V4(Zm00001d029601)	NA	NA	NA	ACG46186.1 hypothetical protein [Zea mays]; NP_001131814.1 uncharacterized protein LOC100193187 [Zea mays]; XP_020396143.1 hypothetical protein [Zea mays]	LOB
1	79003427	79003624	198	79003507	10	7.12481	4.94857	4.44537	B73_C2H2_Ip1_vs_B73_C2H2_In_peak_4966	Zm00001d029607.RefGen_V4:Promoter_0kb_1kb	Zm00001d029607.RefGen_V4:1:79004271-79006164:+:-764	Zm00001d029607.RefGen_V4(Zm00001d029607)	6;GO:0003700,molecular_function DNA-binding transcription factor activity;GO:0005634,cellular_component nucleus;GO:0008356,biological_process asymmetric cell division;GO:0009956,biological_process radial pattern formation;GO:0043565,molecular_function sequence-specific DNA binding;GO:0048366,biological_process leaf development	NA	NA	NP_001310268.1 protein SHORT-ROOT 2-like [Zea mays]	GRAS
1	79508203	79508649	447	79508426	8	5.24852	4.04883	2.99264	B73_C2H2_Ip1_vs_B73_C2H2_In_peak_5007	Zm00001d029613.RefGen_V4:Promoter_0kb_1kb	Zm00001d029613.RefGen_V4:1:79506306-79508357:-:-68	Zm00001d029613.RefGen_V4(Zm00001d029613)	4;GO:0005506,molecular_function iron ion binding;GO:0016705,molecular_function oxidoreductase activity, acting on paired donors, with incorporation or reduction of molecular oxygen;GO:0020037,molecular_function heme binding;GO:0055114,biological_process oxidation-reduction process	NA	NA	XP_008657427.1 premnaspirodiene oxygenase [Zea mays]	NA
1	79509022	79509327	306	79509168	16	12.18814	6.81012	8.72301	B73_C2H2_Ip1_vs_B73_C2H2_In_peak_5008	Zm00001d029613.RefGen_V4:Promoter_0kb_1kb	Zm00001d029613.RefGen_V4:1:79506306-79508357:-:-810	Zm00001d029613.RefGen_V4(Zm00001d029613)	4;GO:0005506,molecular_function iron ion binding;GO:0016705,molecular_function oxidoreductase activity, acting on paired donors, with incorporation or reduction of molecular oxygen;GO:0020037,molecular_function heme binding;GO:0055114,biological_process oxidation-reduction process	NA	NA	XP_008657427.1 premnaspirodiene oxygenase [Zea mays]	NA
1	80259391	80259630	240	80259538	8	4.56522	3.60536	2.48291	B73_C2H2_Ip1_vs_B73_C2H2_In_peak_5052	Zm00001d029626.RefGen_V4:Promoter_0kb_1kb	Zm00001d029626.RefGen_V4:1:80234014-80259023:-:-514	Zm00001d029626.RefGen_V4(Zm00001d029626)	5;GO:0009055,molecular_function electron transfer activity;GO:0016491,molecular_function oxidoreductase activity;GO:0046872,molecular_function metal ion binding;GO:0051536,molecular_function iron-sulfur cluster binding;GO:0055114,biological_process oxidation-reduction process	XDH; xanthine dehydrogenase/oxidase [EC:1.17.1.4 1.17.3.2]; K00106	map00230,map00232,map04146	ONL99110.1 Xanthine dehydrogenase 1 [Zea mays]; ONL99111.1 Xanthine dehydrogenase 1 [Zea mays]; ONL99114.1 Xanthine dehydrogenase 1 [Zea mays]; ONL99115.1 Xanthine dehydrogenase 1 [Zea mays]; ONL99116.1 Xanthine dehydrogenase 1 [Zea mays]; ONL99117.1 Xanthine dehydrogenase 1 [Zea mays]; ONL99118.1 Xanthine dehydrogenase 1 [Zea mays]; XP_008657455.1 xanthine dehydrogenase [Zea mays]	NA
1	80261561	80261804	244	80261713	11	8.1203	5.39844	5.21777	B73_C2H2_Ip1_vs_B73_C2H2_In_peak_5053	Zm00001d029626.RefGen_V4:Promoter_2kb_3kb	Zm00001d029626.RefGen_V4:1:80234014-80259023:-:-2689	Zm00001d029626.RefGen_V4(Zm00001d029626)	5;GO:0009055,molecular_function electron transfer activity;GO:0016491,molecular_function oxidoreductase activity;GO:0046872,molecular_function metal ion binding;GO:0051536,molecular_function iron-sulfur cluster binding;GO:0055114,biological_process oxidation-reduction process	XDH; xanthine dehydrogenase/oxidase [EC:1.17.1.4 1.17.3.2]; K00106	map00230,map00232,map04146	ONL99110.1 Xanthine dehydrogenase 1 [Zea mays]; ONL99111.1 Xanthine dehydrogenase 1 [Zea mays]; ONL99114.1 Xanthine dehydrogenase 1 [Zea mays]; ONL99115.1 Xanthine dehydrogenase 1 [Zea mays]; ONL99116.1 Xanthine dehydrogenase 1 [Zea mays]; ONL99117.1 Xanthine dehydrogenase 1 [Zea mays]; ONL99118.1 Xanthine dehydrogenase 1 [Zea mays]; XP_008657455.1 xanthine dehydrogenase [Zea mays]	NA
1	80611497	80611731	235	80611656	9	4.34141	3.33884	2.33355	B73_C2H2_Ip1_vs_B73_C2H2_In_peak_5066	Zm00001d029629.RefGen_V4:Promoter_1kb_2kb	Zm00001d029629.RefGen_V4:1:80604099-80609775:-:-1880	Zm00001d029629.RefGen_V4(Zm00001d029629)	1;GO:0003676,molecular_function nucleic acid binding	NA	NA	ONL99125.1 Serine/arginine-rich SC35-like splicing factor SCL33 [Zea mays]	NA
1	80674947	80675141	195	80675036	13	10.21147	6.29818	6.96782	B73_C2H2_Ip1_vs_B73_C2H2_In_peak_5068	Zm00001d029631.RefGen_V4:Promoter_1kb_2kb	Zm00001d029631.RefGen_V4:1:80672732-80673116:-:-1919	Zm00001d029631.RefGen_V4(Zm00001d029631)	1;GO:0004869,molecular_function cysteine-type endopeptidase inhibitor activity	NA	NA	NP_001105851.1 cystatin 8 precursor [Zea mays]	NA
1	80884572	80884993	422	80884799	16	13.56628	7.64779	9.90904	B73_C2H2_Ip1_vs_B73_C2H2_In_peak_5082	Zm00001d029639.RefGen_V4:Promoter_1kb_2kb	Zm00001d029639.RefGen_V4:1:80882356-80882949:-:-1849	Zm00001d029639.RefGen_V4(Zm00001d029639)	NA	NA	NA	ONL99137.1 hypothetical protein ZEAMMB73_Zm00001d029639, partial [Zea mays]	NA
1	80901618	80901826	209	80901668	8	4.77074	3.73872	2.6747	B73_C2H2_Ip1_vs_B73_C2H2_In_peak_5086	Zm00001d029640.RefGen_V4:Promoter_2kb_3kb	Zm00001d029640.RefGen_V4:1:80886196-80899164:-:-2503	Zm00001d029640.RefGen_V4(Zm00001d029640)	NA	NA	NA	ONL99138.1 hypothetical protein ZEAMMB73_Zm00001d029640 [Zea mays]; ONL99139.1 hypothetical protein ZEAMMB73_Zm00001d029640 [Zea mays]; ONL99140.1 hypothetical protein ZEAMMB73_Zm00001d029640 [Zea mays]	NA
1	80970799	80971007	209	80970844	11	8.1203	5.39844	5.21777	B73_C2H2_Ip1_vs_B73_C2H2_In_peak_5088	Zm00001d029647.RefGen_V4:Other_exon;Zm00001d029646.RefGen_V4:Promoter_0kb_1kb;Zm00001d029647.RefGen_V4:three_prime_UTR	Zm00001d029646.RefGen_V4:1:80963907-80970474:-:-369	Zm00001d029646.RefGen_V4(Zm00001d029646)	3;GO:0003774,molecular_function motor activity;GO:0005524,molecular_function ATP binding;GO:0016459,cellular_component myosin complex	NA	NA	ONL99146.1 hypothetical protein ZEAMMB73_Zm00001d029646 [Zea mays]; ONL99149.1 hypothetical protein ZEAMMB73_Zm00001d029646 [Zea mays]; ONL99168.1 hypothetical protein ZEAMMB73_Zm00001d029646 [Zea mays]; ONL99172.1 hypothetical protein ZEAMMB73_Zm00001d029646 [Zea mays]; ONL99176.1 hypothetical protein ZEAMMB73_Zm00001d029646 [Zea mays]; ONL99185.1 hypothetical protein ZEAMMB73_Zm00001d029646 [Ze…	NA
1	80977121	80977327	207	80977255	8	4.56522	3.60536	2.48291	B73_C2H2_Ip1_vs_B73_C2H2_In_peak_5090	Zm00001d029647.RefGen_V4:Promoter_1kb_2kb	Zm00001d029647.RefGen_V4:1:80970555-80976208:-:-1046	Zm00001d029647.RefGen_V4(Zm00001d029647)	NA	NA	NA	NP_001347925.1 uncharacterized protein LOC100279761 [Zea mays]; ONL99282.1 hypothetical protein ZEAMMB73_Zm00001d029647 [Zea mays]	NA
1	81307254	81307656	403	81307397	12	6.89557	4.46029	4.32938	B73_C2H2_Ip1_vs_B73_C2H2_In_peak_5102	Zm00001d029648.RefGen_V4:Promoter_0kb_1kb	Zm00001d029648.RefGen_V4:1:81308231-81312047:+:-834	Zm00001d029648.RefGen_V4(Zm00001d029648)	4;GO:0000287,molecular_function magnesium ion binding;GO:0008152,biological_process metabolic process;GO:0010333,molecular_function terpene synthase activity;GO:0016829,molecular_function lyase activity	E5.5.1.13; ent-copalyl diphosphate synthase [EC:5.5.1.13]; K04120	map00904	ONL99283.1 copalyl diphosphate synthase2 [Zea mays]	NA
1	81459519	81459710	192	81459588	10	7.12481	4.94857	4.44537	B73_C2H2_Ip1_vs_B73_C2H2_In_peak_5111	Zm00001d029653.RefGen_V4:Promoter_0kb_1kb	Zm00001d029653.RefGen_V4:1:81455003-81458989:-:-598	Zm00001d029653.RefGen_V4(Zm00001d029653)	3;GO:0005507,molecular_function copper ion binding;GO:0006412,biological_process translation;GO:0008168,molecular_function methyltransferase activity	NA	NA	NP_001338884.1 uncharacterized protein LOC100501202 [Zea mays]; ONL99297.1 methyltransferase [Zea mays]	NA
1	81461438	81461727	290	81461630	12	9.15	5.84831	6.06972	B73_C2H2_Ip1_vs_B73_C2H2_In_peak_5112	Zm00001d029653.RefGen_V4:Promoter_2kb_3kb	Zm00001d029653.RefGen_V4:1:81455003-81458989:-:-2640	Zm00001d029653.RefGen_V4(Zm00001d029653)	3;GO:0005507,molecular_function copper ion binding;GO:0006412,biological_process translation;GO:0008168,molecular_function methyltransferase activity	NA	NA	NP_001338884.1 uncharacterized protein LOC100501202 [Zea mays]; ONL99297.1 methyltransferase [Zea mays]	NA
1	81792354	81792633	280	81792510	18	15.22074	8.11887	11.44409	B73_C2H2_Ip1_vs_B73_C2H2_In_peak_5134	Zm00001d029662.RefGen_V4:Promoter_1kb_2kb	Zm00001d029662.RefGen_V4:1:81793903-81795995:+:-1393	Zm00001d029662.RefGen_V4(Zm00001d029662)	NA	NA	NA	ONL99312.1 Catalytic/ hydrolase [Zea mays]	NA
1	82378717	82378961	245	82378781	11	7.17739	4.80714	4.46343	B73_C2H2_Ip1_vs_B73_C2H2_In_peak_5173	Zm00001d029677.RefGen_V4:Promoter_2kb_3kb	Zm00001d029677.RefGen_V4:1:82381291-82382977:+:-2510	Zm00001d029677.RefGen_V4(Zm00001d029677)	5;GO:0006855,biological_process drug transmembrane transport;GO:0015238,molecular_function drug transmembrane transporter activity;GO:0015297,molecular_function antiporter activity;GO:0016020,cellular_component membrane;GO:0055085,biological_process transmembrane transport	NA	NA	XP_008657622.2 protein DETOXIFICATION 49 [Zea mays]	NA
1	82381077	82381268	192	82381155	8	5.24852	4.04883	2.99264	B73_C2H2_Ip1_vs_B73_C2H2_In_peak_5174	Zm00001d029677.RefGen_V4:Promoter_0kb_1kb	Zm00001d029677.RefGen_V4:1:82381291-82382977:+:-136	Zm00001d029677.RefGen_V4(Zm00001d029677)	5;GO:0006855,biological_process drug transmembrane transport;GO:0015238,molecular_function drug transmembrane transporter activity;GO:0015297,molecular_function antiporter activity;GO:0016020,cellular_component membrane;GO:0055085,biological_process transmembrane transport	NA	NA	XP_008657622.2 protein DETOXIFICATION 49 [Zea mays]	NA
1	82473560	82473853	294	82473803	7	4.32247	3.56427	2.33355	B73_C2H2_Ip1_vs_B73_C2H2_In_peak_5182	Zm00001d029679.RefGen_V4:Promoter_0kb_1kb	Zm00001d029679.RefGen_V4:1:82474256-82474886:+:-453	Zm00001d029679.RefGen_V4(Zm00001d029679)	2;GO:0003700,molecular_function DNA-binding transcription factor activity;GO:0006355,biological_process regulation of transcription, DNA-templated	NA	NA	XP_008657683.1 ethylene-responsive transcription factor ERF027 [Zea mays]	AP2/ERF-ERF
1	82564365	82564737	373	82564559	8	4.93562	3.84578	2.81814	B73_C2H2_Ip1_vs_B73_C2H2_In_peak_5192	Zm00001d029683.RefGen_V4:Promoter_2kb_3kb;Zm00001d029682.RefGen_V4:Promoter_0kb_1kb	Zm00001d029682.RefGen_V4:1:82565282-82566387:+:-723	Zm00001d029682.RefGen_V4(Zm00001d029682)	NA	NA	NA	XP_020397487.1 uncharacterized protein LOC109941327 [Zea mays]	NA
1	82897119	82897339	221	82897266	12	4.69895	3.19931	2.60993	B73_C2H2_Ip1_vs_B73_C2H2_In_peak_5207	Zm00001d029694.RefGen_V4:Promoter_2kb_3kb	Zm00001d029694.RefGen_V4:1:82893221-82894918:-:-2347	Zm00001d029694.RefGen_V4(Zm00001d029694)	NA	NA	NA	ONL99370.1 hypothetical protein ZEAMMB73_Zm00001d029694 [Zea mays]; ONL99371.1 hypothetical protein ZEAMMB73_Zm00001d029694 [Zea mays]	NA
1	82927466	82927865	400	82927641	14	7.17384	4.29331	4.46343	B73_C2H2_Ip1_vs_B73_C2H2_In_peak_5210	Zm00001d029696.RefGen_V4:Promoter_1kb_2kb	Zm00001d029696.RefGen_V4:1:82924831-82926012:-:-1628	Zm00001d029696.RefGen_V4(Zm00001d029696)	1;GO:0005515,molecular_function protein binding	GST, gst; glutathione S-transferase [EC:2.5.1.18]; K00799	map00480	NP_001105629.1 glutathione S-transferase GST 34 [Zea mays]; ONL99372.1 Glutathione S-transferase U16 [Zea mays]; ONL99374.1 Glutathione S-transferase U16 [Zea mays]	NA
1	83116944	83117162	219	83117025	9	4.34141	3.33884	2.33355	B73_C2H2_Ip1_vs_B73_C2H2_In_peak_5220	Zm00001d029700.RefGen_V4:Promoter_2kb_3kb	Zm00001d029700.RefGen_V4:1:83119703-83120481:+:-2678	Zm00001d029700.RefGen_V4(Zm00001d029700)	NA	NA	NA	NP_001104992.2 glutathione transferase32 [Zea mays]	NA
1	83119478	83119702	225	83119604	10	7.12481	4.94857	4.44537	B73_C2H2_Ip1_vs_B73_C2H2_In_peak_5221	Zm00001d029700.RefGen_V4:Promoter_0kb_1kb	Zm00001d029700.RefGen_V4:1:83119703-83120481:+:-99	Zm00001d029700.RefGen_V4(Zm00001d029700)	NA	NA	NA	NP_001104992.2 glutathione transferase32 [Zea mays]	NA
1	83164877	83165071	195	83165000	8	5.24852	4.04883	2.99264	B73_C2H2_Ip1_vs_B73_C2H2_In_peak_5225	Zm00001d029702.RefGen_V4:Promoter_1kb_2kb	Zm00001d029702.RefGen_V4:1:83166983-83167370:+:-1983	Zm00001d029702.RefGen_V4(Zm00001d029702)	1;GO:0005515,molecular_function protein binding	NA	NA	ONL99386.1 Glutathione S-transferase U16 [Zea mays]	NA
1	83191841	83192239	399	83192043	11	7.6894	5.12771	4.93231	B73_C2H2_Ip1_vs_B73_C2H2_In_peak_5227	Zm00001d029703.RefGen_V4:Promoter_0kb_1kb	Zm00001d029703.RefGen_V4:1:83192077-83193405:+:-34	Zm00001d029703.RefGen_V4(Zm00001d029703)	1;GO:0005515,molecular_function protein binding	GST, gst; glutathione S-transferase [EC:2.5.1.18]; K00799	map00480	NP_001130938.1 glutathione S-transferase GSTU6 [Zea mays]	NA
1	84036786	84037023	238	84036915	10	7.12481	4.94857	4.44537	B73_C2H2_Ip1_vs_B73_C2H2_In_peak_5292	Zm00001d029720.RefGen_V4:Promoter_0kb_1kb	Zm00001d029720.RefGen_V4:1:84035919-84036564:-:-350	Zm00001d029720.RefGen_V4(Zm00001d029720)	NA	NA	NA	NP_001151720.1 ABC-type Co2+ transport system, permease component [Zea mays]	NA
1	84042058	84042276	219	84042163	10	7.12481	4.94857	4.44537	B73_C2H2_Ip1_vs_B73_C2H2_In_peak_5293	Zm00001d029721.RefGen_V4:Promoter_2kb_3kb	Zm00001d029721.RefGen_V4:1:84037186-84040069:-:-2093	Zm00001d029721.RefGen_V4(Zm00001d029721)	2;GO:0004672,molecular_function protein kinase activity;GO:0006468,biological_process protein phosphorylation	NA	NA	NP_001170640.2 uncharacterized protein LOC100384693 [Zea mays]; XP_008646593.1 putative protein kinase superfamily protein isoform X1 [Zea mays]	NA
1	84233146	84233380	235	84233264	10	6.27673	4.41165	3.76936	B73_C2H2_Ip1_vs_B73_C2H2_In_peak_5308	Zm00001d029726.RefGen_V4:Promoter_0kb_1kb	Zm00001d029726.RefGen_V4:1:84228887-84232398:-:-865	Zm00001d029726.RefGen_V4(Zm00001d029726)	NA	NA	NA	ONL99498.1 hypothetical protein ZEAMMB73_Zm00001d029726 [Zea mays]; ONL99500.1 hypothetical protein ZEAMMB73_Zm00001d029726 [Zea mays]; XP_008657911.1 uncharacterized GPI-anchored protein At1g61900 isoform X2 [Zea mays]	NA
1	84360010	84360418	409	84360131	17	11.22573	6.00992	7.88424	B73_C2H2_Ip1_vs_B73_C2H2_In_peak_5315	Zm00001d029733.RefGen_V4:Promoter_0kb_1kb	Zm00001d029733.RefGen_V4:1:84357814-84359846:-:-284	Zm00001d029733.RefGen_V4(Zm00001d029733)	1;GO:0003676,molecular_function nucleic acid binding	NA	NA	NP_001151901.1 ATP binding protein [Zea mays]	NA
1	84587602	84587831	230	84587725	11	5.87595	4.00661	3.52887	B73_C2H2_Ip1_vs_B73_C2H2_In_peak_5325	Zm00001d029736.RefGen_V4:Promoter_0kb_1kb	Zm00001d029736.RefGen_V4:1:84581724-84587077:-:-647	Zm00001d029736.RefGen_V4(Zm00001d029736)	2;GO:0003677,molecular_function DNA binding;GO:0006355,biological_process regulation of transcription, DNA-templated	NA	NA	ONL99512.1 Bell-like homeodomain protein 3 [Zea mays]	HB-BELL
1	85066432	85066622	191	85066533	9	6.16642	4.4987	3.69553	B73_C2H2_Ip1_vs_B73_C2H2_In_peak_5346	Zm00001d029744.RefGen_V4:Promoter_1kb_2kb	Zm00001d029744.RefGen_V4:1:85068068-85072051:+:-1535	Zm00001d029744.RefGen_V4(Zm00001d029744)	2;GO:0016491,molecular_function oxidoreductase activity;GO:0055114,biological_process oxidation-reduction process	NA	NA	NP_001151167.1 uncharacterized protein LOC100284800 [Zea mays]	NA
1	85169902	85170161	260	85169967	9	6.16642	4.4987	3.69553	B73_C2H2_Ip1_vs_B73_C2H2_In_peak_5357	Zm00001d029747.RefGen_V4:Promoter_2kb_3kb	Zm00001d029747.RefGen_V4:1:85172703-85174464:+:-2736	Zm00001d029747.RefGen_V4(Zm00001d029747)	4;GO:0004601,molecular_function peroxidase activity;GO:0006979,biological_process response to oxidative stress;GO:0020037,molecular_function heme binding;GO:0055114,biological_process oxidation-reduction process	E1.11.1.7; peroxidase [EC:1.11.1.7]; K00430	map00940	NP_001297461.1 uncharacterized protein LOC100216632 precursor [Zea mays]	NA
1	85321383	85322276	894	85322049	18	15.27596	8.15222	11.4955	B73_C2H2_Ip1_vs_B73_C2H2_In_peak_5367	Zm00001d029749.RefGen_V4:Promoter_0kb_1kb	Zm00001d029749.RefGen_V4:1:85320645-85321467:-:-581	Zm00001d029749.RefGen_V4(Zm00001d029749)	1;GO:0003677,molecular_function DNA binding	NA	NA	XP_008657973.1 putative B3 domain-containing protein Os10g0537100 [Zea mays]	B3
1	85776204	85776405	202	85776371	7	4.37516	3.59896	2.33355	B73_C2H2_Ip1_vs_B73_C2H2_In_peak_5384	Zm00001d029755.RefGen_V4:Promoter_0kb_1kb;Zm00001d029756.RefGen_V4:Promoter_1kb_2kb	Zm00001d029755.RefGen_V4:1:85773605-85775424:-:-946	Zm00001d029755.RefGen_V4(Zm00001d029755)	NA	NA	NA	ONL99542.1 hypothetical protein ZEAMMB73_Zm00001d029755 [Zea mays]	NA
1	86028549	86028739	191	86028683	10	6.26863	4.40655	3.76161	B73_C2H2_Ip1_vs_B73_C2H2_In_peak_5395	Zm00001d029760.RefGen_V4:Promoter_2kb_3kb	Zm00001d029760.RefGen_V4:1:86031011-86032992:+:-2328	Zm00001d029760.RefGen_V4(Zm00001d029760)	NA	NA	NA	ONL99548.1 BEACH domain-containing protein C2 [Zea mays]	NA
1	86128857	86129059	203	86128989	8	3.63223	3.00496	1.80866	B73_C2H2_Ip1_vs_B73_C2H2_In_peak_5400	Zm00001d029762.RefGen_V4:Promoter_1kb_2kb	Zm00001d029762.RefGen_V4:1:86130013-86134531:+:-1024	Zm00001d029762.RefGen_V4(Zm00001d029762)	3;GO:0016021,cellular_component integral component of membrane;GO:0022857,molecular_function transmembrane transporter activity;GO:0055085,biological_process transmembrane transport	NA	NA	NP_001151936.1 uncharacterized protein LOC100285573 [Zea mays]; ONL99550.1 Hexose transporter [Zea mays]; ONL99553.1 Hexose transporter [Zea mays]; ONL99554.1 Hexose transporter [Zea mays]	NA
1	86388185	86388486	302	86388305	13	9.09472	5.60833	6.06972	B73_C2H2_Ip1_vs_B73_C2H2_In_peak_5410	Zm00001d029773.RefGen_V4:Promoter_0kb_1kb	Zm00001d029773.RefGen_V4:1:86389150-86389666:+:-845	Zm00001d029773.RefGen_V4(Zm00001d029773)	NA	NA	NA	XP_008658034.1 defensin-like protein P322 [Zea mays]	NA
1	86462681	86463051	371	86462924	10	5.94335	4.20193	3.59001	B73_C2H2_Ip1_vs_B73_C2H2_In_peak_5414	Zm00001d029776.RefGen_V4:Promoter_0kb_1kb	Zm00001d029776.RefGen_V4:1:86460137-86462888:-:-35	Zm00001d029776.RefGen_V4(Zm00001d029776)	2;GO:0004185,molecular_function serine-type carboxypeptidase activity;GO:0006508,biological_process proteolysis	NA	NA	ONL99587.1 Serine carboxypeptidase-like 34 [Zea mays]; XP_020402738.1 serine carboxypeptidase-like 34 [Zea mays]	NA
1	86463667	86463888	222	86463766	10	5.87059	4.15633	3.52887	B73_C2H2_Ip1_vs_B73_C2H2_In_peak_5415	Zm00001d029776.RefGen_V4:Promoter_0kb_1kb	Zm00001d029776.RefGen_V4:1:86460137-86462888:-:-877	Zm00001d029776.RefGen_V4(Zm00001d029776)	2;GO:0004185,molecular_function serine-type carboxypeptidase activity;GO:0006508,biological_process proteolysis	NA	NA	ONL99587.1 Serine carboxypeptidase-like 34 [Zea mays]; XP_020402738.1 serine carboxypeptidase-like 34 [Zea mays]	NA
1	86641369	86642066	698	86641834	16	12.18814	6.81012	8.72301	B73_C2H2_Ip1_vs_B73_C2H2_In_peak_5426	Zm00001d029782.RefGen_V4:Promoter_0kb_1kb	Zm00001d029782.RefGen_V4:1:86636233-86641408:-:-425	Zm00001d029782.RefGen_V4(Zm00001d029782)	1;GO:0005515,molecular_function protein binding	UBQLN, DSK2; ubiquilin; K04523	map04141	NP_001168254.1 uncharacterized protein LOC100382017 [Zea mays]; ONL99591.1 Ubiquitin domain-containing protein DSK2b [Zea mays]; ONL99593.1 Ubiquitin domain-containing protein DSK2b [Zea mays]; ONL99594.1 Ubiquitin domain-containing protein DSK2b [Zea mays]; ONL99595.1 Ubiquitin domain-containing protein DSK2b [Zea mays]; ONL99598.1 Ubiquitin domain-containing protein DSK2b [Zea mays]	NA
1	86768009	86768322	314	86768173	15	12.42136	7.19792	8.88333	B73_C2H2_Ip1_vs_B73_C2H2_In_peak_5431	Zm00001d029785.RefGen_V4:Promoter_2kb_3kb	Zm00001d029785.RefGen_V4:1:86770299-86776371:+:-2126	Zm00001d029785.RefGen_V4(Zm00001d029785)	2;GO:0004672,molecular_function protein kinase activity;GO:0006468,biological_process protein phosphorylation	BSK; BR-signaling kinase [EC:2.7.11.1]; K14500	map04075	ONL99607.1 putative serine/threonine-protein kinase [Zea mays]; XP_008673168.1 putative protein kinase superfamily protein isoform X1 [Zea mays]	NA
1	87095273	87095523	251	87095441	10	5.91894	4.18662	3.56659	B73_C2H2_Ip1_vs_B73_C2H2_In_peak_5446	Zm00001d029792.RefGen_V4:Promoter_0kb_1kb	Zm00001d029792.RefGen_V4:1:87096327-87097200:+:-886	Zm00001d029792.RefGen_V4(Zm00001d029792)	NA	NA	NA	ONL99609.1 hypothetical protein ZEAMMB73_Zm00001d029792 [Zea mays]	NA
1	87477574	87477764	191	87477702	7	2.96666	2.67108	1.3646	B73_C2H2_Ip1_vs_B73_C2H2_In_peak_5456	Zm00001d029801.RefGen_V4:Promoter_2kb_3kb	Zm00001d029801.RefGen_V4:1:87469722-87475392:-:-2309	Zm00001d029801.RefGen_V4(Zm00001d029801)	1;GO:0005515,molecular_function protein binding	GST, gst; glutathione S-transferase [EC:2.5.1.18]; K00799	map00480	ONL99618.1 glutathione transferase14 [Zea mays]	NA
1	87836477	87836903	427	87836620	12	8.12023	5.20774	5.21777	B73_C2H2_Ip1_vs_B73_C2H2_In_peak_5472	Zm00001d029809.RefGen_V4:Promoter_1kb_2kb;Zm00001d029808.RefGen_V4:Other_intron	Zm00001d029809.RefGen_V4:1:87838310-87841671:+:-1690	Zm00001d029809.RefGen_V4(Zm00001d029809)	NA	NA	NA	ONL99637.1 DUF3783 domain protein [Zea mays]; ONL99638.1 DUF3783 domain protein [Zea mays]	NA
1	87841042	87841491	450	87841337	9	6.16642	4.4987	3.69553	B73_C2H2_Ip1_vs_B73_C2H2_In_peak_5473	Zm00001d029809.RefGen_V4:Other_exon;Zm00001d029809.RefGen_V4:three_prime_UTR;Zm00001d029808.RefGen_V4:Promoter_2kb_3kb	Zm00001d029808.RefGen_V4:1:87835100-87838643:-:-2693	Zm00001d029808.RefGen_V4(Zm00001d029808)	4;GO:0016020,cellular_component membrane;GO:0030001,biological_process metal ion transport;GO:0046873,molecular_function metal ion transmembrane transporter activity;GO:0055085,biological_process transmembrane transport	NA	NA	ONL99634.1 magnesium transporter6 [Zea mays]; ONL99636.1 magnesium transporter6 [Zea mays]; XP_008658098.1 putative magnesium transporter MRS2-G [Zea mays]	NA
1	88194680	88195133	454	88194943	24	14.53635	6.26163	10.81981	B73_C2H2_Ip1_vs_B73_C2H2_In_peak_5499	Zm00001d029814.RefGen_V4:Promoter_2kb_3kb	Zm00001d029814.RefGen_V4:1:88197223-88198631:+:-2280	Zm00001d029814.RefGen_V4(Zm00001d029814)	6;GO:0004553,molecular_function hydrolase activity, hydrolyzing O-glycosyl compounds;GO:0005618,cellular_component cell wall;GO:0005975,biological_process carbohydrate metabolic process;GO:0006073,biological_process cellular glucan metabolic process;GO:0016762,molecular_function xyloglucan:xyloglucosyl transferase activity;GO:0048046,cellular_component apoplast	NA	NA	NP_001148432.1 xyloglucan endotransglucosylase/hydrolase protein 32 precursor [Zea mays]	NA
1	89562399	89562685	287	89562527	10	6.26863	4.40655	3.76161	B73_C2H2_Ip1_vs_B73_C2H2_In_peak_5563	Zm00001d029839.RefGen_V4:Promoter_0kb_1kb	Zm00001d029839.RefGen_V4:1:89562548-89567492:+:-21	Zm00001d029839.RefGen_V4(Zm00001d029839)	NA	NA	NA	NP_001140253.1 uncharacterized protein LOC100272294 [Zea mays]; ONL99681.1 Protein NEN2 [Zea mays]; ONL99682.1 Protein NEN2 [Zea mays]; ONL99684.1 Protein NEN2 [Zea mays]; ONL99685.1 Protein NEN2 [Zea mays]; XP_008666255.1 uncharacterized protein LOC100272294 isoform X1 [Zea mays]	NA
1	89648149	89648340	192	89648229	8	5.24852	4.04883	2.99264	B73_C2H2_Ip1_vs_B73_C2H2_In_peak_5568	Zm00001d029842.RefGen_V4:Promoter_2kb_3kb	Zm00001d029842.RefGen_V4:1:89643143-89645830:-:-2398	Zm00001d029842.RefGen_V4(Zm00001d029842)	2;GO:0016021,cellular_component integral component of membrane;GO:0055085,biological_process transmembrane transport	NA	NA	XP_008658158.1 silicon efflux transporter LSI3 [Zea mays]	NA
1	89746734	89746943	210	89746860	10	6.26863	4.40655	3.76161	B73_C2H2_Ip1_vs_B73_C2H2_In_peak_5574	Zm00001d029844.RefGen_V4:Promoter_2kb_3kb	Zm00001d029844.RefGen_V4:1:89748953-89749586:+:-2093	Zm00001d029844.RefGen_V4(Zm00001d029844)	NA	NA	NA	XP_020402741.1 NDR1/HIN1-like protein 10 [Zea mays]	NA
1	89927541	89927792	252	89927672	8	4.56522	3.60536	2.48291	B73_C2H2_Ip1_vs_B73_C2H2_In_peak_5586	Zm00001d029847.RefGen_V4:Other_exon;Zm00001d029848.RefGen_V4:Promoter_2kb_3kb	Zm00001d029847.RefGen_V4:1:89925888-89928127:-:455	Zm00001d029847.RefGen_V4(Zm00001d029847)	2;GO:0004842,molecular_function ubiquitin-protein transferase activity;GO:0016567,biological_process protein ubiquitination	NA	NA	ONL99697.1 U-box domain-containing protein 37 [Zea mays]	NA
1	90524722	90525524	803	90525134	8	4.56522	3.60536	2.48291	B73_C2H2_Ip1_vs_B73_C2H2_In_peak_5621	Zm00001d029858.RefGen_V4:Promoter_0kb_1kb	Zm00001d029858.RefGen_V4:1:90524505-90524934:-:-199	Zm00001d029858.RefGen_V4(Zm00001d029858)	NA	NA	NA	NP_001147365.1 cortical cell-delineating protein precursor [Zea mays]	NA
1	90527140	90527363	224	90527245	9	6.16642	4.4987	3.69553	B73_C2H2_Ip1_vs_B73_C2H2_In_peak_5622	Zm00001d029858.RefGen_V4:Promoter_2kb_3kb	Zm00001d029858.RefGen_V4:1:90524505-90524934:-:-2310	Zm00001d029858.RefGen_V4(Zm00001d029858)	NA	NA	NA	NP_001147365.1 cortical cell-delineating protein precursor [Zea mays]	NA
1	90937638	90937870	233	90937663	7	3.77787	3.20476	1.91445	B73_C2H2_Ip1_vs_B73_C2H2_In_peak_5646	Zm00001d029861.RefGen_V4:Promoter_0kb_1kb	Zm00001d029861.RefGen_V4:1:90928627-90936923:-:-739	Zm00001d029861.RefGen_V4(Zm00001d029861)	2;GO:0016491,molecular_function oxidoreductase activity;GO:0055114,biological_process oxidation-reduction process	NA	NA	ONL99742.1 putative respiratory burst oxidase homolog protein I [Zea mays]; ONL99743.1 putative respiratory burst oxidase homolog protein I [Zea mays]; ONL99744.1 putative respiratory burst oxidase homolog protein I [Zea mays]; ONL99746.1 putative respiratory burst oxidase homolog protein I [Zea mays]; ONL99747.1 putative respiratory burst oxidase homolog protein I [Zea mays]; XP_008668858.1 unch…	NA
1	90969645	90970163	519	90969768	12	8.67963	5.55502	5.72954	B73_C2H2_Ip1_vs_B73_C2H2_In_peak_5648	Zm00001d029865.RefGen_V4:Promoter_1kb_2kb	Zm00001d029865.RefGen_V4:1:90965700-90968044:-:-1723	Zm00001d029865.RefGen_V4(Zm00001d029865)	4;GO:0004499,molecular_function N,N-dimethylaniline monooxygenase activity;GO:0050660,molecular_function flavin adenine dinucleotide binding;GO:0050661,molecular_function NADP binding;GO:0055114,biological_process oxidation-reduction process	NA	NA	NP_001150817.1 disulfide oxidoreductase/ monooxygenase [Zea mays]	NA
1	91419730	91420196	467	91419920	17	13.27044	7.21071	9.6742	B73_C2H2_Ip1_vs_B73_C2H2_In_peak_5673	Zm00001d029875.RefGen_V4:Promoter_1kb_2kb	Zm00001d029875.RefGen_V4:1:91421592-91425126:+:-1672	Zm00001d029875.RefGen_V4(Zm00001d029875)	NA	NA	NA	NP_001169313.1 putative MYB DNA-binding domain superfamily protein [Zea mays]	MYB-related
1	92225646	92225942	297	92225800	11	8.1203	5.39844	5.21777	B73_C2H2_Ip1_vs_B73_C2H2_In_peak_5711	Zm00001d029886.RefGen_V4:Promoter_1kb_2kb	Zm00001d029886.RefGen_V4:1:92222077-92224093:-:-1706	Zm00001d029886.RefGen_V4(Zm00001d029886)	NA	NA	NA	XP_008658275.1 VAN3-binding protein [Zea mays]	NA
1	92549693	92549905	213	92549783	10	6.26863	4.40655	3.76161	B73_C2H2_Ip1_vs_B73_C2H2_In_peak_5730	Zm00001d029889.RefGen_V4:Promoter_2kb_3kb	Zm00001d029889.RefGen_V4:1:92552606-92564979:+:-2823	Zm00001d029889.RefGen_V4(Zm00001d029889)	NA	NA	NA	ONL99777.1 G2484-1 protein [Zea mays]; ONL99778.1 G2484-1 protein [Zea mays]; ONL99780.1 G2484-1 protein, partial [Zea mays]; ONL99782.1 G2484-1 protein, partial [Zea mays]; ONL99784.1 G2484-1 protein [Zea mays]; ONL99786.1 G2484-1 protein [Zea mays]; ONL99787.1 G2484-1 protein [Zea mays]; ONL99788.1 G2484-1 protein, partial [Zea mays]; ONL99790.1 G2484-1 protein, partial [Zea mays]; ONL99792.1 G…	NA
1	93134288	93134483	196	93134337	8	3.63223	3.00496	1.80866	B73_C2H2_Ip1_vs_B73_C2H2_In_peak_5770	Zm00001d029897.RefGen_V4:Promoter_0kb_1kb;Zm00001d029898.RefGen_V4:First_exon;Zm00001d029898.RefGen_V4:five_prime_UTR	Zm00001d029897.RefGen_V4:1:93134345-93135167:+:-8	Zm00001d029897.RefGen_V4(Zm00001d029897)	NA	NA	NA	ONL99814.1 Transcription factor UNE10 [Zea mays]	NA
1	94200553	94200815	263	94200711	11	8.1203	5.39844	5.21777	B73_C2H2_Ip1_vs_B73_C2H2_In_peak_5824	Zm00001d029917.RefGen_V4:Promoter_1kb_2kb	Zm00001d029917.RefGen_V4:1:94202203-94203229:+:-1492	Zm00001d029917.RefGen_V4(Zm00001d029917)	NA	NA	NA	NP_001130769.1 Zinc finger protein ZAT9 [Zea mays]	NA
1	94201167	94201357	191	94201285	9	4.34141	3.33884	2.33355	B73_C2H2_Ip1_vs_B73_C2H2_In_peak_5825	Zm00001d029917.RefGen_V4:Promoter_0kb_1kb	Zm00001d029917.RefGen_V4:1:94202203-94203229:+:-918	Zm00001d029917.RefGen_V4(Zm00001d029917)	NA	NA	NA	NP_001130769.1 Zinc finger protein ZAT9 [Zea mays]	NA
1	94334125	94334375	251	94334214	9	6.16642	4.4987	3.69553	B73_C2H2_Ip1_vs_B73_C2H2_In_peak_5833	Zm00001d029918.RefGen_V4:Promoter_2kb_3kb	Zm00001d029918.RefGen_V4:1:94336238-94343520:+:-2024	Zm00001d029918.RefGen_V4(Zm00001d029918)	NA	NA	NA	ONL99845.1 zinc finger protein [Zea mays]	NA
1	94342031	94342449	419	94342169	14	11.30254	6.74805	7.89942	B73_C2H2_Ip1_vs_B73_C2H2_In_peak_5834	Zm00001d029918.RefGen_V4:Other_exon;Zm00001d029919.RefGen_V4:Promoter_2kb_3kb	Zm00001d029919.RefGen_V4:1:94344536-94348781:+:-2367	Zm00001d029919.RefGen_V4(Zm00001d029919)	1;GO:0006310,biological_process DNA recombination	NA	NA	NP_001149481.2 holliday junction resolvase [Zea mays]; ONL99846.1 Holliday junction resolvase [Zea mays]; ONL99849.1 Holliday junction resolvase [Zea mays]	NA
1	94472893	94473119	227	94472990	10	7.12481	4.94857	4.44537	B73_C2H2_Ip1_vs_B73_C2H2_In_peak_5843	Zm00001d029921.RefGen_V4:Promoter_0kb_1kb	Zm00001d029921.RefGen_V4:1:94473956-94476161:+:-966	Zm00001d029921.RefGen_V4(Zm00001d029921)	NA	NA	NA	NP_001141811.1 putative DUF566 domain containing family protein [Zea mays]	NA
1	95015692	95015937	246	95015785	12	4.8029	3.25605	2.70436	B73_C2H2_Ip1_vs_B73_C2H2_In_peak_5872	Zm00001d029933.RefGen_V4:Promoter_1kb_2kb	Zm00001d029933.RefGen_V4:1:95012188-95014753:-:-1031	Zm00001d029933.RefGen_V4(Zm00001d029933)	3;GO:0005215,molecular_function transporter activity;GO:0006810,biological_process transport;GO:0016020,cellular_component membrane	NA	NA	XP_008658431.1 protein NRT1/ PTR FAMILY 6.3 [Zea mays]	NA
1	95016515	95016764	250	95016634	16	13.56628	7.64779	9.90904	B73_C2H2_Ip1_vs_B73_C2H2_In_peak_5873	Zm00001d029933.RefGen_V4:Promoter_1kb_2kb	Zm00001d029933.RefGen_V4:1:95012188-95014753:-:-1880	Zm00001d029933.RefGen_V4(Zm00001d029933)	3;GO:0005215,molecular_function transporter activity;GO:0006810,biological_process transport;GO:0016020,cellular_component membrane	NA	NA	XP_008658431.1 protein NRT1/ PTR FAMILY 6.3 [Zea mays]	NA
1	95218064	95218470	407	95218245	9	6.16642	4.4987	3.69553	B73_C2H2_Ip1_vs_B73_C2H2_In_peak_5881	Zm00001d029934.RefGen_V4:Promoter_1kb_2kb	Zm00001d029934.RefGen_V4:1:95220120-95221774:+:-1875	Zm00001d029934.RefGen_V4(Zm00001d029934)	5;GO:0003677,molecular_function DNA binding;GO:0003700,molecular_function DNA-binding transcription factor activity;GO:0005634,cellular_component nucleus;GO:0006355,biological_process regulation of transcription, DNA-templated;GO:0043565,molecular_function sequence-specific DNA binding	NA	NA	NP_001318053.1 homeobox-leucine zipper protein HOX1-like [Zea mays]; ONL99862.1 Homeobox-leucine zipper protein HAT4 [Zea mays]	HB-HD-ZIP
1	96080254	96080485	232	96080351	8	5.24852	4.04883	2.99264	B73_C2H2_Ip1_vs_B73_C2H2_In_peak_5946	Zm00001d029947.RefGen_V4:Promoter_2kb_3kb	Zm00001d029947.RefGen_V4:1:96083306-96084227:+:-2955	Zm00001d029947.RefGen_V4(Zm00001d029947)	NA	NA	NA	ONL99880.1 Protein BRANCHLESS TRICHOME [Zea mays]	NA
1	96083067	96083271	205	96083185	9	6.16642	4.4987	3.69553	B73_C2H2_Ip1_vs_B73_C2H2_In_peak_5947	Zm00001d029947.RefGen_V4:Promoter_0kb_1kb	Zm00001d029947.RefGen_V4:1:96083306-96084227:+:-121	Zm00001d029947.RefGen_V4(Zm00001d029947)	NA	NA	NA	ONL99880.1 Protein BRANCHLESS TRICHOME [Zea mays]	NA
1	96294978	96295202	225	96295164	11	7.17739	4.80714	4.46343	B73_C2H2_Ip1_vs_B73_C2H2_In_peak_5958	Zm00001d029955.RefGen_V4:Promoter_0kb_1kb	Zm00001d029955.RefGen_V4:1:96293446-96295018:-:-145	Zm00001d029955.RefGen_V4(Zm00001d029955)	1;GO:0006629,biological_process lipid metabolic process	NA	NA	NP_001145956.1 uncharacterized protein LOC100279482 [Zea mays]	NA
1	96700087	96700548	462	96700176	11	6.53176	4.40666	4.00239	B73_C2H2_Ip1_vs_B73_C2H2_In_peak_5981	Zm00001d029965.RefGen_V4:Promoter_1kb_2kb	Zm00001d029965.RefGen_V4:1:96701517-96704228:+:-1341	Zm00001d029965.RefGen_V4(Zm00001d029965)	5;GO:0006979,biological_process response to oxidative stress;GO:0008113,molecular_function peptide-methionine (S)-S-oxide reductase activity;GO:0016671,molecular_function oxidoreductase activity, acting on a sulfur group of donors, disulfide as acceptor;GO:0030091,biological_process protein repair;GO:0055114,biological_process oxidation-reduction process	NA	NA	NP_001152096.2 uncharacterized protein LOC100285733 [Zea mays]	NA
1	96764626	96764992	367	96764757	11	5.87595	4.00661	3.52887	B73_C2H2_Ip1_vs_B73_C2H2_In_peak_5983	Zm00001d029967.RefGen_V4:Promoter_2kb_3kb	Zm00001d029967.RefGen_V4:1:96759913-96762330:-:-2426	Zm00001d029967.RefGen_V4(Zm00001d029967)	NA	NA	NA	ONL99891.1 hypothetical protein ZEAMMB73_Zm00001d029967 [Zea mays]	NA
1	97042482	97042808	327	97042675	12	6.69532	4.3405	4.1481	B73_C2H2_Ip1_vs_B73_C2H2_In_peak_6000	Zm00001d029970.RefGen_V4:Promoter_1kb_2kb	Zm00001d029970.RefGen_V4:1:97044620-97046748:+:-1945	Zm00001d029970.RefGen_V4(Zm00001d029970)	NA	NA	NA	NP_001344721.1 uncharacterized protein LOC100502430 [Zea mays]	NA
1	97097663	97097891	229	97097819	14	6.18684	3.75698	3.70943	B73_C2H2_Ip1_vs_B73_C2H2_In_peak_6004	Zm00001d029973.RefGen_V4:First_intron;Zm00001d029972.RefGen_V4:Promoter_0kb_1kb	Zm00001d029972.RefGen_V4:1:97092720-97097566:-:-252	Zm00001d029972.RefGen_V4(Zm00001d029972)	2;GO:0006508,biological_process proteolysis;GO:0008234,molecular_function cysteine-type peptidase activity	NA	NA	ONL99895.1 hypothetical protein ZEAMMB73_Zm00001d029972 [Zea mays]; ONL99896.1 hypothetical protein ZEAMMB73_Zm00001d029972 [Zea mays]; ONL99897.1 hypothetical protein ZEAMMB73_Zm00001d029972 [Zea mays]	NA
1	97098392	97098864	473	97098704	19	15.83627	8.21033	12.01851	B73_C2H2_Ip1_vs_B73_C2H2_In_peak_6005	Zm00001d029972.RefGen_V4:Promoter_1kb_2kb;Zm00001d029973.RefGen_V4:Other_exon	Zm00001d029972.RefGen_V4:1:97092720-97097566:-:-1137	Zm00001d029972.RefGen_V4(Zm00001d029972)	2;GO:0006508,biological_process proteolysis;GO:0008234,molecular_function cysteine-type peptidase activity	NA	NA	ONL99895.1 hypothetical protein ZEAMMB73_Zm00001d029972 [Zea mays]; ONL99896.1 hypothetical protein ZEAMMB73_Zm00001d029972 [Zea mays]; ONL99897.1 hypothetical protein ZEAMMB73_Zm00001d029972 [Zea mays]	NA
1	97099922	97100332	411	97100057	18	9.32895	4.78874	6.22922	B73_C2H2_Ip1_vs_B73_C2H2_In_peak_6006	Zm00001d029972.RefGen_V4:Promoter_2kb_3kb;Zm00001d029973.RefGen_V4:Other_exon	Zm00001d029972.RefGen_V4:1:97092720-97097566:-:-2490	Zm00001d029972.RefGen_V4(Zm00001d029972)	2;GO:0006508,biological_process proteolysis;GO:0008234,molecular_function cysteine-type peptidase activity	NA	NA	ONL99895.1 hypothetical protein ZEAMMB73_Zm00001d029972 [Zea mays]; ONL99896.1 hypothetical protein ZEAMMB73_Zm00001d029972 [Zea mays]; ONL99897.1 hypothetical protein ZEAMMB73_Zm00001d029972 [Zea mays]	NA
1	97311111	97311359	249	97311238	11	7.49354	5.00487	4.76236	B73_C2H2_Ip1_vs_B73_C2H2_In_peak_6022	Zm00001d029978.RefGen_V4:Promoter_0kb_1kb	Zm00001d029978.RefGen_V4:1:97311623-97317291:+:-385	Zm00001d029978.RefGen_V4(Zm00001d029978)	2;GO:0005956,cellular_component protein kinase CK2 complex;GO:0019887,molecular_function protein kinase regulator activity	NA	NA	NP_001105624.2 uncharacterized protein LOC542628 [Zea mays]; ONL99917.1 Casein kinase II subunit beta-1 [Zea mays]; ONL99919.1 Casein kinase II subunit beta-1 [Zea mays]	NA
1	97330355	97330560	206	97330475	9	5.98208	4.38061	3.62653	B73_C2H2_Ip1_vs_B73_C2H2_In_peak_6024	Zm00001d029980.RefGen_V4:Promoter_1kb_2kb	Zm00001d029980.RefGen_V4:1:97331765-97337093:+:-1290	Zm00001d029980.RefGen_V4(Zm00001d029980)	2;GO:0004197,molecular_function cysteine-type endopeptidase activity;GO:0006508,biological_process proteolysis	NA	NA	NP_001352424.1 putative metacaspase family protein [Zea mays]; ONL99922.1 Metacaspase-1 [Zea mays]; ONL99923.1 Metacaspase-1 [Zea mays]; ONL99924.1 Metacaspase-1 [Zea mays]; ONL99925.1 Metacaspase-1 [Zea mays]; ONL99930.1 Metacaspase-1 [Zea mays]	NA
1	97987069	97987488	420	97987356	7	4.37516	3.59896	2.33355	B73_C2H2_Ip1_vs_B73_C2H2_In_peak_6048	Zm00001d029992.RefGen_V4:Promoter_2kb_3kb	Zm00001d029992.RefGen_V4:1:97989714-98012316:+:-2358	Zm00001d029992.RefGen_V4(Zm00001d029992)	NA	NA	NA	ONL99941.1 Retrotransposon-like protein [Zea mays]; ONL99942.1 Retrotransposon-like protein [Zea mays]; ONL99943.1 Retrotransposon-like protein [Zea mays]; ONL99944.1 Retrotransposon-like protein [Zea mays]; ONL99945.1 Retrotransposon-like protein [Zea mays]	NA
1	98380261	98380471	211	98380336	11	5.87595	4.00661	3.52887	B73_C2H2_Ip1_vs_B73_C2H2_In_peak_6066	Zm00001d029997.RefGen_V4:Promoter_1kb_2kb	Zm00001d029997.RefGen_V4:1:98382116-98384521:+:-1780	Zm00001d029997.RefGen_V4(Zm00001d029997)	2;GO:0005737,cellular_component cytoplasm;GO:0006457,biological_process protein folding	NA	NA	NP_001352669.1 CHL-CPN10 [Zea mays]	NA
1	98890435	98890714	280	98890579	13	10.21147	6.29818	6.96782	B73_C2H2_Ip1_vs_B73_C2H2_In_peak_6093	Zm00001d030007.RefGen_V4:Promoter_0kb_1kb	Zm00001d030007.RefGen_V4:1:98891018-98893883:+:-439	Zm00001d030007.RefGen_V4(Zm00001d030007)	NA	NA	NA	XP_020402024.1 VAN3-binding protein [Zea mays]	NA
1	98962697	98962984	288	98962822	15	12.42136	7.19792	8.88333	B73_C2H2_Ip1_vs_B73_C2H2_In_peak_6101	Zm00001d030009.RefGen_V4:Promoter_0kb_1kb	Zm00001d030009.RefGen_V4:1:98960514-98962408:-:-413	Zm00001d030009.RefGen_V4(Zm00001d030009)	NA	NA	NA	ONL99972.1 Haloacid dehalogenase-like hydrolase domain-containing protein Sgpp [Zea mays]; XP_008647261.1 uncharacterized protein LOC100501636 isoform X1 [Zea mays]	NA
1	99313643	99313839	197	99313805	7	4.37516	3.59896	2.33355	B73_C2H2_Ip1_vs_B73_C2H2_In_peak_6117	Zm00001d030012.RefGen_V4:Promoter_1kb_2kb	Zm00001d030012.RefGen_V4:1:99314879-99319254:+:-1074	Zm00001d030012.RefGen_V4(Zm00001d030012)	1;GO:0008168,molecular_function methyltransferase activity	NA	NA	XP_008658538.1 probable methyltransferase PMT2 [Zea mays]	NA
1	100833795	100834084	290	100833964	9	5.3968	4.00595	3.10012	B73_C2H2_Ip1_vs_B73_C2H2_In_peak_6197	Zm00001d030031.RefGen_V4:Promoter_2kb_3kb	Zm00001d030031.RefGen_V4:1:100836102-100840993:+:-2138	Zm00001d030031.RefGen_V4(Zm00001d030031)	1;GO:0005096,molecular_function GTPase activator activity	ARFGAP2_3; ADP-ribosylation factor GTPase-activating protein 2/3; K12493	map04144	ONM00058.1 ADP-ribosylation factor GTPase-activating protein AGD10 [Zea mays]; ONM00060.1 ADP-ribosylation factor GTPase-activating protein AGD10 [Zea mays]; XP_008658580.1 probable ADP-ribosylation factor GTPase-activating protein AGD8 [Zea mays]	NA
1	101174697	101174906	210	101174811	14	8.38273	4.98283	5.46437	B73_C2H2_Ip1_vs_B73_C2H2_In_peak_6211	Zm00001d030034.RefGen_V4:Promoter_2kb_3kb	Zm00001d030034.RefGen_V4:1:101177295-101179297:+:-2484	Zm00001d030034.RefGen_V4(Zm00001d030034)	2;GO:0008033,biological_process tRNA processing;GO:0050660,molecular_function flavin adenine dinucleotide binding	NA	NA	ONM00066.1 glucose-inhibited division family A protein [Zea mays]; ONM00067.1 glucose-inhibited division family A protein [Zea mays]; ONM00068.1 glucose-inhibited division family A protein [Zea mays]	NA
1	101899151	101899459	309	101899284	9	6.16642	4.4987	3.69553	B73_C2H2_Ip1_vs_B73_C2H2_In_peak_6248	Zm00001d030045.RefGen_V4:Promoter_0kb_1kb	Zm00001d030045.RefGen_V4:1:101898450-101899089:-:-194	Zm00001d030045.RefGen_V4(Zm00001d030045)	NA	PYL; abscisic acid receptor PYR/PYL family; K14496	map04016,map04075	NP_001150686.2 cyclase/dehydrase family protein [Zea mays]	NA
1	102014097	102014498	402	102014288	9	6.16642	4.4987	3.69553	B73_C2H2_Ip1_vs_B73_C2H2_In_peak_6256	Zm00001d030046.RefGen_V4:Promoter_1kb_2kb	Zm00001d030046.RefGen_V4:1:101996062-102012658:-:-1629	Zm00001d030046.RefGen_V4(Zm00001d030046)	7;GO:0000723,biological_process telomere maintenance;GO:0003678,molecular_function DNA helicase activity;GO:0006281,biological_process DNA repair;GO:0006508,biological_process proteolysis;GO:0008234,molecular_function cysteine-type peptidase activity;GO:0016866,molecular_function intramolecular transferase activity;GO:0030244,biological_process cellulose biosynthetic process	NA	NA	ONM00077.1 hypothetical protein ZEAMMB73_Zm00001d030046 [Zea mays]	NA
1	102558239	102558876	638	102558569	15	11.74156	6.78146	8.31488	B73_C2H2_Ip1_vs_B73_C2H2_In_peak_6290	Zm00001d030059.RefGen_V4:Promoter_2kb_3kb	Zm00001d030059.RefGen_V4:1:102561059-102561768:+:-2490	Zm00001d030059.RefGen_V4(Zm00001d030059)	NA	NA	NA	ONM00097.1 hypothetical protein ZEAMMB73_Zm00001d030059, partial [Zea mays]	NA
1	104121154	104121354	201	104121199	11	8.1203	5.39844	5.21777	B73_C2H2_Ip1_vs_B73_C2H2_In_peak_6391	Zm00001d030079.RefGen_V4:Promoter_1kb_2kb	Zm00001d030080.RefGen_V4:1:104119710-104120879:+:1488	Zm00001d030080.RefGen_V4(Zm00001d030080)	NA	NDUFB10; NADH dehydrogenase (ubiquinone) 1 beta subcomplex subunit 10; K03966	map00190	NP_001144025.1 uncharacterized protein LOC100276847 [Zea mays]	NA
1	104176444	104176689	246	104176450	9	2.96554	2.50465	1.3646	B73_C2H2_Ip1_vs_B73_C2H2_In_peak_6395	Zm00001d030083.RefGen_V4:Promoter_2kb_3kb	Zm00001d030083.RefGen_V4:1:104172632-104173661:-:-2788	Zm00001d030083.RefGen_V4(Zm00001d030083)	7;GO:0000287,molecular_function magnesium ion binding;GO:0005524,molecular_function ATP binding;GO:0005622,cellular_component intracellular;GO:0032957,biological_process inositol trisphosphate metabolic process;GO:0047325,molecular_function inositol tetrakisphosphate 1-kinase activity;GO:0052725,molecular_function inositol-1,3,4-trisphosphate 6-kinase activity;GO:0052726,molecular_function inosit…	ITPK1; inositol-1,3,4-trisphosphate 5/6-kinase / inositol-tetrakisphosphate 1-kinase [EC:2.7.1.159 2.7.1.134]; K00913	map00562,map04070	NP_001105901.1 inositol-tetrakisphosphate 1-kinase 1 [Zea mays]	NA
1	104420004	104420241	238	104420187	8	4.95994	3.86158	2.84168	B73_C2H2_Ip1_vs_B73_C2H2_In_peak_6407	Zm00001d030086.RefGen_V4:Promoter_2kb_3kb	Zm00001d030086.RefGen_V4:1:104416568-104417982:-:-2204	Zm00001d030086.RefGen_V4(Zm00001d030086)	NA	NA	NA	XP_020402992.1 uncharacterized LOC100272480 isoform X1 [Zea mays]	NA
1	104834538	104834783	246	104834681	10	6.33083	4.44579	3.82013	B73_C2H2_Ip1_vs_B73_C2H2_In_peak_6423	Zm00001d030088.RefGen_V4:Promoter_2kb_3kb	Zm00001d030088.RefGen_V4:1:104831288-104831774:-:-2906	Zm00001d030088.RefGen_V4(Zm00001d030088)	NA	NA	NA	ONM00144.1 late embryogenesis abundant protein [Zea mays]	NA
1	105554593	105555100	508	105554830	8	5.24852	4.04883	2.99264	B73_C2H2_Ip1_vs_B73_C2H2_In_peak_6463	Zm00001d030098.RefGen_V4:Promoter_0kb_1kb	Zm00001d030098.RefGen_V4:1:105553408-105554335:-:-494	Zm00001d030098.RefGen_V4(Zm00001d030098)	NA	NA	NA	NP_001140427.1 uncharacterized protein LOC100272484 [Zea mays]	NA
1	107180534	107180761	228	107180689	10	7.12481	4.94857	4.44537	B73_C2H2_Ip1_vs_B73_C2H2_In_peak_6562	Zm00001d030121.RefGen_V4:Promoter_0kb_1kb	Zm00001d030121.RefGen_V4:1:107181208-107185354:+:-519	Zm00001d030121.RefGen_V4(Zm00001d030121)	NA	NA	NA	XP_008658791.1 cellulose synthase-like protein D1 [Zea mays]	NA
1	108200058	108200338	281	108200161	14	9.27089	5.50833	6.18352	B73_C2H2_Ip1_vs_B73_C2H2_In_peak_6631	Zm00001d030131.RefGen_V4:Promoter_2kb_3kb;Zm00001d030132.RefGen_V4:three_prime_UTR;Zm00001d030132.RefGen_V4:Other_exon	Zm00001d030131.RefGen_V4:1:108193721-108197646:-:-2514	Zm00001d030131.RefGen_V4(Zm00001d030131)	2;GO:0003824,molecular_function catalytic activity;GO:0009058,biological_process biosynthetic process	PCYT1; choline-phosphate cytidylyltransferase [EC:2.7.7.15]; K00968	map00440,map00564	NP_001150315.1 choline-phosphate cytidylyltransferase B [Zea mays]; ONM00369.1 Choline-phosphate cytidylyltransferase 2 [Zea mays]; ONM00370.1 Choline-phosphate cytidylyltransferase 2 [Zea mays]; ONM00372.1 Choline-phosphate cytidylyltransferase 2 [Zea mays]; ONM00373.1 Choline-phosphate cytidylyltransferase 2 [Zea mays]	NA
1	108210281	108210544	264	108210400	10	5.68353	4.03944	3.36113	B73_C2H2_Ip1_vs_B73_C2H2_In_peak_6637	Zm00001d030132.RefGen_V4:Promoter_1kb_2kb	Zm00001d030132.RefGen_V4:1:108199941-108209147:-:-1252	Zm00001d030132.RefGen_V4(Zm00001d030132)	2;GO:0003824,molecular_function catalytic activity;GO:0008152,biological_process metabolic process	4CL; 4-coumarate--CoA ligase [EC:6.2.1.12]; K01904	map00130,map00940	ONM00377.1 4-coumarate--CoA ligase-like 6 [Zea mays]; ONM00378.1 4-coumarate--CoA ligase-like 6 [Zea mays]; XP_023157062.1 4-coumarate--CoA ligase-like 3 [Zea mays]	NA
1	108481037	108481265	229	108481126	12	4.8029	3.25605	2.70436	B73_C2H2_Ip1_vs_B73_C2H2_In_peak_6643	Zm00001d030139.RefGen_V4:Promoter_2kb_3kb	Zm00001d030139.RefGen_V4:1:108483336-108484748:+:-2210	Zm00001d030139.RefGen_V4(Zm00001d030139)	3;GO:0003700,molecular_function DNA-binding transcription factor activity;GO:0006355,biological_process regulation of transcription, DNA-templated;GO:0043565,molecular_function sequence-specific DNA binding	NA	NA	XP_008658838.1 probable WRKY transcription factor 35 [Zea mays]	WRKY
1	108713652	108714014	363	108713873	11	7.17739	4.80714	4.46343	B73_C2H2_Ip1_vs_B73_C2H2_In_peak_6653	Zm00001d030148.RefGen_V4:Promoter_0kb_1kb	Zm00001d030148.RefGen_V4:1:108714458-108717659:+:-585	Zm00001d030148.RefGen_V4(Zm00001d030148)	NA	NA	NA	NP_001132226.1 uncharacterized protein LOC100193661 [Zea mays]	NA
1	110061453	110061662	210	110061561	9	6.16642	4.4987	3.69553	B73_C2H2_Ip1_vs_B73_C2H2_In_peak_6722	Zm00001d030169.RefGen_V4:Promoter_0kb_1kb	Zm00001d030169.RefGen_V4:1:110061562-110078934:+:-1	Zm00001d030169.RefGen_V4(Zm00001d030169)	2;GO:0004672,molecular_function protein kinase activity;GO:0006468,biological_process protein phosphorylation	NA	NA	ONM00504.1 Mitogen-activated protein kinase 17, partial [Zea mays]	NA
1	110295321	110295526	206	110295490	8	2.95033	2.57598	1.3646	B73_C2H2_Ip1_vs_B73_C2H2_In_peak_6732	Zm00001d030171.RefGen_V4:Promoter_1kb_2kb	Zm00001d030171.RefGen_V4:1:110297473-110299921:+:-1983	Zm00001d030171.RefGen_V4(Zm00001d030171)	4;GO:0004672,molecular_function protein kinase activity;GO:0005524,molecular_function ATP binding;GO:0006468,biological_process protein phosphorylation;GO:0048544,biological_process recognition of pollen	NA	NA	ONM00505.1 Serine/threonine-protein kinase [Zea mays]	NA
1	110389894	110390094	201	110389963	9	3.57188	2.86616	1.76564	B73_C2H2_Ip1_vs_B73_C2H2_In_peak_6739	Zm00001d030173.RefGen_V4:Promoter_0kb_1kb	Zm00001d030173.RefGen_V4:1:110378371-110389224:-:-738	Zm00001d030173.RefGen_V4(Zm00001d030173)	3;GO:0004672,molecular_function protein kinase activity;GO:0005524,molecular_function ATP binding;GO:0006468,biological_process protein phosphorylation	NA	NA	NP_001315279.1 uncharacterized protein LOC100304222 precursor [Zea mays]; ONM00515.1 Calmodulin-binding receptor-like cytoplasmic kinase 3 [Zea mays]; ONM00516.1 Calmodulin-binding receptor-like cytoplasmic kinase 3 [Zea mays]; ONM00519.1 Calmodulin-binding receptor-like cytoplasmic kinase 3 [Zea mays]; ONM00520.1 Calmodulin-binding receptor-like cytoplasmic kinase 3 [Zea mays]; ONM00522.1 Calmod…	NA
1	110786713	110786912	200	110786782	9	6.16642	4.4987	3.69553	B73_C2H2_Ip1_vs_B73_C2H2_In_peak_6754	Zm00001d030177.RefGen_V4:Promoter_0kb_1kb	Zm00001d030177.RefGen_V4:1:110786227-110786665:-:-116	Zm00001d030177.RefGen_V4(Zm00001d030177)	NA	NA	NA	ONM00530.1 hypothetical protein ZEAMMB73_Zm00001d030177 [Zea mays]	NA
1	110788829	110789173	345	110789039	9	6.16642	4.4987	3.69553	B73_C2H2_Ip1_vs_B73_C2H2_In_peak_6755	Zm00001d030177.RefGen_V4:Promoter_2kb_3kb	Zm00001d030177.RefGen_V4:1:110786227-110786665:-:-2373	Zm00001d030177.RefGen_V4(Zm00001d030177)	NA	NA	NA	ONM00530.1 hypothetical protein ZEAMMB73_Zm00001d030177 [Zea mays]	NA
1	110825735	110825934	200	110825766	7	3.77787	3.20476	1.91445	B73_C2H2_Ip1_vs_B73_C2H2_In_peak_6760	Zm00001d030180.RefGen_V4:Promoter_0kb_1kb;Zm00001d030179.RefGen_V4:Promoter_0kb_1kb	Zm00001d030180.RefGen_V4:1:110825775-110826168:+:-9	Zm00001d030180.RefGen_V4(Zm00001d030180)	NA	NA	NA	ONM00536.1 hypothetical protein ZEAMMB73_Zm00001d030180 [Zea mays]	NA
1	110827672	110827899	228	110827837	12	4.13	2.89446	2.23951	B73_C2H2_Ip1_vs_B73_C2H2_In_peak_6761	Zm00001d030179.RefGen_V4:Promoter_2kb_3kb	Zm00001d030180.RefGen_V4:1:110825775-110826168:+:2061	Zm00001d030180.RefGen_V4(Zm00001d030180)	NA	NA	NA	ONM00536.1 hypothetical protein ZEAMMB73_Zm00001d030180 [Zea mays]	NA
1	112082527	112082908	382	112082758	12	5.63419	3.72087	3.31761	B73_C2H2_Ip1_vs_B73_C2H2_In_peak_6855	Zm00001d030189.RefGen_V4:Promoter_2kb_3kb	Zm00001d030189.RefGen_V4:1:112085094-112086411:+:-2336	Zm00001d030189.RefGen_V4(Zm00001d030189)	NA	NA	NA	ONM00543.1 hypothetical protein ZEAMMB73_Zm00001d030189 [Zea mays]	NA
1	113773985	113774211	227	113774145	7	4.37516	3.59896	2.33355	B73_C2H2_Ip1_vs_B73_C2H2_In_peak_6968	Zm00001d030220.RefGen_V4:Promoter_1kb_2kb	Zm00001d030220.RefGen_V4:1:113769644-113772634:-:-1510	Zm00001d030220.RefGen_V4(Zm00001d030220)	NA	NA	NA	NP_001136742.1 monoglyceride lipase [Zea mays]	NA
1	114870764	114870992	229	114870837	11	8.1203	5.39844	5.21777	B73_C2H2_Ip1_vs_B73_C2H2_In_peak_7029	Zm00001d030231.RefGen_V4:Promoter_0kb_1kb	Zm00001d030231.RefGen_V4:1:114871270-114880505:+:-433	Zm00001d030231.RefGen_V4(Zm00001d030231)	2;GO:0005515,molecular_function protein binding;GO:0008270,molecular_function zinc ion binding	NA	NA	XP_008659064.1 uncharacterized protein LOC103637791 [Zea mays]	NA
1	116372292	116372524	233	116372403	11	7.06959	4.73992	4.44537	B73_C2H2_Ip1_vs_B73_C2H2_In_peak_7110	Zm00001d030247.RefGen_V4:Promoter_2kb_3kb	Zm00001d030247.RefGen_V4:1:116368336-116370156:-:-2246	Zm00001d030247.RefGen_V4(Zm00001d030247)	NA	NA	NA	ONM00628.1 hypothetical protein ZEAMMB73_Zm00001d030247 [Zea mays]	NA
1	116507534	116508312	779	116508052	13	10.21147	6.29818	6.96782	B73_C2H2_Ip1_vs_B73_C2H2_In_peak_7131	Zm00001d030248.RefGen_V4:Promoter_0kb_1kb	Zm00001d030248.RefGen_V4:1:116499582-116507606:-:-445	Zm00001d030248.RefGen_V4(Zm00001d030248)	1;GO:0016747,molecular_function transferase activity, transferring acyl groups other than amino-acyl groups	NA	NA	ONM00629.1 (Z)-3-hexen-1-ol acetyltransferase [Zea mays]	NA
1	118881015	118881240	226	118881139	10	7.12481	4.94857	4.44537	B73_C2H2_Ip1_vs_B73_C2H2_In_peak_7259	Zm00001d030282.RefGen_V4:Promoter_1kb_2kb	Zm00001d030282.RefGen_V4:1:118828596-118879142:-:-1996	Zm00001d030282.RefGen_V4(Zm00001d030282)	6;GO:0004553,molecular_function hydrolase activity, hydrolyzing O-glycosyl compounds;GO:0004559,molecular_function alpha-mannosidase activity;GO:0005975,biological_process carbohydrate metabolic process;GO:0006013,biological_process mannose metabolic process;GO:0008270,molecular_function zinc ion binding;GO:0015923,molecular_function mannosidase activity	MAN2C1; alpha-mannosidase [EC:3.2.1.24]; K01191	map00511	ONM00722.1 putative alpha-mannosidase [Zea mays]; ONM00724.1 putative alpha-mannosidase [Zea mays]; ONM00725.1 putative alpha-mannosidase [Zea mays]; ONM00726.1 putative alpha-mannosidase [Zea mays]; ONM00727.1 putative alpha-mannosidase [Zea mays]; ONM00729.1 putative alpha-mannosidase [Zea mays]; ONM00730.1 putative alpha-mannosidase [Zea mays]; ONM00731.1 putative alpha-mannosidase [Zea mays];…	NA
1	119494304	119494556	253	119494424	10	5.46287	3.90226	3.16166	B73_C2H2_Ip1_vs_B73_C2H2_In_peak_7303	Zm00001d030285.RefGen_V4:Promoter_0kb_1kb	Zm00001d030285.RefGen_V4:1:119480814-119493835:-:-588	Zm00001d030285.RefGen_V4(Zm00001d030285)	6;GO:0004553,molecular_function hydrolase activity, hydrolyzing O-glycosyl compounds;GO:0004559,molecular_function alpha-mannosidase activity;GO:0005975,biological_process carbohydrate metabolic process;GO:0006013,biological_process mannose metabolic process;GO:0008270,molecular_function zinc ion binding;GO:0015923,molecular_function mannosidase activity	MAN2C1; alpha-mannosidase [EC:3.2.1.24]; K01191	map00511	ONM00749.1 putative alpha-mannosidase [Zea mays]; ONM00750.1 putative alpha-mannosidase [Zea mays]; ONM00752.1 putative alpha-mannosidase [Zea mays]; ONM00753.1 putative alpha-mannosidase [Zea mays]; XP_008659412.1 alpha-mannosidase [Zea mays]	NA
1	121009120	121009344	225	121009204	13	7.50585	4.65064	4.77288	B73_C2H2_Ip1_vs_B73_C2H2_In_peak_7402	Zm00001d030303.RefGen_V4:Promoter_0kb_1kb	Zm00001d030303.RefGen_V4:1:121005847-121008389:-:-814	Zm00001d030303.RefGen_V4(Zm00001d030303)	NA	NA	NA	NP_001150407.1 thaumatin-like protein 1 precursor [Zea mays]	NA
1	121823158	121823390	233	121823276	13	6.06124	3.82377	3.69553	B73_C2H2_Ip1_vs_B73_C2H2_In_peak_7457	Zm00001d030314.RefGen_V4:Promoter_1kb_2kb	Zm00001d030314.RefGen_V4:1:121820596-121821836:-:-1439	Zm00001d030314.RefGen_V4(Zm00001d030314)	NA	NA	NA	NP_001149224.1 proline-rich protein precursor [Zea mays]	NA
1	123433912	123434327	416	123434243	7	4.32247	3.56427	2.33355	B73_C2H2_Ip1_vs_B73_C2H2_In_peak_7560	Zm00001d030340.RefGen_V4:Promoter_0kb_1kb	Zm00001d030340.RefGen_V4:1:123383743-123433372:-:-870	Zm00001d030340.RefGen_V4(Zm00001d030340)	NA	NUP188; nuclear pore complex protein Nup188; K14311	map03013	ONM00810.1 hypothetical protein ZEAMMB73_Zm00001d030340 [Zea mays]; ONM00817.1 hypothetical protein ZEAMMB73_Zm00001d030340 [Zea mays]; ONM00820.1 hypothetical protein ZEAMMB73_Zm00001d030340 [Zea mays]; ONM00821.1 hypothetical protein ZEAMMB73_Zm00001d030340 [Zea mays]; ONM00823.1 hypothetical protein ZEAMMB73_Zm00001d030340 [Zea mays]; ONM00824.1 hypothetical protein ZEAMMB73_Zm00001d030340 [Ze…	NA
1	123435142	123435393	252	123435255	12	9.15	5.84831	6.06972	B73_C2H2_Ip1_vs_B73_C2H2_In_peak_7561	Zm00001d030340.RefGen_V4:Promoter_1kb_2kb	Zm00001d030340.RefGen_V4:1:123383743-123433372:-:-1882	Zm00001d030340.RefGen_V4(Zm00001d030340)	NA	NUP188; nuclear pore complex protein Nup188; K14311	map03013	ONM00810.1 hypothetical protein ZEAMMB73_Zm00001d030340 [Zea mays]; ONM00817.1 hypothetical protein ZEAMMB73_Zm00001d030340 [Zea mays]; ONM00820.1 hypothetical protein ZEAMMB73_Zm00001d030340 [Zea mays]; ONM00821.1 hypothetical protein ZEAMMB73_Zm00001d030340 [Zea mays]; ONM00823.1 hypothetical protein ZEAMMB73_Zm00001d030340 [Zea mays]; ONM00824.1 hypothetical protein ZEAMMB73_Zm00001d030340 [Ze…	NA
1	123711365	123711585	221	123711500	7	4.37516	3.59896	2.33355	B73_C2H2_Ip1_vs_B73_C2H2_In_peak_7580	Zm00001d030343.RefGen_V4:Promoter_2kb_3kb	Zm00001d030343.RefGen_V4:1:123707666-123709274:-:-2225	Zm00001d030343.RefGen_V4(Zm00001d030343)	4;GO:0006633,biological_process fatty acid biosynthetic process;GO:0008610,biological_process lipid biosynthetic process;GO:0016020,cellular_component membrane;GO:0016747,molecular_function transferase activity, transferring acyl groups other than amino-acyl groups	KCS; 3-ketoacyl-CoA synthase [EC:2.3.1.199]; K15397	map00062,map04626	NP_001152517.2 senescence-associated protein 15 [Zea mays]	NA
1	124051204	124051458	255	124051325	12	8.12023	5.20774	5.21777	B73_C2H2_Ip1_vs_B73_C2H2_In_peak_7607	Zm00001d030346.RefGen_V4:Promoter_2kb_3kb	Zm00001d030346.RefGen_V4:1:124047278-124048368:-:-2956	Zm00001d030346.RefGen_V4(Zm00001d030346)	NA	NA	NA	ONM00852.1 Hsp20/alpha crystallin family protein [Zea mays]	NA
1	126092509	126092790	282	126092670	15	11.13042	6.40952	7.80671	B73_C2H2_Ip1_vs_B73_C2H2_In_peak_7717	Zm00001d030361.RefGen_V4:Promoter_0kb_1kb	Zm00001d030361.RefGen_V4:1:126093182-126094591:+:-512	Zm00001d030361.RefGen_V4(Zm00001d030361)	2;GO:0004553,molecular_function hydrolase activity, hydrolyzing O-glycosyl compounds;GO:0005975,biological_process carbohydrate metabolic process	NA	NA	ONM00872.1 Glucan endo-1,3-beta-glucosidase 7 [Zea mays]	NA
1	126092986	126093272	287	126093162	13	9.94475	6.13285	6.80372	B73_C2H2_Ip1_vs_B73_C2H2_In_peak_7718	Zm00001d030361.RefGen_V4:Promoter_0kb_1kb	Zm00001d030361.RefGen_V4:1:126093182-126094591:+:-20	Zm00001d030361.RefGen_V4(Zm00001d030361)	2;GO:0004553,molecular_function hydrolase activity, hydrolyzing O-glycosyl compounds;GO:0005975,biological_process carbohydrate metabolic process	NA	NA	ONM00872.1 Glucan endo-1,3-beta-glucosidase 7 [Zea mays]	NA
1	127342675	127342905	231	127342763	12	9.15	5.84831	6.06972	B73_C2H2_Ip1_vs_B73_C2H2_In_peak_7789	Zm00001d030375.RefGen_V4:First_intron;Zm00001d030376.RefGen_V4:Promoter_1kb_2kb	Zm00001d030375.RefGen_V4:1:127342002-127343048:-:285	Zm00001d030375.RefGen_V4(Zm00001d030375)	3;GO:0003700,molecular_function DNA-binding transcription factor activity;GO:0005634,cellular_component nucleus;GO:0006355,biological_process regulation of transcription, DNA-templated	NA	NA	ONM00914.1 MADS-box transcription factor 47 [Zea mays]; ONM00915.1 MADS-box transcription factor 47 [Zea mays]	NA
1	129742428	129742739	312	129742630	10	7.12481	4.94857	4.44537	B73_C2H2_Ip1_vs_B73_C2H2_In_peak_7952	Zm00001d030401.RefGen_V4:Promoter_1kb_2kb	Zm00001d030401.RefGen_V4:1:129739490-129741365:-:-1264	Zm00001d030401.RefGen_V4(Zm00001d030401)	NA	NA	NA	NA	NA
1	130026959	130027188	230	130027061	9	6.16642	4.4987	3.69553	B73_C2H2_Ip1_vs_B73_C2H2_In_peak_7977	Zm00001d030406.RefGen_V4:Promoter_2kb_3kb	Zm00001d030406.RefGen_V4:1:130029429-130045459:+:-2368	Zm00001d030406.RefGen_V4(Zm00001d030406)	NA	NA	NA	ONM00947.1 hypothetical protein ZEAMMB73_Zm00001d030406 [Zea mays]	NA
1	130194538	130194873	336	130194609	7	4.37516	3.59896	2.33355	B73_C2H2_Ip1_vs_B73_C2H2_In_peak_7986	Zm00001d030408.RefGen_V4:Promoter_0kb_1kb	Zm00001d030408.RefGen_V4:1:130193508-130194335:-:-273	Zm00001d030408.RefGen_V4(Zm00001d030408)	NA	NA	NA	ONM00951.1 hypothetical protein ZEAMMB73_Zm00001d030408 [Zea mays]	NA
1	133174741	133174950	210	133174841	7	4.37516	3.59896	2.33355	B73_C2H2_Ip1_vs_B73_C2H2_In_peak_8157	Zm00001d030446.RefGen_V4:Promoter_2kb_3kb	Zm00001d030446.RefGen_V4:1:133177171-133177684:+:-2330	Zm00001d030446.RefGen_V4(Zm00001d030446)	NA	NA	NA	ONM00974.1 hypothetical protein ZEAMMB73_Zm00001d030446 [Zea mays]	NA
1	134520415	134520991	577	134520692	10	7.12481	4.94857	4.44537	B73_C2H2_Ip1_vs_B73_C2H2_In_peak_8224	Zm00001d030464.RefGen_V4:Promoter_0kb_1kb	Zm00001d030464.RefGen_V4:1:134521007-134522680:+:-315	Zm00001d030464.RefGen_V4(Zm00001d030464)	3;GO:0016021,cellular_component integral component of membrane;GO:0022857,molecular_function transmembrane transporter activity;GO:0055085,biological_process transmembrane transport	NA	NA	ONM00977.1 Carbohydrate transporter/ sugar porter [Zea mays]	NA
1	135247809	135248193	385	135248117	7	4.23173	3.50449	2.32915	B73_C2H2_Ip1_vs_B73_C2H2_In_peak_8276	Zm00001d030471.RefGen_V4:Promoter_2kb_3kb	Zm00001d030471.RefGen_V4:1:135204205-135245514:-:-2602	Zm00001d030471.RefGen_V4(Zm00001d030471)	NA	AXY8, FUC95A, afcA; alpha-L-fucosidase 2 [EC:3.2.1.51]; K15923	map00511	ONM00981.1 Alpha-L-fucosidase 2 [Zea mays]; ONM00982.1 Alpha-L-fucosidase 2 [Zea mays]; ONM00984.1 Alpha-L-fucosidase 2 [Zea mays]; XP_008659908.1 alpha-L-fucosidase 2 isoform X1 [Zea mays]	NA
1	137947035	137947229	195	137947089	7	2.96666	2.67108	1.3646	B73_C2H2_Ip1_vs_B73_C2H2_In_peak_8452	Zm00001d030494.RefGen_V4:Promoter_0kb_1kb	Zm00001d030494.RefGen_V4:1:137947282-137948557:+:-193	Zm00001d030494.RefGen_V4(Zm00001d030494)	1;GO:0016747,molecular_function transferase activity, transferring acyl groups other than amino-acyl groups	HHT1; omega-hydroxypalmitate O-feruloyl transferase [EC:2.3.1.188]; K15400	map00073	NP_001141965.1 uncharacterized protein LOC100274114 [Zea mays]	NA
1	139655473	139655667	195	139655538	7	4.32247	3.56427	2.33355	B73_C2H2_Ip1_vs_B73_C2H2_In_peak_8586	Zm00001d030500.RefGen_V4:Promoter_2kb_3kb	Zm00001d030500.RefGen_V4:1:139651717-139653346:-:-2191	Zm00001d030500.RefGen_V4(Zm00001d030500)	NA	NA	NA	NP_001183658.1 hypothetical protein [Zea mays]	GRAS
1	140050779	140051126	348	140050955	10	7.12481	4.94857	4.44537	B73_C2H2_Ip1_vs_B73_C2H2_In_peak_8601	Zm00001d030506.RefGen_V4:Promoter_1kb_2kb	Zm00001d030506.RefGen_V4:1:140052048-140055625:+:-1093	Zm00001d030506.RefGen_V4(Zm00001d030506)	3;GO:0004512,molecular_function inositol-3-phosphate synthase activity;GO:0006021,biological_process inositol biosynthetic process;GO:0008654,biological_process phospholipid biosynthetic process	INO1, ISYNA1; myo-inositol-1-phosphate synthase [EC:5.5.1.4]; K01858	map00562	NP_001170758.1 uncharacterized protein LOC100384851 [Zea mays]; ONM01000.1 Inositol-3-phosphate synthase isozyme 1 [Zea mays]	NA
1	140849201	140849425	225	140849364	12	9.15	5.84831	6.06972	B73_C2H2_Ip1_vs_B73_C2H2_In_peak_8660	Zm00001d030516.RefGen_V4:Other_exon;Zm00001d030517.RefGen_V4:Promoter_0kb_1kb	Zm00001d030517.RefGen_V4:1:140850111-140850990:+:-747	Zm00001d030517.RefGen_V4(Zm00001d030517)	NA	NA	NA	ONM01012.1 hypothetical protein ZEAMMB73_Zm00001d030517 [Zea mays]	NA
1	142034155	142034418	264	142034296	11	7.17739	4.80714	4.46343	B73_C2H2_Ip1_vs_B73_C2H2_In_peak_8726	Zm00001d030530.RefGen_V4:Promoter_2kb_3kb	Zm00001d030530.RefGen_V4:1:142031878-142032262:-:-2033	Zm00001d030530.RefGen_V4(Zm00001d030530)	NA	NA	NA	NP_001352078.1 uncharacterized protein LOC100274631 precursor [Zea mays]	NA
1	142191713	142192039	327	142191756	8	4.2873	3.42542	2.33355	B73_C2H2_Ip1_vs_B73_C2H2_In_peak_8738	Zm00001d030532.RefGen_V4:Promoter_1kb_2kb	Zm00001d030532.RefGen_V4:1:142193025-142194949:+:-1269	Zm00001d030532.RefGen_V4(Zm00001d030532)	4;GO:0003677,molecular_function DNA binding;GO:0003700,molecular_function DNA-binding transcription factor activity;GO:0006355,biological_process regulation of transcription, DNA-templated;GO:0043565,molecular_function sequence-specific DNA binding	NA	NA	NP_001141777.1 putative homeobox DNA-binding and leucine zipper domain family protein [Zea mays]; ONM01070.1 Homeobox-leucine zipper protein ATHB-6 [Zea mays]	HB-HD-ZIP
1	143233046	143233265	220	143233149	10	7.12481	4.94857	4.44537	B73_C2H2_Ip1_vs_B73_C2H2_In_peak_8809	Zm00001d030549.RefGen_V4:Promoter_0kb_1kb	Zm00001d030549.RefGen_V4:1:143230399-143232667:-:-481	Zm00001d030549.RefGen_V4(Zm00001d030549)	NA	RCCR, ACD2; red chlorophyll catabolite reductase [EC:1.3.7.12]; K13545	map00860	NP_001140838.1 uncharacterized protein LOC100272914 [Zea mays]	NA
1	143287161	143287640	480	143287374	14	5.38285	3.33977	3.10012	B73_C2H2_Ip1_vs_B73_C2H2_In_peak_8814	Zm00001d030550.RefGen_V4:Promoter_2kb_3kb	Zm00001d030550.RefGen_V4:1:143283391-143284877:-:-2496	Zm00001d030550.RefGen_V4(Zm00001d030550)	NA	NA	NA	NP_001131299.1 uncharacterized protein LOC100192612 [Zea mays]	NA
1	143648019	143648230	212	143648141	10	6.73332	4.7004	4.1791	B73_C2H2_Ip1_vs_B73_C2H2_In_peak_8842	Zm00001d030555.RefGen_V4:Promoter_0kb_1kb	Zm00001d030555.RefGen_V4:1:143649092-143651483:+:-951	Zm00001d030555.RefGen_V4(Zm00001d030555)	3;GO:0004672,molecular_function protein kinase activity;GO:0005524,molecular_function ATP binding;GO:0006468,biological_process protein phosphorylation	NA	NA	XP_008660212.2 G-type lectin S-receptor-like serine/threonine-protein kinase LECRK4 [Zea mays]	NA
1	143748056	143748250	195	143748121	8	5.24852	4.04883	2.99264	B73_C2H2_Ip1_vs_B73_C2H2_In_peak_8849	Zm00001d030556.RefGen_V4:Promoter_1kb_2kb	Zm00001d030556.RefGen_V4:1:143750001-143752321:+:-1880	Zm00001d030556.RefGen_V4(Zm00001d030556)	2;GO:0016021,cellular_component integral component of membrane;GO:0055085,biological_process transmembrane transport	NA	NA	XP_008674891.1 synaptic vesicle 2-related protein isoform X1 [Zea mays]	NA
1	143968150	143968369	220	143968257	10	5.09039	3.67273	2.95063	B73_C2H2_Ip1_vs_B73_C2H2_In_peak_8862	Zm00001d030557.RefGen_V4:Promoter_2kb_3kb	Zm00001d030557.RefGen_V4:1:143971164-143976422:+:-2907	Zm00001d030557.RefGen_V4(Zm00001d030557)	2;GO:0009058,biological_process biosynthetic process;GO:0030170,molecular_function pyridoxal phosphate binding	GPT, ALT; alanine transaminase [EC:2.6.1.2]; K00814	map00220,map00250,map00710	NP_001314697.1 uncharacterized protein LOC100193705 [Zea mays]	NA
1	144618254	144618523	270	144618295	11	8.1203	5.39844	5.21777	B73_C2H2_Ip1_vs_B73_C2H2_In_peak_8903	Zm00001d030567.RefGen_V4:Promoter_0kb_1kb	Zm00001d030567.RefGen_V4:1:144615175-144617649:-:-645	Zm00001d030567.RefGen_V4(Zm00001d030567)	NA	NA	NA	ONM01122.1 hypothetical protein ZEAMMB73_Zm00001d030567 [Zea mays]	NA
1	144855254	144855582	329	144855368	11	8.1203	5.39844	5.21777	B73_C2H2_Ip1_vs_B73_C2H2_In_peak_8911	Zm00001d030573.RefGen_V4:Promoter_1kb_2kb	Zm00001d030573.RefGen_V4:1:144856406-144878212:+:-1038	Zm00001d030573.RefGen_V4(Zm00001d030573)	1;GO:0005515,molecular_function protein binding	NA	NA	ONM01124.1 Transcription factor TFIIE alpha subunit [Zea mays]; ONM01125.1 Transcription factor TFIIE alpha subunit [Zea mays]; ONM01126.1 Transcription factor TFIIE alpha subunit [Zea mays]; ONM01127.1 Transcription factor TFIIE alpha subunit [Zea mays]; ONM01128.1 Transcription factor TFIIE alpha subunit [Zea mays]; ONM01129.1 Transcription factor TFIIE alpha subunit [Zea mays]	NA
1	144966864	144967193	330	144966952	13	10.21147	6.29818	6.96782	B73_C2H2_Ip1_vs_B73_C2H2_In_peak_8917	Zm00001d030575.RefGen_V4:Promoter_0kb_1kb	Zm00001d030575.RefGen_V4:1:144967165-144967510:+:-213	Zm00001d030575.RefGen_V4(Zm00001d030575)	NA	NA	NA	ONM01131.1 hypothetical protein ZEAMMB73_Zm00001d030575 [Zea mays]	NA
1	146606175	146606387	213	146606324	12	4.8029	3.25605	2.70436	B73_C2H2_Ip1_vs_B73_C2H2_In_peak_9031	Zm00001d030587.RefGen_V4:Promoter_2kb_3kb	Zm00001d030587.RefGen_V4:1:146601932-146603737:-:-2586	Zm00001d030587.RefGen_V4(Zm00001d030587)	NA	NA	NA	ONM01138.1 hypothetical protein ZEAMMB73_Zm00001d030587 [Zea mays]	NA
1	146739410	146739783	374	146739628	17	14.73582	8.09765	10.97712	B73_C2H2_Ip1_vs_B73_C2H2_In_peak_9042	Zm00001d030590.RefGen_V4:Promoter_2kb_3kb	Zm00001d030590.RefGen_V4:1:146741768-146742539:+:-2140	Zm00001d030590.RefGen_V4(Zm00001d030590)	NA	NA	NA	XP_008666317.1 uncharacterized protein LOC103644952 [Zea mays]	NA
1	146987617	146987858	242	146987765	12	7.41395	4.77389	4.68535	B73_C2H2_Ip1_vs_B73_C2H2_In_peak_9061	Zm00001d030591.RefGen_V4:Promoter_1kb_2kb	Zm00001d030591.RefGen_V4:1:146989289-146991727:+:-1524	Zm00001d030591.RefGen_V4(Zm00001d030591)	NA	NA	NA	ONM01141.1 Enoyl-[acyl-carrier-protein] reductase [NADH] chloroplastic [Zea mays]	NA
1	147721211	147721426	216	147721363	9	6.16642	4.4987	3.69553	B73_C2H2_Ip1_vs_B73_C2H2_In_peak_9112	Zm00001d030602.RefGen_V4:Promoter_1kb_2kb	Zm00001d030602.RefGen_V4:1:147719848-147720334:-:-1028	Zm00001d030602.RefGen_V4(Zm00001d030602)	NA	NA	NA	ONM01158.1 hypothetical protein ZEAMMB73_Zm00001d030602 [Zea mays]	NA
1	148426190	148426549	360	148426371	14	11.30254	6.74805	7.89942	B73_C2H2_Ip1_vs_B73_C2H2_In_peak_9152	Zm00001d030612.RefGen_V4:Promoter_0kb_1kb	Zm00001d030612.RefGen_V4:1:148420981-148425811:-:-559	Zm00001d030612.RefGen_V4(Zm00001d030612)	1;GO:0005515,molecular_function protein binding	NA	NA	NP_001148069.1 CBS domain containing protein [Zea mays]	NA
1	148692402	148692602	201	148692431	7	3.77787	3.20476	1.91445	B73_C2H2_Ip1_vs_B73_C2H2_In_peak_9172	Zm00001d030614.RefGen_V4:Promoter_0kb_1kb	Zm00001d030614.RefGen_V4:1:148687295-148692171:-:-259	Zm00001d030614.RefGen_V4(Zm00001d030614)	7;GO:0003677,molecular_function DNA binding;GO:0003678,molecular_function DNA helicase activity;GO:0005524,molecular_function ATP binding;GO:0005634,cellular_component nucleus;GO:0006260,biological_process DNA replication;GO:0006270,biological_process DNA replication initiation;GO:0042555,cellular_component MCM complex	MCM7, CDC47; DNA replication licensing factor MCM7 [EC:5.6.2.3]; K02210	map03030	ACG43072.1 hypothetical protein [Zea mays]; NP_001105524.2 replication licensing factor MCM7 homologue [Zea mays]; ONM01179.1 DNA replication licensing factor MCM7 [Zea mays]; ONM01180.1 DNA replication licensing factor MCM7 [Zea mays]; ONM01182.1 DNA replication licensing factor MCM7 [Zea mays]; ONM01184.1 DNA replication licensing factor MCM7 [Zea mays]; ONM01186.1 DNA replication licensing fac…	NA
1	148804785	148805108	324	148804932	10	6.26863	4.40655	3.76161	B73_C2H2_Ip1_vs_B73_C2H2_In_peak_9182	Zm00001d030617.RefGen_V4:Promoter_1kb_2kb	Zm00001d030617.RefGen_V4:1:148806102-148807147:+:-1170	Zm00001d030617.RefGen_V4(Zm00001d030617)	3;GO:0003700,molecular_function DNA-binding transcription factor activity;GO:0006355,biological_process regulation of transcription, DNA-templated;GO:0043565,molecular_function sequence-specific DNA binding	NA	NA	NP_001105439.2 ocs element-binding factor 1 [Zea mays]	bZIP
1	149517383	149517701	319	149517558	10	6.44147	4.51568	3.91728	B73_C2H2_Ip1_vs_B73_C2H2_In_peak_9230	Zm00001d030624.RefGen_V4:Promoter_0kb_1kb	Zm00001d030624.RefGen_V4:1:149517793-149522592:+:-235	Zm00001d030624.RefGen_V4(Zm00001d030624)	NA	NA	NA	XP_008660445.1 pentatricopeptide repeat-containing protein At2g31400, chloroplastic [Zea mays]	NA
1	149603702	149604132	431	149603993	10	6.26863	4.40655	3.76161	B73_C2H2_Ip1_vs_B73_C2H2_In_peak_9239	Zm00001d030626.RefGen_V4:Promoter_1kb_2kb	Zm00001d030626.RefGen_V4:1:149605256-149616644:+:-1263	Zm00001d030626.RefGen_V4(Zm00001d030626)	3;GO:0004672,molecular_function protein kinase activity;GO:0006355,biological_process regulation of transcription, DNA-templated;GO:0006468,biological_process protein phosphorylation	NA	NA	NP_001182844.1 protein kinase domain superfamily protein [Zea mays]; ONM01208.1 PAS domain-containing protein tyrosine kinase family protein [Zea mays]; XP_008646798.1 protein kinase domain superfamily protein isoform X1 [Zea mays]	NA
1	150127513	150127921	409	150127829	8	3.63223	3.00496	1.80866	B73_C2H2_Ip1_vs_B73_C2H2_In_peak_9268	Zm00001d030639.RefGen_V4:Promoter_2kb_3kb;Zm00001d030638.RefGen_V4:Other_exon	Zm00001d030638.RefGen_V4:1:150127231-150129938:-:2109	Zm00001d030638.RefGen_V4(Zm00001d030638)	5;GO:0005509,molecular_function calcium ion binding;GO:0009523,cellular_component photosystem II;GO:0009654,cellular_component photosystem II oxygen evolving complex;GO:0015979,biological_process photosynthesis;GO:0019898,cellular_component extrinsic component of membrane	NA	NA	NP_001146583.1 uncharacterized protein LOC100280179 [Zea mays]; ONM01221.1 PsbP domain-containing protein 1 chloroplastic [Zea mays]	NA
1	150131144	150131394	251	150131297	8	5.16208	3.99278	2.99264	B73_C2H2_Ip1_vs_B73_C2H2_In_peak_9269	Zm00001d030638.RefGen_V4:Promoter_1kb_2kb;Zm00001d030639.RefGen_V4:Other_exon	Zm00001d030639.RefGen_V4:1:150130068-150133395:+:1228	Zm00001d030639.RefGen_V4(Zm00001d030639)	NA	NA	NA	ACN25446.1 unknown [Zea mays]; ONM01222.1 Rhodanese-like domain-containing protein 6 [Zea mays]; ONM01223.1 Rhodanese-like domain-containing protein 6 [Zea mays]	NA
1	150132331	150132600	270	150132394	8	3.63223	3.00496	1.80866	B73_C2H2_Ip1_vs_B73_C2H2_In_peak_9270	Zm00001d030639.RefGen_V4:Other_intron;Zm00001d030638.RefGen_V4:Promoter_2kb_3kb	Zm00001d030639.RefGen_V4:1:150130068-150133395:+:2325	Zm00001d030639.RefGen_V4(Zm00001d030639)	NA	NA	NA	ACN25446.1 unknown [Zea mays]; ONM01222.1 Rhodanese-like domain-containing protein 6 [Zea mays]; ONM01223.1 Rhodanese-like domain-containing protein 6 [Zea mays]	NA
1	150485727	150485965	239	150485822	8	4.56522	3.60536	2.48291	B73_C2H2_Ip1_vs_B73_C2H2_In_peak_9285	Zm00001d030644.RefGen_V4:Promoter_0kb_1kb	Zm00001d030644.RefGen_V4:1:150483394-150485385:-:-436	Zm00001d030644.RefGen_V4(Zm00001d030644)	NA	NA	NA	NP_001170329.1 putative MYB DNA-binding domain superfamily protein [Zea mays]; ONM01233.1 MYB-transcription factor 100 [Zea mays]	MYB
1	151219847	151220296	450	151220272	12	8.00238	5.13492	5.21777	B73_C2H2_Ip1_vs_B73_C2H2_In_peak_9330	Zm00001d030656.RefGen_V4:Promoter_0kb_1kb	Zm00001d030656.RefGen_V4:1:151221228-151225821:+:-956	Zm00001d030656.RefGen_V4(Zm00001d030656)	4;GO:0005452,molecular_function inorganic anion exchanger activity;GO:0006820,biological_process anion transport;GO:0016020,cellular_component membrane;GO:0016021,cellular_component integral component of membrane	NA	NA	NP_001151747.1 uncharacterized protein LOC100285382 [Zea mays]; ONM01245.1 rotten ear1 [Zea mays]; ONM01246.1 rotten ear1 [Zea mays]	NA
1	151237403	151237631	229	151237559	9	6.16642	4.4987	3.69553	B73_C2H2_Ip1_vs_B73_C2H2_In_peak_9332	Zm00001d030657.RefGen_V4:Promoter_2kb_3kb	Zm00001d030657.RefGen_V4:1:151227615-151234595:-:-2963	Zm00001d030657.RefGen_V4(Zm00001d030657)	1;GO:0005634,cellular_component nucleus	NA	NA	ONM01247.1 hypothetical protein ZEAMMB73_Zm00001d030657 [Zea mays]; ONM01250.1 hypothetical protein ZEAMMB73_Zm00001d030657 [Zea mays]; XP_008660513.1 uncharacterized protein LOC100276014 [Zea mays]	NA
1	151872911	151873589	679	151873440	10	4.21965	3.14843	2.31815	B73_C2H2_Ip1_vs_B73_C2H2_In_peak_9381	Zm00001d030665.RefGen_V4:Promoter_1kb_2kb	Zm00001d030665.RefGen_V4:1:151874652-151884858:+:-1212	Zm00001d030665.RefGen_V4(Zm00001d030665)	NA	NA	NA	NP_001142894.1 uncharacterized protein LOC100275316 [Zea mays]	NA
1	152753538	152754047	510	152753679	17	14.73582	8.09765	10.97712	B73_C2H2_Ip1_vs_B73_C2H2_In_peak_9441	Zm00001d030681.RefGen_V4:Promoter_0kb_1kb	Zm00001d030681.RefGen_V4:1:152749259-152753247:-:-431	Zm00001d030681.RefGen_V4(Zm00001d030681)	NA	NA	NA	ONM01380.1 Protein kinase superfamily protein [Zea mays]	NA
1	152886907	152887153	247	152887072	20	10.94802	5.25977	7.64824	B73_C2H2_Ip1_vs_B73_C2H2_In_peak_9451	Zm00001d030684.RefGen_V4:Promoter_2kb_3kb	Zm00001d030684.RefGen_V4:1:152889880-152891571:+:-2808	Zm00001d030684.RefGen_V4(Zm00001d030684)	NA	NA	NA	ONM01384.1 Chaperone protein dnaJ 6 [Zea mays]	TCP
1	152961797	152962044	248	152961880	17	14.73582	8.09765	10.97712	B73_C2H2_Ip1_vs_B73_C2H2_In_peak_9454	Zm00001d030686.RefGen_V4:Promoter_0kb_1kb;Zm00001d030685.RefGen_V4:five_prime_UTR;Zm00001d030685.RefGen_V4:First_exon	Zm00001d030685.RefGen_V4:1:152957706-152961952:-:72	Zm00001d030685.RefGen_V4(Zm00001d030685)	4;GO:0004601,molecular_function peroxidase activity;GO:0006979,biological_process response to oxidative stress;GO:0020037,molecular_function heme binding;GO:0055114,biological_process oxidation-reduction process	E1.11.1.11; L-ascorbate peroxidase [EC:1.11.1.11]; K00434; UBE2J2, NCUBE2, UBC6; ubiquitin-conjugating enzyme E2 J2 [EC:2.3.2.23]; K04554	map00053,map00480,map04120,map04141	NP_001150192.1 APx1 - Cytosolic Ascorbate Peroxidase [Zea mays]; ONM01385.1 L-ascorbate peroxidase 2 cytosolic [Zea mays]; ONM01386.1 L-ascorbate peroxidase 2 cytosolic [Zea mays]	NA
1	152991669	152992047	379	152991875	12	8.7532	5.60084	5.79982	B73_C2H2_Ip1_vs_B73_C2H2_In_peak_9457	Zm00001d030688.RefGen_V4:Promoter_0kb_1kb	Zm00001d030688.RefGen_V4:1:152992023-152995476:+:-148	Zm00001d030688.RefGen_V4(Zm00001d030688)	NA	NA	NA	NP_001150361.1 shikimate kinase family protein [Zea mays]; ONM01391.1 Shikimate kinase family protein [Zea mays]; ONM01393.1 Shikimate kinase family protein [Zea mays]; ONM01394.1 Shikimate kinase family protein [Zea mays]	NA
1	153354731	153355009	279	153354932	10	6.17087	4.34493	3.69553	B73_C2H2_Ip1_vs_B73_C2H2_In_peak_9488	Zm00001d030691.RefGen_V4:Promoter_2kb_3kb	Zm00001d030691.RefGen_V4:1:153357399-153359291:+:-2467	Zm00001d030691.RefGen_V4(Zm00001d030691)	4;GO:0003735,molecular_function structural constituent of ribosome;GO:0005622,cellular_component intracellular;GO:0005840,cellular_component ribosome;GO:0006412,biological_process translation	RP-L8e, RPL8; large subunit ribosomal protein L8e; K02938	map03010	NP_001336790.1 uncharacterized LOC100216796 [Zea mays]	NA
1	154070485	154070764	280	154070630	18	9.27013	4.75884	6.18352	B73_C2H2_Ip1_vs_B73_C2H2_In_peak_9530	Zm00001d030696.RefGen_V4:Promoter_1kb_2kb	Zm00001d030696.RefGen_V4:1:154068956-154069460:-:-1169	Zm00001d030696.RefGen_V4(Zm00001d030696)	NA	NA	NA	XP_020397959.1 serine/threonine-protein kinase STY8 [Zea mays]	NA
1	154143180	154143438	259	154143335	9	6.16642	4.4987	3.69553	B73_C2H2_Ip1_vs_B73_C2H2_In_peak_9533	Zm00001d030698.RefGen_V4:Promoter_0kb_1kb	Zm00001d030698.RefGen_V4:1:154144313-154144817:+:-978	Zm00001d030698.RefGen_V4(Zm00001d030698)	NA	NA	NA	NP_001144080.1 uncharacterized protein LOC100276911 precursor [Zea mays]	NA
1	156786221	156786460	240	156786361	9	6.09873	4.45534	3.69553	B73_C2H2_Ip1_vs_B73_C2H2_In_peak_9712	Zm00001d030735.RefGen_V4:Promoter_1kb_2kb	Zm00001d030735.RefGen_V4:1:156787628-156788017:+:-1267	Zm00001d030735.RefGen_V4(Zm00001d030735)	NA	NA	NA	ONM01439.1 hypothetical protein ZEAMMB73_Zm00001d030735 [Zea mays]	NA
1	156787326	156787584	259	156787446	9	6.09873	4.45534	3.69553	B73_C2H2_Ip1_vs_B73_C2H2_In_peak_9713	Zm00001d030735.RefGen_V4:Promoter_0kb_1kb	Zm00001d030735.RefGen_V4:1:156787628-156788017:+:-182	Zm00001d030735.RefGen_V4(Zm00001d030735)	NA	NA	NA	ONM01439.1 hypothetical protein ZEAMMB73_Zm00001d030735 [Zea mays]	NA
1	156877334	156877642	309	156877445	11	8.1203	5.39844	5.21777	B73_C2H2_Ip1_vs_B73_C2H2_In_peak_9716	Zm00001d030737.RefGen_V4:Promoter_0kb_1kb	Zm00001d030737.RefGen_V4:1:156875929-156877042:-:-402	Zm00001d030737.RefGen_V4(Zm00001d030737)	3;GO:0005634,cellular_component nucleus;GO:0006351,biological_process transcription, DNA-templated;GO:0010338,biological_process leaf formation	NA	NA	NP_001105509.1 protein rough sheath 2 [Zea mays]	MYB
1	156957817	156958140	324	156958014	13	9.62304	5.93378	6.50535	B73_C2H2_Ip1_vs_B73_C2H2_In_peak_9722	Zm00001d030738.RefGen_V4:Promoter_0kb_1kb	Zm00001d030738.RefGen_V4:1:156958972-156962027:+:-958	Zm00001d030738.RefGen_V4(Zm00001d030738)	NA	NA	NA	ONM01443.1 hypothetical protein ZEAMMB73_Zm00001d030738 [Zea mays]	NA
1	157316702	157317023	322	157316791	11	6.79165	4.56722	4.23119	B73_C2H2_Ip1_vs_B73_C2H2_In_peak_9736	Zm00001d030741.RefGen_V4:Promoter_1kb_2kb	Zm00001d030741.RefGen_V4:1:157310471-157315669:-:-1121	Zm00001d030741.RefGen_V4(Zm00001d030741)	1;GO:0003676,molecular_function nucleic acid binding	NA	NA	ONM01455.1 Ankyrin repeat family protein [Zea mays]	NA
1	157516241	157516468	228	157516358	12	6.69532	4.3405	4.1481	B73_C2H2_Ip1_vs_B73_C2H2_In_peak_9754	Zm00001d030743.RefGen_V4:Promoter_2kb_3kb	Zm00001d030743.RefGen_V4:1:157518567-157519321:+:-2209	Zm00001d030743.RefGen_V4(Zm00001d030743)	NA	NA	NA	ONM01459.1 hypothetical protein ZEAMMB73_Zm00001d030743 [Zea mays]	NA
1	158030649	158030866	218	158030783	8	3.63223	3.00496	1.80866	B73_C2H2_Ip1_vs_B73_C2H2_In_peak_9787	Zm00001d030748.RefGen_V4:Promoter_1kb_2kb	Zm00001d030748.RefGen_V4:1:158031933-158032197:+:-1150	Zm00001d030748.RefGen_V4(Zm00001d030748)	NA	NA	NA	XP_008660943.1 uncharacterized protein LOC100276621 [Zea mays]	NA
1	158116090	158116684	595	158116573	11	7.3679	4.9262	4.64358	B73_C2H2_Ip1_vs_B73_C2H2_In_peak_9792	Zm00001d030750.RefGen_V4:Promoter_0kb_1kb	Zm00001d030750.RefGen_V4:1:158117468-158117690:+:-895	Zm00001d030750.RefGen_V4(Zm00001d030750)	NA	NA	NA	ONM01463.1 ROTUNDIFOLIA like 8 [Zea mays]	NA
1	158447790	158448028	239	158447879	11	8.1203	5.39844	5.21777	B73_C2H2_Ip1_vs_B73_C2H2_In_peak_9813	Zm00001d030760.RefGen_V4:Promoter_1kb_2kb	Zm00001d030760.RefGen_V4:1:158436909-158446284:-:-1594	Zm00001d030760.RefGen_V4(Zm00001d030760)	2;GO:0004066,molecular_function asparagine synthase (glutamine-hydrolyzing) activity;GO:0006529,biological_process asparagine biosynthetic process	NA	NA	NP_001147874.1 uncharacterized protein LOC100281484 [Zea mays]; ONM01473.1 Asparagine synthase family protein [Zea mays]; ONM01474.1 Asparagine synthase family protein [Zea mays]; ONM01477.1 Asparagine synthase family protein [Zea mays]; ONM01480.1 Asparagine synthase family protein [Zea mays]	NA
1	159405173	159405422	250	159405236	9	6.16642	4.4987	3.69553	B73_C2H2_Ip1_vs_B73_C2H2_In_peak_9877	Zm00001d030781.RefGen_V4:Promoter_1kb_2kb	Zm00001d030781.RefGen_V4:1:159403239-159403947:-:-1288	Zm00001d030781.RefGen_V4(Zm00001d030781)	NA	NA	NA	ONM01523.1 Formin-like protein 20 [Zea mays]	NA
1	159666466	159666982	517	159666537	11	7.17739	4.80714	4.46343	B73_C2H2_Ip1_vs_B73_C2H2_In_peak_9893	Zm00001d030785.RefGen_V4:Promoter_2kb_3kb	Zm00001d030785.RefGen_V4:1:159659110-159664402:-:-2134	Zm00001d030785.RefGen_V4(Zm00001d030785)	NA	NA	NA	ONM01537.1 hypothetical protein ZEAMMB73_Zm00001d030785 [Zea mays]	NA
1	159875271	159875559	289	159875313	7	4.37516	3.59896	2.33355	B73_C2H2_Ip1_vs_B73_C2H2_In_peak_9906	Zm00001d030790.RefGen_V4:Promoter_2kb_3kb	Zm00001d030790.RefGen_V4:1:159877874-159884491:+:-2561	Zm00001d030790.RefGen_V4(Zm00001d030790)	2;GO:0016757,molecular_function transferase activity, transferring glycosyl groups;GO:0047262,molecular_function polygalacturonate 4-alpha-galacturonosyltransferase activity	GAUT; alpha-1,4-galacturonosyltransferase [EC:2.4.1.43]; K13648	map00520	ONM01541.1 putative galacturonosyltransferase 13 [Zea mays]; ONM01542.1 putative galacturonosyltransferase 13 [Zea mays]; ONM01545.1 putative galacturonosyltransferase 13 [Zea mays]; XP_008661159.1 probable galacturonosyltransferase 13 [Zea mays]	NA
1	160034576	160034836	261	160034746	8	5.24852	4.04883	2.99264	B73_C2H2_Ip1_vs_B73_C2H2_In_peak_9920	Zm00001d030795.RefGen_V4:Promoter_1kb_2kb	Zm00001d030795.RefGen_V4:1:160029615-160033712:-:-1033	Zm00001d030795.RefGen_V4(Zm00001d030795)	1;GO:0005516,molecular_function calmodulin binding	NA	NA	ONM01552.1 Plant calmodulin-binding protein-related [Zea mays]	NA
1	160092955	160093222	268	160093100	13	9.09472	5.60833	6.06972	B73_C2H2_Ip1_vs_B73_C2H2_In_peak_9928	Zm00001d030796.RefGen_V4:Promoter_0kb_1kb	Zm00001d030796.RefGen_V4:1:160087364-160092610:-:-489	Zm00001d030796.RefGen_V4(Zm00001d030796)	4;GO:0004672,molecular_function protein kinase activity;GO:0005515,molecular_function protein binding;GO:0005524,molecular_function ATP binding;GO:0006468,biological_process protein phosphorylation	NA	NA	NP_001346462.1 putative leucine-rich repeat receptor-like protein kinase family protein isoform 2 [Zea mays]; ONM01554.1 Serine-threonine protein kinase plant-type [Zea mays]; ONM01559.1 Serine-threonine protein kinase plant-type [Zea mays]; ONM01560.1 Serine-threonine protein kinase plant-type [Zea mays]; XP_020402708.1 putative leucine-rich repeat receptor-like protein kinase family protein iso…	NA
1	160094780	160095021	242	160094907	11	4.91016	3.43465	2.80003	B73_C2H2_Ip1_vs_B73_C2H2_In_peak_9929	Zm00001d030796.RefGen_V4:Promoter_2kb_3kb	Zm00001d030796.RefGen_V4:1:160087364-160092610:-:-2296	Zm00001d030796.RefGen_V4(Zm00001d030796)	4;GO:0004672,molecular_function protein kinase activity;GO:0005515,molecular_function protein binding;GO:0005524,molecular_function ATP binding;GO:0006468,biological_process protein phosphorylation	NA	NA	NP_001346462.1 putative leucine-rich repeat receptor-like protein kinase family protein isoform 2 [Zea mays]; ONM01554.1 Serine-threonine protein kinase plant-type [Zea mays]; ONM01559.1 Serine-threonine protein kinase plant-type [Zea mays]; ONM01560.1 Serine-threonine protein kinase plant-type [Zea mays]; XP_020402708.1 putative leucine-rich repeat receptor-like protein kinase family protein iso…	NA
1	160154233	160155447	1215	160154834	22	16.34245	7.67934	12.47677	B73_C2H2_Ip1_vs_B73_C2H2_In_peak_9934	Zm00001d030797.RefGen_V4:Promoter_1kb_2kb	Zm00001d030797.RefGen_V4:1:160156129-160157319:+:-1295	Zm00001d030797.RefGen_V4(Zm00001d030797)	3;GO:0003677,molecular_function DNA binding;GO:0005524,molecular_function ATP binding;GO:0016787,molecular_function hydrolase activity	NA	NA	ONM01562.1 DEAD-box ATP-dependent RNA helicase 53 [Zea mays]	NA
1	160339277	160339538	262	160339387	12	9.15	5.84831	6.06972	B73_C2H2_Ip1_vs_B73_C2H2_In_peak_9941	Zm00001d030802.RefGen_V4:Other_exon;Zm00001d030801.RefGen_V4:Promoter_0kb_1kb	Zm00001d030801.RefGen_V4:1:160336522-160338525:-:-861	Zm00001d030801.RefGen_V4(Zm00001d030801)	4;GO:0003677,molecular_function DNA binding;GO:0005634,cellular_component nucleus;GO:0006355,biological_process regulation of transcription, DNA-templated;GO:0009725,biological_process response to hormone	NA	NA	NP_001168636.1 hypothetical protein [Zea mays]	B3-ARF
1	160598859	160599148	290	160599006	9	6.16642	4.4987	3.69553	B73_C2H2_Ip1_vs_B73_C2H2_In_peak_9956	Zm00001d030803.RefGen_V4:Promoter_1kb_2kb	Zm00001d030803.RefGen_V4:1:160596382-160597405:-:-1600	Zm00001d030803.RefGen_V4(Zm00001d030803)	4;GO:0003677,molecular_function DNA binding;GO:0005634,cellular_component nucleus;GO:0006355,biological_process regulation of transcription, DNA-templated;GO:0009725,biological_process response to hormone	NA	NA	ONM01565.1 ARF32 ARF type transcription factor [Zea mays]	B3-ARF
1	160782734	160782999	266	160782827	10	6.88818	4.79855	4.32342	B73_C2H2_Ip1_vs_B73_C2H2_In_peak_9968	Zm00001d030806.RefGen_V4:Promoter_1kb_2kb	Zm00001d030806.RefGen_V4:1:160783861-160786896:+:-1034	Zm00001d030806.RefGen_V4(Zm00001d030806)	NA	NA	NA	ONM01566.1 hypothetical protein ZEAMMB73_Zm00001d030806 [Zea mays]	NA
1	161320831	161321117	287	161320905	8	4.70284	3.69465	2.60993	B73_C2H2_Ip1_vs_B73_C2H2_In_peak_10003	Zm00001d030811.RefGen_V4:Promoter_1kb_2kb	Zm00001d030811.RefGen_V4:1:161322735-161323433:+:-1830	Zm00001d030811.RefGen_V4(Zm00001d030811)	NA	NA	NA	ONM01569.1 hypothetical protein ZEAMMB73_Zm00001d030811 [Zea mays]	NA
1	162278809	162279140	332	162279017	13	10.11358	6.23748	6.93809	B73_C2H2_Ip1_vs_B73_C2H2_In_peak_10069	Zm00001d030834.RefGen_V4:Promoter_0kb_1kb	Zm00001d030834.RefGen_V4:1:162279663-162280982:+:-646	Zm00001d030834.RefGen_V4(Zm00001d030834)	NA	NA	NA	NP_001145608.2 uncharacterized protein LOC100279086 [Zea mays]	NA
1	162687447	162687838	392	162687602	11	8.1203	5.39844	5.21777	B73_C2H2_Ip1_vs_B73_C2H2_In_peak_10087	Zm00001d030842.RefGen_V4:Promoter_2kb_3kb	Zm00001d030842.RefGen_V4:1:162684496-162685108:-:-2493	Zm00001d030842.RefGen_V4(Zm00001d030842)	NA	NA	NA	ONM01598.1 hypothetical protein ZEAMMB73_Zm00001d030842 [Zea mays]	NA
1	162961548	162961895	348	162961777	10	6.73332	4.7004	4.1791	B73_C2H2_Ip1_vs_B73_C2H2_In_peak_10111	Zm00001d030846.RefGen_V4:Promoter_1kb_2kb	Zm00001d030846.RefGen_V4:1:162956257-162960613:-:-1163	Zm00001d030846.RefGen_V4(Zm00001d030846)	3;GO:0005215,molecular_function transporter activity;GO:0006810,biological_process transport;GO:0016020,cellular_component membrane	NA	NA	ONM01601.1 Metal transporter Nramp3 [Zea mays]; ONM01602.1 Metal transporter Nramp3 [Zea mays]	NA
1	163152169	163152362	194	163152283	7	4.37516	3.59896	2.33355	B73_C2H2_Ip1_vs_B73_C2H2_In_peak_10127	Zm00001d030849.RefGen_V4:Promoter_2kb_3kb;Zm00001d030847.RefGen_V4:Promoter_2kb_3kb;Zm00001d030848.RefGen_V4:Promoter_1kb_2kb	Zm00001d030848.RefGen_V4:1:163149521-163151273:-:-1009	Zm00001d030848.RefGen_V4(Zm00001d030848)	2;GO:0005515,molecular_function protein binding;GO:0051087,molecular_function chaperone binding	NA	NA	ONM01604.1 BAG domain containing protein expressed [Zea mays]	NA
1	163161577	163161825	249	163161758	13	5.48038	3.50651	3.17647	B73_C2H2_Ip1_vs_B73_C2H2_In_peak_10132	Zm00001d030850.RefGen_V4:Promoter_0kb_1kb	Zm00001d030850.RefGen_V4:1:163161091-163161700:-:-57	Zm00001d030850.RefGen_V4(Zm00001d030850)	NA	NA	NA	ONM01606.1 Zinc finger protein 7 [Zea mays]	NA
1	163164162	163164423	262	163164293	10	7.04959	4.90088	4.44537	B73_C2H2_Ip1_vs_B73_C2H2_In_peak_10133	Zm00001d030850.RefGen_V4:Promoter_2kb_3kb	Zm00001d030850.RefGen_V4:1:163161091-163161700:-:-2592	Zm00001d030850.RefGen_V4(Zm00001d030850)	NA	NA	NA	ONM01606.1 Zinc finger protein 7 [Zea mays]	NA
1	163242665	163242874	210	163242750	10	6.30369	4.42866	3.79348	B73_C2H2_Ip1_vs_B73_C2H2_In_peak_10143	Zm00001d030851.RefGen_V4:Promoter_1kb_2kb	Zm00001d030851.RefGen_V4:1:163238998-163241090:-:-1659	Zm00001d030851.RefGen_V4(Zm00001d030851)	4;GO:0005506,molecular_function iron ion binding;GO:0016705,molecular_function oxidoreductase activity, acting on paired donors, with incorporation or reduction of molecular oxygen;GO:0020037,molecular_function heme binding;GO:0055114,biological_process oxidation-reduction process	NA	NA	NP_001306667.1 cytochrome P450 81D11-like [Zea mays]	NA
1	163696861	163697201	341	163697029	9	6.16642	4.4987	3.69553	B73_C2H2_Ip1_vs_B73_C2H2_In_peak_10173	Zm00001d030858.RefGen_V4:Promoter_0kb_1kb	Zm00001d030858.RefGen_V4:1:163697125-163697959:+:-96	Zm00001d030858.RefGen_V4(Zm00001d030858)	NA	NA	NA	NP_001147538.2 zinc-finger protein 1 [Zea mays]	C2H2
1	164015542	164015852	311	164015797	8	4.68056	3.68018	2.59345	B73_C2H2_Ip1_vs_B73_C2H2_In_peak_10197	Zm00001d030860.RefGen_V4:Promoter_1kb_2kb	Zm00001d030860.RefGen_V4:1:164016949-164031018:+:-1152	Zm00001d030860.RefGen_V4(Zm00001d030860)	1;GO:0016020,cellular_component membrane	NA	NA	ONM01613.1 CSC1-like protein HYP1 [Zea mays]; ONM01614.1 CSC1-like protein HYP1 [Zea mays]; XP_008661355.1 CSC1-like protein HYP1 [Zea mays]	NA
1	164034442	164034800	359	164034649	14	10.4221	6.20653	7.15527	B73_C2H2_Ip1_vs_B73_C2H2_In_peak_10202	Zm00001d030862.RefGen_V4:Promoter_0kb_1kb	Zm00001d030862.RefGen_V4:1:164035613-164036858:+:-964	Zm00001d030862.RefGen_V4(Zm00001d030862)	2;GO:0003700,molecular_function DNA-binding transcription factor activity;GO:0006355,biological_process regulation of transcription, DNA-templated	NA	NA	NP_001169522.1 putative AP2/EREBP transcription factor superfamily protein [Zea mays]	AP2/ERF-ERF
1	165075878	165076070	193	165076001	7	4.37516	3.59896	2.33355	B73_C2H2_Ip1_vs_B73_C2H2_In_peak_10278	Zm00001d030879.RefGen_V4:Promoter_2kb_3kb	Zm00001d030879.RefGen_V4:1:165078839-165083962:+:-2838	Zm00001d030879.RefGen_V4(Zm00001d030879)	NA	NA	NA	ONM01652.1 hypothetical protein ZEAMMB73_Zm00001d030879 [Zea mays]	NA
1	165740578	165740888	311	165740789	13	9.09472	5.60833	6.06972	B73_C2H2_Ip1_vs_B73_C2H2_In_peak_10327	Zm00001d030888.RefGen_V4:Promoter_0kb_1kb	Zm00001d030888.RefGen_V4:1:165741226-165745488:+:-437	Zm00001d030888.RefGen_V4(Zm00001d030888)	1;GO:0043531,molecular_function ADP binding	NA	NA	ONM01655.1 putative disease resistance protein [Zea mays]; XP_008661497.1 putative disease resistance protein At5g47280 [Zea mays]	NA
1	166012834	166013128	295	166012985	13	9.09472	5.60833	6.06972	B73_C2H2_Ip1_vs_B73_C2H2_In_peak_10337	Zm00001d030891.RefGen_V4:Promoter_0kb_1kb	Zm00001d030891.RefGen_V4:1:166009841-166012367:-:-617	Zm00001d030891.RefGen_V4(Zm00001d030891)	NA	NA	NA	ONM01656.1 Homeodomain-like superfamily protein [Zea mays]	GARP-G2-like
1	166197175	166197473	299	166197376	7	3.77787	3.20476	1.91445	B73_C2H2_Ip1_vs_B73_C2H2_In_peak_10349	Zm00001d030894.RefGen_V4:Promoter_0kb_1kb	Zm00001d030894.RefGen_V4:1:166194775-166197012:-:-363	Zm00001d030894.RefGen_V4(Zm00001d030894)	1;GO:0005634,cellular_component nucleus	NA	NA	ONM01686.1 Cyclin-D5-1 [Zea mays]; ONM01688.1 Cyclin-D5-1 [Zea mays]; XP_008661515.1 cyclin-D5-2 [Zea mays]	NA
1	166621425	166621640	216	166621544	9	5.3968	4.00595	3.10012	B73_C2H2_Ip1_vs_B73_C2H2_In_peak_10372	Zm00001d030900.RefGen_V4:Promoter_2kb_3kb	Zm00001d030900.RefGen_V4:1:166624510-166627207:+:-2966	Zm00001d030900.RefGen_V4(Zm00001d030900)	NA	NA	NA	NP_001169374.1 uncharacterized protein LOC100383242 [Zea mays]	NA
1	166623776	166623999	224	166623853	9	6.16642	4.4987	3.69553	B73_C2H2_Ip1_vs_B73_C2H2_In_peak_10373	Zm00001d030900.RefGen_V4:Promoter_0kb_1kb	Zm00001d030900.RefGen_V4:1:166624510-166627207:+:-657	Zm00001d030900.RefGen_V4(Zm00001d030900)	NA	NA	NA	NP_001169374.1 uncharacterized protein LOC100383242 [Zea mays]	NA
1	166628251	166628515	265	166628343	9	6.16642	4.4987	3.69553	B73_C2H2_Ip1_vs_B73_C2H2_In_peak_10374	Zm00001d030902.RefGen_V4:Promoter_2kb_3kb	Zm00001d030901.RefGen_V4:1:166628877-166630410:-:2067	Zm00001d030901.RefGen_V4(Zm00001d030901)	NA	NA	NA	NP_001150970.2 vegetative storage protein [Zea mays]	NA
1	166629376	166629601	226	166629477	8	4.70284	3.69465	2.60993	B73_C2H2_Ip1_vs_B73_C2H2_In_peak_10375	Zm00001d030901.RefGen_V4:First_exon;Zm00001d030902.RefGen_V4:Promoter_1kb_2kb	Zm00001d030901.RefGen_V4:1:166628877-166630410:-:933	Zm00001d030901.RefGen_V4(Zm00001d030901)	NA	NA	NA	NP_001150970.2 vegetative storage protein [Zea mays]	NA
1	166744014	166744276	263	166744124	11	8.1203	5.39844	5.21777	B73_C2H2_Ip1_vs_B73_C2H2_In_peak_10378	Zm00001d030907.RefGen_V4:Other_intron;Zm00001d030908.RefGen_V4:Promoter_2kb_3kb	Zm00001d030907.RefGen_V4:1:166741909-166744810:+:2214	Zm00001d030907.RefGen_V4(Zm00001d030907)	1;GO:0003677,molecular_function DNA binding	NA	NA	NP_001132338.1 uncharacterized protein LOC100193780 [Zea mays]	B3
1	167329400	167329637	238	167329583	8	5.24852	4.04883	2.99264	B73_C2H2_Ip1_vs_B73_C2H2_In_peak_10417	Zm00001d030918.RefGen_V4:Promoter_2kb_3kb	Zm00001d030918.RefGen_V4:1:167326765-167327011:-:-2571	Zm00001d030918.RefGen_V4(Zm00001d030918)	2;GO:0004867,molecular_function serine-type endopeptidase inhibitor activity;GO:0009611,biological_process response to wounding	NA	NA	ONM01718.1 hypothetical protein ZEAMMB73_Zm00001d030918 [Zea mays]	NA
1	169330824	169331276	453	169331172	7	2.96666	2.67108	1.3646	B73_C2H2_Ip1_vs_B73_C2H2_In_peak_10520	Zm00001d030962.RefGen_V4:Promoter_0kb_1kb	Zm00001d030962.RefGen_V4:1:169327809-169330606:-:-565	Zm00001d030962.RefGen_V4(Zm00001d030962)	NA	NA	NA	NP_001140386.1 uncharacterized protein LOC100272440 [Zea mays]; ONM01821.1 FAD/NAD(P)-binding oxidoreductase family protein [Zea mays]; XP_020402981.1 uncharacterized protein LOC100272440 isoform X1 [Zea mays]	NA
1	169610169	169610576	408	169610429	9	5.76015	4.23841	3.43546	B73_C2H2_Ip1_vs_B73_C2H2_In_peak_10535	Zm00001d030968.RefGen_V4:First_intron;Zm00001d030967.RefGen_V4:Promoter_1kb_2kb	Zm00001d030968.RefGen_V4:1:169609307-169615972:+:1121	Zm00001d030968.RefGen_V4(Zm00001d030968)	1;GO:0003723,molecular_function RNA binding	NA	NA	ACN27678.1 unknown [Zea mays]; ONM01835.1 Flowering locus K homology domain [Zea mays]; ONM01836.1 Flowering locus K homology domain [Zea mays]; ONM01838.1 Flowering locus K homology domain [Zea mays]; ONM01840.1 Flowering locus K homology domain [Zea mays]; ONM01841.1 Flowering locus K homology domain [Zea mays]	NA
1	169611607	169611810	204	169611704	12	8.98116	5.74296	6.00826	B73_C2H2_Ip1_vs_B73_C2H2_In_peak_10536	Zm00001d030968.RefGen_V4:Other_intron;Zm00001d030967.RefGen_V4:Promoter_2kb_3kb	Zm00001d030968.RefGen_V4:1:169609307-169615972:+:2396	Zm00001d030968.RefGen_V4(Zm00001d030968)	1;GO:0003723,molecular_function RNA binding	NA	NA	ACN27678.1 unknown [Zea mays]; ONM01835.1 Flowering locus K homology domain [Zea mays]; ONM01836.1 Flowering locus K homology domain [Zea mays]; ONM01838.1 Flowering locus K homology domain [Zea mays]; ONM01840.1 Flowering locus K homology domain [Zea mays]; ONM01841.1 Flowering locus K homology domain [Zea mays]	NA
1	169644114	169644503	390	169644466	8	4.10067	3.305	2.21247	B73_C2H2_Ip1_vs_B73_C2H2_In_peak_10542	Zm00001d030969.RefGen_V4:Promoter_0kb_1kb	Zm00001d030969.RefGen_V4:1:169641683-169643906:-:-559	Zm00001d030969.RefGen_V4(Zm00001d030969)	3;GO:0003700,molecular_function DNA-binding transcription factor activity;GO:0006355,biological_process regulation of transcription, DNA-templated;GO:0043565,molecular_function sequence-specific DNA binding	NA	NA	NP_001136596.1 putative WRKY DNA-binding domain superfamily protein [Zea mays]	WRKY
1	171817234	171817440	207	171817401	7	3.77787	3.20476	1.91445	B73_C2H2_Ip1_vs_B73_C2H2_In_peak_10676	Zm00001d030982.RefGen_V4:Promoter_1kb_2kb	Zm00001d030982.RefGen_V4:1:171818547-171823296:+:-1146	Zm00001d030982.RefGen_V4(Zm00001d030982)	1;GO:0005515,molecular_function protein binding	NA	NA	NP_001132274.1 uncharacterized protein LOC100193710 [Zea mays]; ONM01854.1 ankyrin repeat family protein [Zea mays]; ONM01855.1 ankyrin repeat family protein [Zea mays]; ONM01857.1 ankyrin repeat family protein [Zea mays]; ONM01858.1 ankyrin repeat family protein [Zea mays]; ONM01859.1 ankyrin repeat family protein [Zea mays]	NA
1	172451672	172451919	248	172451798	11	8.1203	5.39844	5.21777	B73_C2H2_Ip1_vs_B73_C2H2_In_peak_10710	Zm00001d030995.RefGen_V4:Promoter_0kb_1kb;Zm00001d030994.RefGen_V4:Promoter_2kb_3kb	Zm00001d030995.RefGen_V4:1:172452607-172457478:+:-809	Zm00001d030995.RefGen_V4(Zm00001d030995)	3;GO:0003700,molecular_function DNA-binding transcription factor activity;GO:0006355,biological_process regulation of transcription, DNA-templated;GO:0043565,molecular_function sequence-specific DNA binding	NA	NA	NP_001142918.1 uncharacterized protein LOC100275351 [Zea mays]; ONM01871.1 Basic leucine zipper 25 [Zea mays]; ONM01872.1 Basic leucine zipper 25 [Zea mays]; ONM01874.1 Basic leucine zipper 25 [Zea mays]; ONM01878.1 Basic leucine zipper 25 [Zea mays]; ONM01879.1 Basic leucine zipper 25 [Zea mays]	bZIP
1	172569022	172569269	248	172569133	7	3.77787	3.20476	1.91445	B73_C2H2_Ip1_vs_B73_C2H2_In_peak_10715	Zm00001d030996.RefGen_V4:Promoter_1kb_2kb	Zm00001d030996.RefGen_V4:1:172559274-172567962:-:-1170	Zm00001d030996.RefGen_V4(Zm00001d030996)	4;GO:0004427,molecular_function inorganic diphosphatase activity;GO:0009678,molecular_function hydrogen-translocating pyrophosphatase activity;GO:0015992,biological_process proton transmembrane transport;GO:0016020,cellular_component membrane	NA	NA	NP_001106067.1 H+-translocating pyrophosphatase [Zea mays]; ONM01884.1 Inorganic H pyrophosphatase family protein [Zea mays]; ONM01889.1 Inorganic H pyrophosphatase family protein [Zea mays]; ONM01894.1 Inorganic H pyrophosphatase family protein [Zea mays]; ONM01899.1 Inorganic H pyrophosphatase family protein [Zea mays]; ONM01904.1 Inorganic H pyrophosphatase family protein [Zea mays]	NA
1	172612409	172612620	212	172612492	8	5.24852	4.04883	2.99264	B73_C2H2_Ip1_vs_B73_C2H2_In_peak_10718	Zm00001d030997.RefGen_V4:Promoter_0kb_1kb	Zm00001d030997.RefGen_V4:1:172610220-172611532:-:-959	Zm00001d030997.RefGen_V4(Zm00001d030997)	NA	NA	NA	XP_008661909.1 BURP domain-containing protein 3 [Zea mays]	NA
1	172613357	172613552	196	172613450	8	4.70284	3.69465	2.60993	B73_C2H2_Ip1_vs_B73_C2H2_In_peak_10719	Zm00001d030997.RefGen_V4:Promoter_1kb_2kb	Zm00001d030997.RefGen_V4:1:172610220-172611532:-:-1917	Zm00001d030997.RefGen_V4(Zm00001d030997)	NA	NA	NA	XP_008661909.1 BURP domain-containing protein 3 [Zea mays]	NA
1	173394312	173394585	274	173394381	8	4.2873	3.42542	2.33355	B73_C2H2_Ip1_vs_B73_C2H2_In_peak_10778	Zm00001d031013.RefGen_V4:Promoter_1kb_2kb	Zm00001d031013.RefGen_V4:1:173396174-173402763:+:-1793	Zm00001d031013.RefGen_V4(Zm00001d031013)	1;GO:0005524,molecular_function ATP binding	E6.4.1.4A; 3-methylcrotonyl-CoA carboxylase alpha subunit [EC:6.4.1.4]; K01968	map00280	ACR34295.1 unknown [Zea mays]; NP_001147055.1 methylcrotonoyl-CoA carboxylase subunit alpha [Zea mays]; ONM01981.1 Methylcrotonoyl-CoA carboxylase subunit alpha [Zea mays]; ONM01982.1 Methylcrotonoyl-CoA carboxylase subunit alpha [Zea mays]; ONM01984.1 Methylcrotonoyl-CoA carboxylase subunit alpha [Zea mays]; ONM01985.1 Methylcrotonoyl-CoA carboxylase subunit alpha [Zea mays]; ONM01986.1 Methylcr…	NA
1	173657761	173658458	698	173657928	19	17.14365	8.99739	13.21832	B73_C2H2_Ip1_vs_B73_C2H2_In_peak_10791	Zm00001d031017.RefGen_V4:Promoter_0kb_1kb	Zm00001d031017.RefGen_V4:1:173658522-173659395:+:-594	Zm00001d031017.RefGen_V4(Zm00001d031017)	NA	NA	NA	ONM01991.1 hypothetical protein ZEAMMB73_Zm00001d031017 [Zea mays]	NA
1	173935590	173935811	222	173935617	7	3.85923	3.25852	1.99333	B73_C2H2_Ip1_vs_B73_C2H2_In_peak_10810	Zm00001d031019.RefGen_V4:Promoter_1kb_2kb	Zm00001d031019.RefGen_V4:1:173937104-173940807:+:-1487	Zm00001d031019.RefGen_V4(Zm00001d031019)	NA	mmuM, BHMT2; homocysteine S-methyltransferase [EC:2.1.1.10]; K00547	map00270	NP_001105012.1 homocysteine S-methyltransferase 2 [Zea mays]; ONM01994.1 Homocysteine S-methyltransferase 2 [Zea mays]; ONM01995.1 Homocysteine S-methyltransferase 2 [Zea mays]; ONM01996.1 Homocysteine S-methyltransferase 2 [Zea mays]; ONM01997.1 Homocysteine S-methyltransferase 2 [Zea mays]	NA
1	173936666	173936862	197	173936758	15	9.28715	5.31501	6.19748	B73_C2H2_Ip1_vs_B73_C2H2_In_peak_10811	Zm00001d031019.RefGen_V4:Promoter_0kb_1kb	Zm00001d031019.RefGen_V4:1:173937104-173940807:+:-346	Zm00001d031019.RefGen_V4(Zm00001d031019)	NA	mmuM, BHMT2; homocysteine S-methyltransferase [EC:2.1.1.10]; K00547	map00270	NP_001105012.1 homocysteine S-methyltransferase 2 [Zea mays]; ONM01994.1 Homocysteine S-methyltransferase 2 [Zea mays]; ONM01995.1 Homocysteine S-methyltransferase 2 [Zea mays]; ONM01996.1 Homocysteine S-methyltransferase 2 [Zea mays]; ONM01997.1 Homocysteine S-methyltransferase 2 [Zea mays]	NA
1	173943920	173944299	380	173944207	8	5.24852	4.04883	2.99264	B73_C2H2_Ip1_vs_B73_C2H2_In_peak_10813	Zm00001d031020.RefGen_V4:Promoter_0kb_1kb	Zm00001d031020.RefGen_V4:1:173943637-173944196:-:-10	Zm00001d031020.RefGen_V4(Zm00001d031020)	2;GO:0004672,molecular_function protein kinase activity;GO:0006468,biological_process protein phosphorylation	NA	NA	ONM01999.1 hypothetical protein ZEAMMB73_Zm00001d031020 [Zea mays]	NA
1	174126959	174127260	302	174127091	9	6.16642	4.4987	3.69553	B73_C2H2_Ip1_vs_B73_C2H2_In_peak_10825	Zm00001d031027.RefGen_V4:Promoter_1kb_2kb;Zm00001d031028.RefGen_V4:Promoter_0kb_1kb	Zm00001d031028.RefGen_V4:1:174127484-174133094:+:-393	Zm00001d031028.RefGen_V4(Zm00001d031028)	1;GO:0046872,molecular_function metal ion binding	PEX2, PXMP3; peroxin-2; K06664	map04146	NP_001131851.1 peroxisome assembly factor 1 [Zea mays]; ONM02010.1 Peroxisome biogenesis protein 2 [Zea mays]; ONM02014.1 Peroxisome biogenesis protein 2 [Zea mays]	NA
1	174151482	174151725	244	174151571	18	15.92867	8.54752	12.08246	B73_C2H2_Ip1_vs_B73_C2H2_In_peak_10829	Zm00001d031030.RefGen_V4:Promoter_1kb_2kb	Zm00001d031030.RefGen_V4:1:174153415-174153661:+:-1844	Zm00001d031030.RefGen_V4(Zm00001d031030)	2;GO:0004867,molecular_function serine-type endopeptidase inhibitor activity;GO:0009611,biological_process response to wounding	NA	NA	ONM02016.1 hypothetical protein ZEAMMB73_Zm00001d031030 [Zea mays]	NA
1	174748605	174749061	457	174748881	13	10.11358	6.23748	6.93809	B73_C2H2_Ip1_vs_B73_C2H2_In_peak_10849	Zm00001d031041.RefGen_V4:Other_intron;Zm00001d031040.RefGen_V4:Promoter_1kb_2kb	Zm00001d031041.RefGen_V4:1:174748245-174754584:+:635	Zm00001d031041.RefGen_V4(Zm00001d031041)	NA	NAN1, UTP17, WDR75; NET1-associated nuclear protein 1 (U3 small nucleolar RNA-associated protein 17); K14552	map03008	NP_001316395.1 uncharacterized protein LOC100383022 [Zea mays]; ONM02044.1 Transducin/WD40 repeat-like superfamily protein [Zea mays]; ONM02047.1 Transducin/WD40 repeat-like superfamily protein [Zea mays]; ONM02049.1 Transducin/WD40 repeat-like superfamily protein [Zea mays]	NA
1	174844346	174844618	273	174844491	7	4.37516	3.59896	2.33355	B73_C2H2_Ip1_vs_B73_C2H2_In_peak_10853	Zm00001d031049.RefGen_V4:Promoter_0kb_1kb	Zm00001d031049.RefGen_V4:1:174839918-174844064:-:-426	Zm00001d031049.RefGen_V4(Zm00001d031049)	2;GO:0004672,molecular_function protein kinase activity;GO:0006468,biological_process protein phosphorylation	NA	NA	XP_008679092.1 serine/threonine-protein kinase receptor isoform X1 [Zea mays]	NA
1	174846946	174847140	195	174847043	12	5.63419	3.72087	3.31761	B73_C2H2_Ip1_vs_B73_C2H2_In_peak_10854	Zm00001d031049.RefGen_V4:Promoter_2kb_3kb	Zm00001d031049.RefGen_V4:1:174839918-174844064:-:-2978	Zm00001d031049.RefGen_V4(Zm00001d031049)	2;GO:0004672,molecular_function protein kinase activity;GO:0006468,biological_process protein phosphorylation	NA	NA	XP_008679092.1 serine/threonine-protein kinase receptor isoform X1 [Zea mays]	NA
1	175078402	175078625	224	175078559	9	5.08305	3.80602	2.95063	B73_C2H2_Ip1_vs_B73_C2H2_In_peak_10866	Zm00001d031057.RefGen_V4:Promoter_2kb_3kb	Zm00001d031057.RefGen_V4:1:175081171-175081555:+:-2612	Zm00001d031057.RefGen_V4(Zm00001d031057)	NA	NA	NA	ONM02065.1 hypothetical protein ZEAMMB73_Zm00001d031057 [Zea mays]	NA
1	175146997	175147195	199	175147094	9	5.3968	4.00595	3.10012	B73_C2H2_Ip1_vs_B73_C2H2_In_peak_10871	Zm00001d031058.RefGen_V4:Promoter_2kb_3kb	Zm00001d031058.RefGen_V4:1:175149397-175154334:+:-2303	Zm00001d031058.RefGen_V4(Zm00001d031058)	2;GO:0005515,molecular_function protein binding;GO:0008270,molecular_function zinc ion binding	NA	NA	NP_001147957.1 RING finger protein 13 precursor [Zea mays]; ONM02069.1 Receptor homology region transmembrane domain- and RING domain-containing protein 2 [Zea mays]; ONM02073.1 Receptor homology region transmembrane domain- and RING domain-containing protein 2 [Zea mays]; ONM02076.1 Receptor homology region transmembrane domain- and RING domain-containing protein 2 [Zea mays]	NA
1	175170217	175170410	194	175170270	6	3.55128	3.14909	1.75146	B73_C2H2_Ip1_vs_B73_C2H2_In_peak_10878	Zm00001d031060.RefGen_V4:Promoter_0kb_1kb	Zm00001d031060.RefGen_V4:1:175163703-175169767:-:-502	Zm00001d031060.RefGen_V4(Zm00001d031060)	NA	NA	NA	ONM02088.1 RNA methyltransferase family protein [Zea mays]	NA
1	175177871	175178647	777	175178447	21	13.35324	6.29685	9.74919	B73_C2H2_Ip1_vs_B73_C2H2_In_peak_10879	Zm00001d031061.RefGen_V4:Promoter_2kb_3kb	Zm00001d031061.RefGen_V4:1:175170462-175176066:-:-2380	Zm00001d031061.RefGen_V4(Zm00001d031061)	2;GO:0003677,molecular_function DNA binding;GO:0008289,molecular_function lipid binding	NA	NA	NP_001146215.1 putative homeobox/lipid-binding domain family protein [Zea mays]; ONM02089.1 Homeobox-leucine zipper protein ATHB-14 [Zea mays]; ONM02091.1 Homeobox-leucine zipper protein ATHB-14 [Zea mays]; ONM02092.1 Homeobox-leucine zipper protein ATHB-14 [Zea mays]; ONM02094.1 Homeobox-leucine zipper protein ATHB-14 [Zea mays]; ONM02095.1 Homeobox-leucine zipper protein ATHB-14 [Zea mays]; ONM…	HB-HD-ZIP
1	175970150	175970628	479	175970437	8	3.63223	3.00496	1.80866	B73_C2H2_Ip1_vs_B73_C2H2_In_peak_10921	Zm00001d031071.RefGen_V4:Other_exon;Zm00001d031070.RefGen_V4:Promoter_2kb_3kb	Zm00001d031071.RefGen_V4:1:175969708-175971563:-:1126	Zm00001d031071.RefGen_V4(Zm00001d031071)	2;GO:0008152,biological_process metabolic process;GO:0008168,molecular_function methyltransferase activity	VTE3, APG1; MPBQ/MSBQ methyltransferase [EC:2.1.1.295]; K12502	map00130	ACN29028.1 unknown [Zea mays]	NA
1	175974126	175974409	284	175974369	8	4.68056	3.68018	2.59345	B73_C2H2_Ip1_vs_B73_C2H2_In_peak_10922	Zm00001d031071.RefGen_V4:Promoter_2kb_3kb;Zm00001d031072.RefGen_V4:Other_intron	Zm00001d031071.RefGen_V4:1:175969708-175971563:-:-2805	Zm00001d031071.RefGen_V4(Zm00001d031071)	2;GO:0008152,biological_process metabolic process;GO:0008168,molecular_function methyltransferase activity	VTE3, APG1; MPBQ/MSBQ methyltransferase [EC:2.1.1.295]; K12502	map00130	ACN29028.1 unknown [Zea mays]	NA
1	175983459	175983694	236	175983614	9	5.50195	4.07315	3.19755	B73_C2H2_Ip1_vs_B73_C2H2_In_peak_10925	Zm00001d031073.RefGen_V4:Promoter_0kb_1kb	Zm00001d031073.RefGen_V4:1:175980668-175983357:-:-256	Zm00001d031073.RefGen_V4(Zm00001d031073)	3;GO:0003677,molecular_function DNA binding;GO:0005664,cellular_component nuclear origin of replication recognition complex;GO:0006260,biological_process DNA replication	NA	NA	ONM02127.1 Origin recognition complex subunit 3 [Zea mays]	NA
1	175986014	175986489	476	175986244	13	10.21147	6.29818	6.96782	B73_C2H2_Ip1_vs_B73_C2H2_In_peak_10926	Zm00001d031074.RefGen_V4:Other_exon;Zm00001d031073.RefGen_V4:Promoter_2kb_3kb	Zm00001d031073.RefGen_V4:1:175980668-175983357:-:-2886	Zm00001d031073.RefGen_V4(Zm00001d031073)	3;GO:0003677,molecular_function DNA binding;GO:0005664,cellular_component nuclear origin of replication recognition complex;GO:0006260,biological_process DNA replication	NA	NA	ONM02127.1 Origin recognition complex subunit 3 [Zea mays]	NA
1	176345117	176345414	298	176345305	15	11.13042	6.40952	7.80671	B73_C2H2_Ip1_vs_B73_C2H2_In_peak_10943	Zm00001d031079.RefGen_V4:Promoter_0kb_1kb	Zm00001d031079.RefGen_V4:1:176344672-176345218:-:-86	Zm00001d031079.RefGen_V4(Zm00001d031079)	NA	NA	NA	XP_023157166.1 zinc finger protein GIS3 [Zea mays]	NA
1	176345953	176346274	322	176346150	15	10.418	5.98068	7.15162	B73_C2H2_Ip1_vs_B73_C2H2_In_peak_10944	Zm00001d031079.RefGen_V4:Promoter_0kb_1kb	Zm00001d031079.RefGen_V4:1:176344672-176345218:-:-931	Zm00001d031079.RefGen_V4(Zm00001d031079)	NA	NA	NA	XP_023157166.1 zinc finger protein GIS3 [Zea mays]	NA
1	176431627	176431873	247	176431809	9	6.16642	4.4987	3.69553	B73_C2H2_Ip1_vs_B73_C2H2_In_peak_10949	Zm00001d031085.RefGen_V4:Promoter_1kb_2kb	Zm00001d031085.RefGen_V4:1:176430041-176430541:-:-1267	Zm00001d031085.RefGen_V4(Zm00001d031085)	NA	NA	NA	ONM02148.1 Gamma-glutamyl peptidase 1 [Zea mays]	NA
1	176494596	176495321	726	176495209	13	10.21147	6.29818	6.96782	B73_C2H2_Ip1_vs_B73_C2H2_In_peak_10957	Zm00001d031086.RefGen_V4:Promoter_0kb_1kb	Zm00001d031086.RefGen_V4:1:176495792-176506822:+:-583	Zm00001d031086.RefGen_V4(Zm00001d031086)	NA	NA	NA	ONM02149.1 nine-cis-epoxycarotenoid dioxygenase2 [Zea mays]	NA
1	176877462	176877656	195	176877568	9	5.3968	4.00595	3.10012	B73_C2H2_Ip1_vs_B73_C2H2_In_peak_10975	Zm00001d031092.RefGen_V4:Promoter_1kb_2kb	Zm00001d031092.RefGen_V4:1:176869958-176875893:-:-1674	Zm00001d031092.RefGen_V4(Zm00001d031092)	2;GO:0003700,molecular_function DNA-binding transcription factor activity;GO:0006355,biological_process regulation of transcription, DNA-templated	NA	NA	ONM02158.1 Nuclear transcription factor Y subunit A-10 [Zea mays]; XP_020404978.1 uncharacterized protein LOC100191652 isoform X1 [Zea mays]	NF-YA
1	176988889	176989080	192	176988988	10	4.21965	3.14843	2.31815	B73_C2H2_Ip1_vs_B73_C2H2_In_peak_10985	Zm00001d031094.RefGen_V4:Promoter_0kb_1kb	Zm00001d031094.RefGen_V4:1:176987912-176988938:-:-49	Zm00001d031094.RefGen_V4(Zm00001d031094)	2;GO:0008375,molecular_function acetylglucosaminyltransferase activity;GO:0016020,cellular_component membrane	NA	NA	XP_008662256.1 uncharacterized protein LOC103640618 [Zea mays]	NA
1	177234903	177235235	333	177235078	16	12.18814	6.81012	8.72301	B73_C2H2_Ip1_vs_B73_C2H2_In_peak_11003	Zm00001d031100.RefGen_V4:Promoter_0kb_1kb	Zm00001d031100.RefGen_V4:1:177235180-177235636:+:-102	Zm00001d031100.RefGen_V4(Zm00001d031100)	2;GO:0005515,molecular_function protein binding;GO:0008270,molecular_function zinc ion binding	NA	NA	XP_020398321.1 putative RING-H2 finger protein ATL71 [Zea mays]	NA
1	177245129	177245493	365	177245288	11	7.17739	4.80714	4.46343	B73_C2H2_Ip1_vs_B73_C2H2_In_peak_11004	Zm00001d031101.RefGen_V4:Promoter_2kb_3kb	Zm00001d031101.RefGen_V4:1:177235738-177243001:-:-2286	Zm00001d031101.RefGen_V4(Zm00001d031101)	2;GO:0003677,molecular_function DNA binding;GO:0005634,cellular_component nucleus	NA	NA	NP_001105175.1 methyl binding domain protein 106 [Zea mays]; ONM02172.1 methyl binding domain106 [Zea mays]	NA
1	177423094	177423326	233	177423148	9	6.16642	4.4987	3.69553	B73_C2H2_Ip1_vs_B73_C2H2_In_peak_11012	Zm00001d031103.RefGen_V4:Promoter_0kb_1kb	Zm00001d031103.RefGen_V4:1:177422603-177422932:-:-215	Zm00001d031103.RefGen_V4(Zm00001d031103)	3;GO:0003824,molecular_function catalytic activity;GO:0004722,molecular_function protein serine/threonine phosphatase activity;GO:0006470,biological_process protein dephosphorylation	NA	NA	ONM02174.1 putative protein phosphatase 2C 33 [Zea mays]	NA
1	177576279	177576488	210	177576411	10	4.21965	3.14843	2.31815	B73_C2H2_Ip1_vs_B73_C2H2_In_peak_11022	Zm00001d031109.RefGen_V4:Promoter_1kb_2kb	Zm00001d031109.RefGen_V4:1:177577709-177583959:+:-1298	Zm00001d031109.RefGen_V4(Zm00001d031109)	1;GO:0007275,biological_process multicellular organism development	NA	NA	NP_001140845.1 uncharacterized protein LOC100272921 [Zea mays]; ONM02188.1 Putative axial regulator YABBY 2 [Zea mays]; ONM02189.1 Putative axial regulator YABBY 2 [Zea mays]; ONM02192.1 Putative axial regulator YABBY 2 [Zea mays]; ONM02194.1 Putative axial regulator YABBY 2 [Zea mays]; ONM02195.1 Putative axial regulator YABBY 2 [Zea mays]; XP_008667122.1 uncharacterized protein LOC100272921 iso…	C2C2-YABBY
1	178720451	178720644	194	178720493	9	6.16642	4.4987	3.69553	B73_C2H2_Ip1_vs_B73_C2H2_In_peak_11096	Zm00001d031127.RefGen_V4:Promoter_1kb_2kb	Zm00001d031127.RefGen_V4:1:178717019-178719023:-:-1469	Zm00001d031127.RefGen_V4(Zm00001d031127)	2;GO:0016702,molecular_function oxidoreductase activity, acting on single donors with incorporation of molecular oxygen, incorporation of two atoms of oxygen;GO:0055114,biological_process oxidation-reduction process	ADO; cysteamine dioxygenase [EC:1.13.11.19]; K10712	map00430	NP_001316771.1 2-aminoethanethiol dioxygenase-like [Zea mays]; ONM02223.1 Cupin, RmlC-type [Zea mays]	NA
1	178720915	178721214	300	178721021	11	8.1203	5.39844	5.21777	B73_C2H2_Ip1_vs_B73_C2H2_In_peak_11097	Zm00001d031127.RefGen_V4:Promoter_1kb_2kb	Zm00001d031127.RefGen_V4:1:178717019-178719023:-:-1997	Zm00001d031127.RefGen_V4(Zm00001d031127)	2;GO:0016702,molecular_function oxidoreductase activity, acting on single donors with incorporation of molecular oxygen, incorporation of two atoms of oxygen;GO:0055114,biological_process oxidation-reduction process	ADO; cysteamine dioxygenase [EC:1.13.11.19]; K10712	map00430	NP_001316771.1 2-aminoethanethiol dioxygenase-like [Zea mays]; ONM02223.1 Cupin, RmlC-type [Zea mays]	NA
1	178919002	178919401	400	178919280	11	8.1203	5.39844	5.21777	B73_C2H2_Ip1_vs_B73_C2H2_In_peak_11108	Zm00001d031130.RefGen_V4:First_exon;Zm00001d031131.RefGen_V4:Promoter_2kb_3kb	Zm00001d031130.RefGen_V4:1:178917350-178919435:+:1929	Zm00001d031130.RefGen_V4(Zm00001d031130)	NA	NA	NA	XP_008662312.1 putative pentatricopeptide repeat-containing protein At3g25970 [Zea mays]	NA
1	178998766	178999104	339	178998977	8	5.18834	4.00981	2.99264	B73_C2H2_Ip1_vs_B73_C2H2_In_peak_11114	Zm00001d031132.RefGen_V4:Promoter_1kb_2kb;Zm00001d031134.RefGen_V4:Other_exon	Zm00001d031132.RefGen_V4:1:178992772-178997888:-:-1088	Zm00001d031132.RefGen_V4(Zm00001d031132)	2;GO:0030001,biological_process metal ion transport;GO:0046872,molecular_function metal ion binding	NA	NA	NP_001149242.1 copper chaperone [Zea mays]; ONM02235.1 Copper transport protein ATX1 [Zea mays]; ONM02236.1 Copper transport protein ATX1 [Zea mays]	NA
1	179004009	179004344	336	179004278	11	5.87595	4.00661	3.52887	B73_C2H2_Ip1_vs_B73_C2H2_In_peak_11115	Zm00001d031135.RefGen_V4:Promoter_1kb_2kb;Zm00001d031134.RefGen_V4:Promoter_2kb_3kb	Zm00001d031135.RefGen_V4:1:179005354-179009556:+:-1076	Zm00001d031135.RefGen_V4(Zm00001d031135)	4;GO:0003700,molecular_function DNA-binding transcription factor activity;GO:0006355,biological_process regulation of transcription, DNA-templated;GO:0008270,molecular_function zinc ion binding;GO:0043565,molecular_function sequence-specific DNA binding	NA	NA	ONM02240.1 GATA zinc finger family protein [Zea mays]; ONM02241.1 GATA zinc finger family protein, partial [Zea mays]	C2C2-GATA
1	179108516	179108876	361	179108662	19	15.50367	8.0119	11.69828	B73_C2H2_Ip1_vs_B73_C2H2_In_peak_11125	Zm00001d031137.RefGen_V4:Promoter_2kb_3kb	Zm00001d031137.RefGen_V4:1:179111256-179114159:+:-2594	Zm00001d031137.RefGen_V4(Zm00001d031137)	NA	NA	NA	ONM02245.1 hypothetical protein ZEAMMB73_Zm00001d031137 [Zea mays]	NA
1	179602216	179602438	223	179602342	11	7.3679	4.9262	4.64358	B73_C2H2_Ip1_vs_B73_C2H2_In_peak_11155	Zm00001d031146.RefGen_V4:Promoter_1kb_2kb	Zm00001d031146.RefGen_V4:1:179600372-179600708:-:-1633	Zm00001d031146.RefGen_V4(Zm00001d031146)	1;GO:0009733,biological_process response to auxin	SAUR; SAUR family protein; K14488	map04075	XP_008662329.1 auxin-responsive protein SAUR71 [Zea mays]	NA
1	180372360	180372577	218	180372479	10	3.54307	2.75512	1.75146	B73_C2H2_Ip1_vs_B73_C2H2_In_peak_11208	Zm00001d031164.RefGen_V4:Promoter_1kb_2kb	Zm00001d031164.RefGen_V4:1:180369692-180371167:-:-1311	Zm00001d031164.RefGen_V4(Zm00001d031164)	2;GO:0003677,molecular_function DNA binding;GO:0006355,biological_process regulation of transcription, DNA-templated	NA	NA	ONM02269.1 Transcription factor JUNGBRUNNEN 1 [Zea mays]	NAC
1	181584776	181584972	197	181584888	10	4.21965	3.14843	2.31815	B73_C2H2_Ip1_vs_B73_C2H2_In_peak_11292	Zm00001d031183.RefGen_V4:Promoter_0kb_1kb	Zm00001d031183.RefGen_V4:1:181580506-181584714:-:-173	Zm00001d031183.RefGen_V4(Zm00001d031183)	1;GO:0005515,molecular_function protein binding	NA	NA	ONM02285.1 ankyrin repeat family protein [Zea mays]	NA
1	181714261	181714793	533	181714627	8	4.10067	3.305	2.21247	B73_C2H2_Ip1_vs_B73_C2H2_In_peak_11301	Zm00001d031189.RefGen_V4:Promoter_0kb_1kb;Zm00001d031188.RefGen_V4:Promoter_0kb_1kb	Zm00001d031189.RefGen_V4:1:181715319-181715703:+:-692	Zm00001d031189.RefGen_V4(Zm00001d031189)	NA	NA	NA	NP_001152616.2 VQ motif family protein [Zea mays]	NA
1	181718136	181718380	245	181718296	12	4.13	2.89446	2.23951	B73_C2H2_Ip1_vs_B73_C2H2_In_peak_11302	Zm00001d031192.RefGen_V4:Promoter_0kb_1kb;Zm00001d031191.RefGen_V4:Promoter_0kb_1kb	Zm00001d031191.RefGen_V4:1:181717544-181718015:-:-280	Zm00001d031191.RefGen_V4(Zm00001d031191)	NA	NA	NA	NP_001168608.1 cold shock protein-1 precursor [Zea mays]	NA
1	181833624	181833929	306	181833850	9	6.16642	4.4987	3.69553	B73_C2H2_Ip1_vs_B73_C2H2_In_peak_11310	Zm00001d031194.RefGen_V4:Promoter_2kb_3kb	Zm00001d031194.RefGen_V4:1:181836161-181836725:+:-2311	Zm00001d031194.RefGen_V4(Zm00001d031194)	3;GO:0003700,molecular_function DNA-binding transcription factor activity;GO:0006355,biological_process regulation of transcription, DNA-templated;GO:0043565,molecular_function sequence-specific DNA binding	NA	NA	XP_008662569.1 ocs element-binding factor 1-like [Zea mays]	bZIP
1	181883065	181883286	222	181883129	11	8.1203	5.39844	5.21777	B73_C2H2_Ip1_vs_B73_C2H2_In_peak_11316	Zm00001d031198.RefGen_V4:Promoter_1kb_2kb	Zm00001d031198.RefGen_V4:1:181879059-181881851:-:-1277	Zm00001d031198.RefGen_V4(Zm00001d031198)	NA	NA	NA	ONM02301.1 hypothetical protein ZEAMMB73_Zm00001d031198, partial [Zea mays]	NA
1	181972088	181972641	554	181972452	13	10.21147	6.29818	6.96782	B73_C2H2_Ip1_vs_B73_C2H2_In_peak_11320	Zm00001d031201.RefGen_V4:Promoter_1kb_2kb	Zm00001d031201.RefGen_V4:1:181968292-181971430:-:-1021	Zm00001d031201.RefGen_V4(Zm00001d031201)	4;GO:0004672,molecular_function protein kinase activity;GO:0005515,molecular_function protein binding;GO:0005524,molecular_function ATP binding;GO:0006468,biological_process protein phosphorylation	NA	NA	XP_008662594.1 receptor protein-tyrosine kinase CEPR1 [Zea mays]	NA
1	182578647	182578896	250	182578711	17	8.46349	4.50837	5.53083	B73_C2H2_Ip1_vs_B73_C2H2_In_peak_11350	Zm00001d031220.RefGen_V4:Promoter_0kb_1kb	Zm00001d031220.RefGen_V4:1:182574838-182578580:-:-130	Zm00001d031220.RefGen_V4(Zm00001d031220)	NA	NA	NA	NP_001150131.1 acyl-CoA thioesterase/ catalytic/ hydrolase, acting on ester bonds [Zea mays]	NA
1	182580297	182580827	531	182580648	13	7.95374	4.91642	5.18145	B73_C2H2_Ip1_vs_B73_C2H2_In_peak_11351	Zm00001d031220.RefGen_V4:Promoter_2kb_3kb;Zm00001d031221.RefGen_V4:First_exon	Zm00001d031221.RefGen_V4:1:182579404-182580994:-:346	Zm00001d031221.RefGen_V4(Zm00001d031221)	1;GO:0005524,molecular_function ATP binding	NA	NA	NP_001169714.1 uncharacterized protein LOC100383595 precursor [Zea mays]	NA
1	182663168	182663872	705	182663352	10	5.09039	3.67273	2.95063	B73_C2H2_Ip1_vs_B73_C2H2_In_peak_11357	Zm00001d031224.RefGen_V4:Promoter_0kb_1kb	Zm00001d031224.RefGen_V4:1:182662542-182663088:-:-263	Zm00001d031224.RefGen_V4(Zm00001d031224)	NA	NA	NA	ACG26211.1 hypothetical protein [Zea mays]	NA
1	182714557	182715042	486	182714860	21	15.27899	7.34546	11.4955	B73_C2H2_Ip1_vs_B73_C2H2_In_peak_11361	Zm00001d031228.RefGen_V4:Promoter_1kb_2kb	Zm00001d031228.RefGen_V4:1:182716722-182717302:+:-1862	Zm00001d031228.RefGen_V4(Zm00001d031228)	NA	NA	NA	XP_008662679.1 uncharacterized protein LOC103641047 [Zea mays]	NA
1	184110646	184110888	243	184110693	9	3.56535	2.8622	1.75953	B73_C2H2_Ip1_vs_B73_C2H2_In_peak_11455	Zm00001d031258.RefGen_V4:Other_intron;Zm00001d031257.RefGen_V4:Promoter_2kb_3kb	Zm00001d031258.RefGen_V4:1:184110086-184113451:-:2758	Zm00001d031258.RefGen_V4(Zm00001d031258)	1;GO:0003676,molecular_function nucleic acid binding	NA	NA	ACF82264.1 unknown [Zea mays]; ACG38393.1 hypothetical protein [Zea mays]	NA
1	184114531	184115319	789	184114781	15	12.25898	7.09827	8.78166	B73_C2H2_Ip1_vs_B73_C2H2_In_peak_11457	Zm00001d031258.RefGen_V4:Promoter_1kb_2kb;Zm00001d031259.RefGen_V4:Other_exon	Zm00001d031259.RefGen_V4:1:184113624-184115681:-:900	Zm00001d031259.RefGen_V4(Zm00001d031259)	NA	NA	NA	NP_001131278.1 uncharacterized protein LOC100192591 [Zea mays]; ONM02536.1 hypothetical protein ZEAMMB73_Zm00001d031259 [Zea mays]; ONM02538.1 hypothetical protein ZEAMMB73_Zm00001d031259 [Zea mays]; ONM02539.1 hypothetical protein ZEAMMB73_Zm00001d031259, partial [Zea mays]	NA
1	184115812	184116055	244	184115927	9	4.67449	3.54751	2.58774	B73_C2H2_Ip1_vs_B73_C2H2_In_peak_11458	Zm00001d031259.RefGen_V4:Promoter_0kb_1kb;Zm00001d031258.RefGen_V4:Promoter_2kb_3kb	Zm00001d031259.RefGen_V4:1:184113624-184115681:-:-245	Zm00001d031259.RefGen_V4(Zm00001d031259)	NA	NA	NA	NP_001131278.1 uncharacterized protein LOC100192591 [Zea mays]; ONM02536.1 hypothetical protein ZEAMMB73_Zm00001d031259 [Zea mays]; ONM02538.1 hypothetical protein ZEAMMB73_Zm00001d031259 [Zea mays]; ONM02539.1 hypothetical protein ZEAMMB73_Zm00001d031259, partial [Zea mays]	NA
1	184227551	184227901	351	184227673	13	9.58423	5.9098	6.47241	B73_C2H2_Ip1_vs_B73_C2H2_In_peak_11469	Zm00001d031261.RefGen_V4:Promoter_1kb_2kb	Zm00001d031261.RefGen_V4:1:184229338-184230472:+:-1665	Zm00001d031261.RefGen_V4(Zm00001d031261)	2;GO:0005515,molecular_function protein binding;GO:0008270,molecular_function zinc ion binding	NA	NA	ONM02541.1 E3 ubiquitin-protein ligase ATL6 [Zea mays]	NA
1	184236151	184236443	293	184236291	14	8.4263	5.00827	5.49629	B73_C2H2_Ip1_vs_B73_C2H2_In_peak_11470	Zm00001d031262.RefGen_V4:Promoter_1kb_2kb	Zm00001d031262.RefGen_V4:1:184233669-184234892:-:-1398	Zm00001d031262.RefGen_V4(Zm00001d031262)	NA	NA	NA	ONM02542.1 hypothetical protein ZEAMMB73_Zm00001d031262 [Zea mays]	NA
1	184280828	184281061	234	184280933	12	8.12023	5.20774	5.21777	B73_C2H2_Ip1_vs_B73_C2H2_In_peak_11473	Zm00001d031263.RefGen_V4:Promoter_0kb_1kb	Zm00001d031263.RefGen_V4:1:184281833-184284331:+:-900	Zm00001d031263.RefGen_V4(Zm00001d031263)	3;GO:0004842,molecular_function ubiquitin-protein transferase activity;GO:0005515,molecular_function protein binding;GO:0016567,biological_process protein ubiquitination	NA	NA	ONM02544.1 U-box domain-containing protein 15 [Zea mays]; XP_008662970.1 U-box domain-containing protein 15 [Zea mays]	NA
1	184282480	184282763	284	184282632	12	9.15	5.84831	6.06972	B73_C2H2_Ip1_vs_B73_C2H2_In_peak_11475	Zm00001d031263.RefGen_V4:Other_exon;Zm00001d031264.RefGen_V4:Promoter_2kb_3kb	Zm00001d031263.RefGen_V4:1:184281833-184284331:+:798	Zm00001d031263.RefGen_V4(Zm00001d031263)	3;GO:0004842,molecular_function ubiquitin-protein transferase activity;GO:0005515,molecular_function protein binding;GO:0016567,biological_process protein ubiquitination	NA	NA	ONM02544.1 U-box domain-containing protein 15 [Zea mays]; XP_008662970.1 U-box domain-containing protein 15 [Zea mays]	NA
1	184551055	184551268	214	184551133	10	7.12481	4.94857	4.44537	B73_C2H2_Ip1_vs_B73_C2H2_In_peak_11496	Zm00001d031270.RefGen_V4:First_intron;Zm00001d031269.RefGen_V4:Promoter_2kb_3kb	Zm00001d031270.RefGen_V4:1:184550116-184551424:-:291	Zm00001d031270.RefGen_V4(Zm00001d031270)	NA	NA	NA	NP_001168694.1 putative MYB DNA-binding domain superfamily protein [Zea mays]	MYB
1	184551750	184552011	262	184551930	8	5.00921	3.89356	2.88922	B73_C2H2_Ip1_vs_B73_C2H2_In_peak_11497	Zm00001d031270.RefGen_V4:Promoter_0kb_1kb;Zm00001d031269.RefGen_V4:Promoter_2kb_3kb	Zm00001d031270.RefGen_V4:1:184550116-184551424:-:-505	Zm00001d031270.RefGen_V4(Zm00001d031270)	NA	NA	NA	NP_001168694.1 putative MYB DNA-binding domain superfamily protein [Zea mays]	MYB
1	184626875	184627264	390	184627074	15	12.42136	7.19792	8.88333	B73_C2H2_Ip1_vs_B73_C2H2_In_peak_11503	Zm00001d031271.RefGen_V4:Promoter_2kb_3kb	Zm00001d031271.RefGen_V4:1:184629578-184634811:+:-2504	Zm00001d031271.RefGen_V4(Zm00001d031271)	NA	NA	NA	NP_001167706.2 uncharacterized protein LOC100381393 [Zea mays]; ONM02608.1 hypothetical protein ZEAMMB73_Zm00001d031271 [Zea mays]; ONM02610.1 hypothetical protein ZEAMMB73_Zm00001d031271 [Zea mays]; ONM02611.1 hypothetical protein ZEAMMB73_Zm00001d031271 [Zea mays]	NA
1	184635731	184635932	202	184635905	10	3.00015	2.44916	1.3908	B73_C2H2_Ip1_vs_B73_C2H2_In_peak_11505	Zm00001d031272.RefGen_V4:Promoter_1kb_2kb	Zm00001d031272.RefGen_V4:1:184633691-184634300:-:-1604	Zm00001d031272.RefGen_V4(Zm00001d031272)	3;GO:0003700,molecular_function DNA-binding transcription factor activity;GO:0006355,biological_process regulation of transcription, DNA-templated;GO:0043565,molecular_function sequence-specific DNA binding	NA	NA	NP_001152649.1 bZIP protein [Zea mays]	bZIP
1	184689950	184690152	203	184690023	8	5.24852	4.04883	2.99264	B73_C2H2_Ip1_vs_B73_C2H2_In_peak_11507	Zm00001d031274.RefGen_V4:Promoter_1kb_2kb	Zm00001d031274.RefGen_V4:1:184687394-184688348:-:-1674	Zm00001d031274.RefGen_V4(Zm00001d031274)	4;GO:0005524,molecular_function ATP binding;GO:0006457,biological_process protein folding;GO:0006950,biological_process response to stress;GO:0051082,molecular_function unfolded protein binding	NA	NA	ONM02614.1 Heat shock protein 90-5 chloroplastic [Zea mays]	NA
1	184814745	184815262	518	184815178	6	3.55128	3.14909	1.75146	B73_C2H2_Ip1_vs_B73_C2H2_In_peak_11519	Zm00001d031275.RefGen_V4:Promoter_1kb_2kb	Zm00001d031275.RefGen_V4:1:184817128-184819486:+:-1950	Zm00001d031275.RefGen_V4(Zm00001d031275)	2;GO:0006284,biological_process base-excision repair;GO:0008725,molecular_function DNA-3-methyladenine glycosylase activity	tag; DNA-3-methyladenine glycosylase I [EC:3.2.2.20]; K01246	map03410	NP_001149132.1 uncharacterized protein LOC100282754 [Zea mays]	NA
1	184926496	184926689	194	184926611	10	7.12481	4.94857	4.44537	B73_C2H2_Ip1_vs_B73_C2H2_In_peak_11528	Zm00001d031282.RefGen_V4:Promoter_0kb_1kb;Zm00001d031281.RefGen_V4:Promoter_0kb_1kb	Zm00001d031281.RefGen_V4:1:184924381-184926172:-:-438	Zm00001d031281.RefGen_V4(Zm00001d031281)	1;GO:0003676,molecular_function nucleic acid binding	CPSF6_7; cleavage and polyadenylation specificity factor subunit 6/7; K14398	map03015	ONM02621.1 RNA-binding (RRM/RBD/RNP motifs) family protein [Zea mays]	NA
1	185014230	185014458	229	185014329	9	6.16642	4.4987	3.69553	B73_C2H2_Ip1_vs_B73_C2H2_In_peak_11533	Zm00001d031283.RefGen_V4:Promoter_2kb_3kb	Zm00001d031283.RefGen_V4:1:185016960-185017179:+:-2631	Zm00001d031283.RefGen_V4(Zm00001d031283)	NA	NA	NA	NP_001350476.1 uncharacterized protein LOC100303958 precursor [Zea mays]	NA
1	185120012	185120724	713	185120562	20	8.73455	4.20834	5.78203	B73_C2H2_Ip1_vs_B73_C2H2_In_peak_11537	Zm00001d031287.RefGen_V4:Promoter_0kb_1kb	Zm00001d031287.RefGen_V4:1:185120589-185122949:+:-27	Zm00001d031287.RefGen_V4(Zm00001d031287)	1;GO:0055085,biological_process transmembrane transport	NA	NA	ONM02625.1 Oligopeptide transporter 5 [Zea mays]	NA
1	185318380	185318681	302	185318516	13	10.21147	6.29818	6.96782	B73_C2H2_Ip1_vs_B73_C2H2_In_peak_11549	Zm00001d031289.RefGen_V4:Promoter_0kb_1kb	Zm00001d031289.RefGen_V4:1:185319206-185332363:+:-690	Zm00001d031289.RefGen_V4(Zm00001d031289)	1;GO:0005515,molecular_function protein binding	NA	NA	NP_001342380.1 uncharacterized protein LOC100383749 [Zea mays]; ONM02627.1 C2 and GRAM domain-containing protein [Zea mays]; ONM02630.1 C2 and GRAM domain-containing protein [Zea mays]; ONM02631.1 C2 and GRAM domain-containing protein [Zea mays]; ONM02632.1 C2 and GRAM domain-containing protein [Zea mays]; ONM02634.1 C2 and GRAM domain-containing protein [Zea mays]; ONM02636.1 C2 and GRAM domain-…	NA
1	185472431	185472730	300	185472632	8	5.18834	4.00981	2.99264	B73_C2H2_Ip1_vs_B73_C2H2_In_peak_11560	Zm00001d031291.RefGen_V4:Promoter_0kb_1kb	Zm00001d031291.RefGen_V4:1:185472893-185477491:+:-261	Zm00001d031291.RefGen_V4(Zm00001d031291)	1;GO:0005515,molecular_function protein binding	NA	NA	NP_001335855.1 uncharacterized LOC100193176 [Zea mays]; ONM02638.1 Elongator complex protein 2 [Zea mays]; ONM02640.1 Elongator complex protein 2 [Zea mays]; ONM02641.1 Elongator complex protein 2 [Zea mays]; ONM02642.1 Elongator complex protein 2 [Zea mays]; ONM02643.1 Elongator complex protein 2 [Zea mays]; ONM02644.1 Elongator complex protein 2 [Zea mays]; ONM02645.1 Elongator complex protein …	NA
1	185503210	185503419	210	185503299	7	3.77787	3.20476	1.91445	B73_C2H2_Ip1_vs_B73_C2H2_In_peak_11565	Zm00001d031293.RefGen_V4:Promoter_0kb_1kb	Zm00001d031293.RefGen_V4:1:185504256-185504918:+:-957	Zm00001d031293.RefGen_V4(Zm00001d031293)	NA	NA	NA	ONM02648.1 hypothetical protein ZEAMMB73_Zm00001d031293 [Zea mays]	NA
1	185839932	185840467	536	185840354	12	6.69532	4.3405	4.1481	B73_C2H2_Ip1_vs_B73_C2H2_In_peak_11581	Zm00001d031309.RefGen_V4:Promoter_0kb_1kb	Zm00001d031309.RefGen_V4:1:185840863-185842897:+:-509	Zm00001d031309.RefGen_V4(Zm00001d031309)	4;GO:0006784,biological_process heme a biosynthetic process;GO:0016021,cellular_component integral component of membrane;GO:0016627,molecular_function oxidoreductase activity, acting on the CH-CH group of donors;GO:0055114,biological_process oxidation-reduction process	COX15, ctaA; heme a synthase [EC:1.17.99.9]; K02259	map00190,map00860	ONM02667.1 Cytochrome c oxidase assembly protein COX15 [Zea mays]	NA
1	185842087	185842455	369	185842199	9	6.16642	4.4987	3.69553	B73_C2H2_Ip1_vs_B73_C2H2_In_peak_11582	Zm00001d031309.RefGen_V4:Other_intron;Zm00001d031310.RefGen_V4:Promoter_2kb_3kb	Zm00001d031309.RefGen_V4:1:185840863-185842897:+:1335	Zm00001d031309.RefGen_V4(Zm00001d031309)	4;GO:0006784,biological_process heme a biosynthetic process;GO:0016021,cellular_component integral component of membrane;GO:0016627,molecular_function oxidoreductase activity, acting on the CH-CH group of donors;GO:0055114,biological_process oxidation-reduction process	COX15, ctaA; heme a synthase [EC:1.17.99.9]; K02259	map00190,map00860	ONM02667.1 Cytochrome c oxidase assembly protein COX15 [Zea mays]	NA
1	185842818	185843056	239	185842954	12	8.86578	5.67101	5.90411	B73_C2H2_Ip1_vs_B73_C2H2_In_peak_11583	Zm00001d031310.RefGen_V4:Promoter_2kb_3kb	Zm00001d031309.RefGen_V4:1:185840863-185842897:+:2090	Zm00001d031309.RefGen_V4(Zm00001d031309)	4;GO:0006784,biological_process heme a biosynthetic process;GO:0016021,cellular_component integral component of membrane;GO:0016627,molecular_function oxidoreductase activity, acting on the CH-CH group of donors;GO:0055114,biological_process oxidation-reduction process	COX15, ctaA; heme a synthase [EC:1.17.99.9]; K02259	map00190,map00860	ONM02667.1 Cytochrome c oxidase assembly protein COX15 [Zea mays]	NA
1	186054295	186054512	218	186054433	11	4.15638	3.00558	2.26216	B73_C2H2_Ip1_vs_B73_C2H2_In_peak_11595	Zm00001d031325.RefGen_V4:Promoter_0kb_1kb	Zm00001d031325.RefGen_V4:1:186052723-186053956:-:-476	Zm00001d031325.RefGen_V4(Zm00001d031325)	NA	HSP20; HSP20 family protein; K13993	map04141	ACN37077.1 unknown [Zea mays]	NA
1	186056046	186056319	274	186056222	10	6.44147	4.51568	3.91728	B73_C2H2_Ip1_vs_B73_C2H2_In_peak_11596	Zm00001d031326.RefGen_V4:Other_exon;Zm00001d031325.RefGen_V4:Promoter_2kb_3kb	Zm00001d031325.RefGen_V4:1:186052723-186053956:-:-2265	Zm00001d031325.RefGen_V4(Zm00001d031325)	NA	HSP20; HSP20 family protein; K13993	map04141	ACN37077.1 unknown [Zea mays]	NA
1	186086220	186086660	441	186086379	10	6.73332	4.7004	4.1791	B73_C2H2_Ip1_vs_B73_C2H2_In_peak_11599	Zm00001d031328.RefGen_V4:Promoter_0kb_1kb	Zm00001d031328.RefGen_V4:1:186081295-186085558:-:-820	Zm00001d031328.RefGen_V4(Zm00001d031328)	NA	NA	NA	NP_001169681.1 uncharacterized protein LOC100383562 [Zea mays]	NA
1	186200475	186200727	253	186200646	10	7.04959	4.90088	4.44537	B73_C2H2_Ip1_vs_B73_C2H2_In_peak_11609	Zm00001d031329.RefGen_V4:Promoter_1kb_2kb	Zm00001d031329.RefGen_V4:1:186194754-186199511:-:-1134	Zm00001d031329.RefGen_V4(Zm00001d031329)	3;GO:0003824,molecular_function catalytic activity;GO:0004722,molecular_function protein serine/threonine phosphatase activity;GO:0006470,biological_process protein dephosphorylation	NA	NA	NP_001152031.2 uncharacterized protein LOC100285668 [Zea mays]; ONM02735.1 Catalytic/ protein phosphatase type 2C [Zea mays]	NA
1	186580895	186581085	191	186580975	11	7.3679	4.9262	4.64358	B73_C2H2_Ip1_vs_B73_C2H2_In_peak_11630	Zm00001d031336.RefGen_V4:Promoter_2kb_3kb	Zm00001d031336.RefGen_V4:1:186583835-186584237:+:-2860	Zm00001d031336.RefGen_V4(Zm00001d031336)	NA	NA	NA	ONM02748.1 hypothetical protein ZEAMMB73_Zm00001d031336 [Zea mays]	NA
1	186728286	186728522	237	186728376	12	8.12023	5.20774	5.21777	B73_C2H2_Ip1_vs_B73_C2H2_In_peak_11636	Zm00001d031338.RefGen_V4:Promoter_0kb_1kb	Zm00001d031338.RefGen_V4:1:186729079-186739316:+:-703	Zm00001d031338.RefGen_V4(Zm00001d031338)	3;GO:0004672,molecular_function protein kinase activity;GO:0006468,biological_process protein phosphorylation;GO:0030247,molecular_function polysaccharide binding	NA	NA	NP_001352839.1 uncharacterized protein LOC100275609 [Zea mays]; ONM02750.1 Wall-associated receptor kinase 1 [Zea mays]; ONM02751.1 Wall-associated receptor kinase 1 [Zea mays]	NA
1	186771632	186771826	195	186771743	8	5.24852	4.04883	2.99264	B73_C2H2_Ip1_vs_B73_C2H2_In_peak_11641	Zm00001d031340.RefGen_V4:Promoter_2kb_3kb;Zm00001d031339.RefGen_V4:Promoter_1kb_2kb	Zm00001d031339.RefGen_V4:1:186773316-186773766:+:-1573	Zm00001d031339.RefGen_V4(Zm00001d031339)	NA	NA	NA	ONM02753.1 hypothetical protein ZEAMMB73_Zm00001d031339 [Zea mays]	NA
1	186773294	186773499	206	186773431	8	5.24852	4.04883	2.99264	B73_C2H2_Ip1_vs_B73_C2H2_In_peak_11642	Zm00001d031339.RefGen_V4:First_exon;Zm00001d031340.RefGen_V4:Promoter_0kb_1kb	Zm00001d031339.RefGen_V4:1:186773316-186773766:+:114	Zm00001d031339.RefGen_V4(Zm00001d031339)	NA	NA	NA	ONM02753.1 hypothetical protein ZEAMMB73_Zm00001d031339 [Zea mays]	NA
1	187114862	187115171	310	187115125	10	4.21965	3.14843	2.31815	B73_C2H2_Ip1_vs_B73_C2H2_In_peak_11655	Zm00001d031355.RefGen_V4:Promoter_0kb_1kb	Zm00001d031355.RefGen_V4:1:187098826-187114428:-:-696	Zm00001d031355.RefGen_V4(Zm00001d031355)	NA	NA	NA	ONM02770.1 hypothetical protein ZEAMMB73_Zm00001d031355 [Zea mays]	NA
1	187628176	187628366	191	187628285	9	5.3968	4.00595	3.10012	B73_C2H2_Ip1_vs_B73_C2H2_In_peak_11682	Zm00001d031373.RefGen_V4:Promoter_2kb_3kb	Zm00001d031373.RefGen_V4:1:187625249-187625966:-:-2318	Zm00001d031373.RefGen_V4(Zm00001d031373)	NA	NA	NA	ONM02785.1 hypothetical protein ZEAMMB73_Zm00001d031373 [Zea mays]	NA
1	187904233	187904559	327	187904407	9	5.81428	4.27309	3.48253	B73_C2H2_Ip1_vs_B73_C2H2_In_peak_11697	Zm00001d031381.RefGen_V4:Promoter_2kb_3kb;Zm00001d031382.RefGen_V4:Other_intron	Zm00001d031382.RefGen_V4:1:187902696-187918052:+:1710	Zm00001d031382.RefGen_V4(Zm00001d031382)	NA	NA	NA	ONM02791.1 Actin cross-linking protein [Zea mays]	NA
1	187954553	187954813	261	187954605	9	6.16642	4.4987	3.69553	B73_C2H2_Ip1_vs_B73_C2H2_In_peak_11699	Zm00001d031384.RefGen_V4:Promoter_0kb_1kb	Zm00001d031384.RefGen_V4:1:187952115-187953827:-:-777	Zm00001d031384.RefGen_V4(Zm00001d031384)	1;GO:0030247,molecular_function polysaccharide binding	NA	NA	ONM02792.1 Protein kinase superfamily protein [Zea mays]	NA
1	189591199	189591547	349	189591403	11	7.6894	5.12771	4.93231	B73_C2H2_Ip1_vs_B73_C2H2_In_peak_11791	Zm00001d031423.RefGen_V4:Promoter_1kb_2kb	Zm00001d031423.RefGen_V4:1:189593204-189593937:+:-1801	Zm00001d031423.RefGen_V4(Zm00001d031423)	2;GO:0003677,molecular_function DNA binding;GO:0008270,molecular_function zinc ion binding	NA	NA	NP_001140650.1 uncharacterized protein LOC100272725 [Zea mays]	NA
1	190081850	190082326	477	190082200	9	6.16642	4.4987	3.69553	B73_C2H2_Ip1_vs_B73_C2H2_In_peak_11822	Zm00001d031434.RefGen_V4:Promoter_0kb_1kb	Zm00001d031434.RefGen_V4:1:190080838-190081984:-:-215	Zm00001d031434.RefGen_V4(Zm00001d031434)	1;GO:0005515,molecular_function protein binding	NA	NA	ACF88180.1 unknown [Zea mays]	NA
1	190177171	190177604	434	190177469	8	5.18834	4.00981	2.99264	B73_C2H2_Ip1_vs_B73_C2H2_In_peak_11827	Zm00001d031437.RefGen_V4:Promoter_2kb_3kb;Zm00001d031436.RefGen_V4:Other_exon	Zm00001d031436.RefGen_V4:1:190176191-190179802:+:1277	Zm00001d031436.RefGen_V4(Zm00001d031436)	NA	NA	NA	NP_001150839.1 uncharacterized protein LOC100284472 [Zea mays]	NA
1	190230464	190230875	412	190230664	9	5.86929	4.30834	3.52887	B73_C2H2_Ip1_vs_B73_C2H2_In_peak_11831	Zm00001d031441.RefGen_V4:Promoter_1kb_2kb	Zm00001d031441.RefGen_V4:1:190232594-190235627:+:-1930	Zm00001d031441.RefGen_V4(Zm00001d031441)	1;GO:0046983,molecular_function protein dimerization activity	NA	NA	NP_001316636.1 uncharacterized protein LOC100279237 [Zea mays]	bHLH
1	190316270	190316590	321	190316446	7	4.37516	3.59896	2.33355	B73_C2H2_Ip1_vs_B73_C2H2_In_peak_11837	Zm00001d031449.RefGen_V4:Promoter_0kb_1kb	Zm00001d031449.RefGen_V4:1:190316536-190321767:+:-90	Zm00001d031449.RefGen_V4(Zm00001d031449)	3;GO:0016702,molecular_function oxidoreductase activity, acting on single donors with incorporation of molecular oxygen, incorporation of two atoms of oxygen;GO:0046872,molecular_function metal ion binding;GO:0055114,biological_process oxidation-reduction process	LOX2S; lipoxygenase [EC:1.13.11.12]; K00454	map00591,map00592	ONM02898.1 Lipoxygenase 2 chloroplastic [Zea mays]; XP_008663576.1 probable lipoxygenase 8, chloroplastic [Zea mays]	NA
1	191084488	191084870	383	191084806	10	7.12481	4.94857	4.44537	B73_C2H2_Ip1_vs_B73_C2H2_In_peak_11882	Zm00001d031463.RefGen_V4:Promoter_0kb_1kb	Zm00001d031463.RefGen_V4:1:191081874-191084627:-:-178	Zm00001d031463.RefGen_V4(Zm00001d031463)	2;GO:0003677,molecular_function DNA binding;GO:0006355,biological_process regulation of transcription, DNA-templated	NA	NA	AIB05646.1 NAC transcription factor, partial [Zea mays]; XP_008663646.1 protein CUP-SHAPED COTYLEDON 1 isoform X1 [Zea mays]	NAC
1	191167013	191167561	549	191167116	9	4.34141	3.33884	2.33355	B73_C2H2_Ip1_vs_B73_C2H2_In_peak_11887	Zm00001d031466.RefGen_V4:Promoter_0kb_1kb	Zm00001d031466.RefGen_V4:1:191167285-191172311:+:-169	Zm00001d031466.RefGen_V4(Zm00001d031466)	3;GO:0004672,molecular_function protein kinase activity;GO:0006468,biological_process protein phosphorylation;GO:0030247,molecular_function polysaccharide binding	NA	NA	ONM02926.1 Wall-associated receptor kinase 3 [Zea mays]	NA
1	191230901	191231162	262	191231057	8	4.56522	3.60536	2.48291	B73_C2H2_Ip1_vs_B73_C2H2_In_peak_11891	Zm00001d031469.RefGen_V4:Promoter_0kb_1kb	Zm00001d031469.RefGen_V4:1:191229530-191230114:-:-942	Zm00001d031469.RefGen_V4(Zm00001d031469)	NA	NA	NA	ONM02928.1 hypothetical protein ZEAMMB73_Zm00001d031469, partial [Zea mays]	NA
1	191371866	191372660	795	191372050	11	5.87595	4.00661	3.52887	B73_C2H2_Ip1_vs_B73_C2H2_In_peak_11898	Zm00001d031475.RefGen_V4:Other_exon;Zm00001d031476.RefGen_V4:Promoter_1kb_2kb	Zm00001d031476.RefGen_V4:1:191373404-191374899:+:-1354	Zm00001d031476.RefGen_V4(Zm00001d031476)	NA	NA	NA	NP_001147000.1 heavy metal-associated domain containing protein [Zea mays]	NA
1	191372922	191373389	468	191373246	13	10.21147	6.29818	6.96782	B73_C2H2_Ip1_vs_B73_C2H2_In_peak_11899	Zm00001d031476.RefGen_V4:Promoter_0kb_1kb	Zm00001d031476.RefGen_V4:1:191373404-191374899:+:-158	Zm00001d031476.RefGen_V4(Zm00001d031476)	NA	NA	NA	NP_001147000.1 heavy metal-associated domain containing protein [Zea mays]	NA
1	191525465	191525710	246	191525576	9	5.3968	4.00595	3.10012	B73_C2H2_Ip1_vs_B73_C2H2_In_peak_11909	Zm00001d031481.RefGen_V4:Promoter_1kb_2kb	Zm00001d031481.RefGen_V4:1:191521127-191523748:-:-1827	Zm00001d031481.RefGen_V4(Zm00001d031481)	NA	NA	NA	ONM02937.1 AT-hook motif nuclear-localized protein 10 [Zea mays]	NA
1	191777678	191778204	527	191777874	11	8.0014	5.32371	5.21777	B73_C2H2_Ip1_vs_B73_C2H2_In_peak_11920	Zm00001d031489.RefGen_V4:five_prime_UTR;Zm00001d031488.RefGen_V4:Promoter_0kb_1kb;Zm00001d031489.RefGen_V4:Other_exon	Zm00001d031488.RefGen_V4:1:191775034-191776945:-:-928	Zm00001d031488.RefGen_V4(Zm00001d031488)	2;GO:0003824,molecular_function catalytic activity;GO:0050662,molecular_function coenzyme binding	NA	NA	ACF79507.1 unknown [Zea mays]; NP_001141357.1 dihydroflavonol-4-reductase [Zea mays]; ONM02958.1 Tetraketide alpha-pyrone reductase 1 [Zea mays]; ONM02959.1 Tetraketide alpha-pyrone reductase 1 [Zea mays]; ONM02960.1 Tetraketide alpha-pyrone reductase 1 [Zea mays]; ONM02963.1 Tetraketide alpha-pyrone reductase 1 [Zea mays]	NA
1	191779771	191779990	220	191779882	9	4.67449	3.54751	2.58774	B73_C2H2_Ip1_vs_B73_C2H2_In_peak_11921	Zm00001d031489.RefGen_V4:five_prime_UTR;Zm00001d031489.RefGen_V4:First_exon;Zm00001d031488.RefGen_V4:Promoter_2kb_3kb	Zm00001d031489.RefGen_V4:1:191775182-191781020:-:1138	Zm00001d031489.RefGen_V4(Zm00001d031489)	3;GO:0003824,molecular_function catalytic activity;GO:0005515,molecular_function protein binding;GO:0050662,molecular_function coenzyme binding	NA	NA	NP_001337219.1 uncharacterized protein LOC100383206 [Zea mays]; ONM02964.1 UvrB/uvrC motif family protein [Zea mays]; ONM02965.1 UvrB/uvrC motif family protein [Zea mays]; ONM02968.1 UvrB/uvrC motif family protein [Zea mays]	NA
1	191782424	191782621	198	191782469	9	6.16642	4.4987	3.69553	B73_C2H2_Ip1_vs_B73_C2H2_In_peak_11922	Zm00001d031489.RefGen_V4:Promoter_1kb_2kb	Zm00001d031489.RefGen_V4:1:191775182-191781020:-:-1448	Zm00001d031489.RefGen_V4(Zm00001d031489)	3;GO:0003824,molecular_function catalytic activity;GO:0005515,molecular_function protein binding;GO:0050662,molecular_function coenzyme binding	NA	NA	NP_001337219.1 uncharacterized protein LOC100383206 [Zea mays]; ONM02964.1 UvrB/uvrC motif family protein [Zea mays]; ONM02965.1 UvrB/uvrC motif family protein [Zea mays]; ONM02968.1 UvrB/uvrC motif family protein [Zea mays]	NA
1	192954926	192955216	291	192955092	10	7.12481	4.94857	4.44537	B73_C2H2_Ip1_vs_B73_C2H2_In_peak_11976	Zm00001d031527.RefGen_V4:Other_exon;Zm00001d031528.RefGen_V4:Promoter_2kb_3kb	Zm00001d031528.RefGen_V4:1:192957132-192959320:+:-2040	Zm00001d031528.RefGen_V4(Zm00001d031528)	2;GO:0000145,cellular_component exocyst;GO:0006887,biological_process exocytosis	NA	NA	ONM03065.1 exocyst subunit exo70 family protein G1 [Zea mays]	NA
1	193766567	193766858	292	193766647	9	6.16642	4.4987	3.69553	B73_C2H2_Ip1_vs_B73_C2H2_In_peak_12008	Zm00001d031543.RefGen_V4:Promoter_1kb_2kb	Zm00001d031543.RefGen_V4:1:193767745-193780529:+:-1098	Zm00001d031543.RefGen_V4(Zm00001d031543)	3;GO:0000166,molecular_function nucleotide binding;GO:0005516,molecular_function calmodulin binding;GO:0046872,molecular_function metal ion binding	NA	NA	ONM03104.1 Calcium-transporting ATPase 9 plasma membrane-type [Zea mays]; ONM03105.1 Calcium-transporting ATPase 9 plasma membrane-type [Zea mays]; ONM03107.1 Calcium-transporting ATPase 9 plasma membrane-type [Zea mays]; ONM03108.1 Calcium-transporting ATPase 9 plasma membrane-type [Zea mays]; ONM03111.1 Calcium-transporting ATPase 9 plasma membrane-type [Zea mays]; ONM03113.1 Calcium-transporti…	NA
1	193767542	193767742	201	193767613	11	7.17739	4.80714	4.46343	B73_C2H2_Ip1_vs_B73_C2H2_In_peak_12009	Zm00001d031543.RefGen_V4:Promoter_0kb_1kb	Zm00001d031543.RefGen_V4:1:193767745-193780529:+:-132	Zm00001d031543.RefGen_V4(Zm00001d031543)	3;GO:0000166,molecular_function nucleotide binding;GO:0005516,molecular_function calmodulin binding;GO:0046872,molecular_function metal ion binding	NA	NA	ONM03104.1 Calcium-transporting ATPase 9 plasma membrane-type [Zea mays]; ONM03105.1 Calcium-transporting ATPase 9 plasma membrane-type [Zea mays]; ONM03107.1 Calcium-transporting ATPase 9 plasma membrane-type [Zea mays]; ONM03108.1 Calcium-transporting ATPase 9 plasma membrane-type [Zea mays]; ONM03111.1 Calcium-transporting ATPase 9 plasma membrane-type [Zea mays]; ONM03113.1 Calcium-transporti…	NA
1	194114042	194114241	200	194114165	11	4.91016	3.43465	2.80003	B73_C2H2_Ip1_vs_B73_C2H2_In_peak_12029	Zm00001d031553.RefGen_V4:Promoter_1kb_2kb;Zm00001d031554.RefGen_V4:First_intron	Zm00001d031554.RefGen_V4:1:194112918-194119847:+:1246	Zm00001d031554.RefGen_V4(Zm00001d031554)	NA	NA	NA	ONM03128.1 Type II inositol polyphosphate 5-phosphatase 15, partial [Zea mays]; ONM03131.1 Type II inositol polyphosphate 5-phosphatase 15 [Zea mays]; ONM03132.1 Type II inositol polyphosphate 5-phosphatase 15 [Zea mays]; XP_008664028.1 type II inositol polyphosphate 5-phosphatase 15 [Zea mays]	NA
1	194124593	194124799	207	194124686	10	6.52666	4.56955	4.00045	B73_C2H2_Ip1_vs_B73_C2H2_In_peak_12032	Zm00001d031555.RefGen_V4:Promoter_2kb_3kb	Zm00001d031555.RefGen_V4:1:194120553-194122562:-:-2123	Zm00001d031555.RefGen_V4(Zm00001d031555)	1;GO:0016021,cellular_component integral component of membrane	NA	NA	ONM03133.1 Membrane protein [Zea mays]	NA
1	194158290	194158511	222	194158364	12	9.15	5.84831	6.06972	B73_C2H2_Ip1_vs_B73_C2H2_In_peak_12034	Zm00001d031557.RefGen_V4:Promoter_0kb_1kb	Zm00001d031557.RefGen_V4:1:194159048-194162479:+:-684	Zm00001d031557.RefGen_V4(Zm00001d031557)	NA	NA	NA	ONM03135.1 Plasma membrane [Zea mays]	NA
1	194606437	194606643	207	194606539	9	4.34141	3.33884	2.33355	B73_C2H2_Ip1_vs_B73_C2H2_In_peak_12062	Zm00001d031568.RefGen_V4:Promoter_0kb_1kb	Zm00001d031568.RefGen_V4:1:194606658-194607393:+:-119	Zm00001d031568.RefGen_V4(Zm00001d031568)	NA	NA	NA	ONM03150.1 hypothetical protein ZEAMMB73_Zm00001d031568 [Zea mays]	NA
1	194686309	194686557	249	194686444	7	4.37516	3.59896	2.33355	B73_C2H2_Ip1_vs_B73_C2H2_In_peak_12067	Zm00001d031569.RefGen_V4:Promoter_1kb_2kb	Zm00001d031569.RefGen_V4:1:194687972-194691805:+:-1528	Zm00001d031569.RefGen_V4(Zm00001d031569)	1;GO:0006457,biological_process protein folding	NA	NA	ONM03151.1 Peptidyl-prolyl isomerase [Zea mays]	NA
1	194697349	194697552	204	194697503	6	3.55128	3.14909	1.75146	B73_C2H2_Ip1_vs_B73_C2H2_In_peak_12070	Zm00001d031570.RefGen_V4:Promoter_0kb_1kb	Zm00001d031570.RefGen_V4:1:194692156-194696937:-:-565	Zm00001d031570.RefGen_V4(Zm00001d031570)	NA	NA	NA	XP_008664103.1 uncharacterized protein LOC103642659 isoform X1 [Zea mays]; XP_008664110.1 uncharacterized protein LOC103642659 isoform X2 [Zea mays]; XP_008664118.1 uncharacterized protein LOC103642659 isoform X4 [Zea mays]	NA
1	194768759	194768987	229	194768861	10	7.12481	4.94857	4.44537	B73_C2H2_Ip1_vs_B73_C2H2_In_peak_12071	Zm00001d031571.RefGen_V4:Promoter_2kb_3kb	Zm00001d031571.RefGen_V4:1:194764719-194766698:-:-2162	Zm00001d031571.RefGen_V4(Zm00001d031571)	2;GO:0004553,molecular_function hydrolase activity, hydrolyzing O-glycosyl compounds;GO:0005975,biological_process carbohydrate metabolic process	NA	NA	XP_008643986.1 uncharacterized protein LOC100382447 isoform X1 [Zea mays]	NA
1	195027703	195028002	300	195027831	11	8.1203	5.39844	5.21777	B73_C2H2_Ip1_vs_B73_C2H2_In_peak_12087	Zm00001d031574.RefGen_V4:Promoter_0kb_1kb	Zm00001d031574.RefGen_V4:1:195022396-195027607:-:-223	Zm00001d031574.RefGen_V4(Zm00001d031574)	1;GO:0003677,molecular_function DNA binding	NA	NA	ONM03159.1 Histone H2A variant 1 [Zea mays]	NA
1	195078781	195078991	211	195078847	12	8.32844	5.33671	5.41275	B73_C2H2_Ip1_vs_B73_C2H2_In_peak_12093	Zm00001d031576.RefGen_V4:Promoter_0kb_1kb	Zm00001d031576.RefGen_V4:1:195077707-195078109:-:-737	Zm00001d031576.RefGen_V4(Zm00001d031576)	NA	NA	NA	ONM03161.1 hypothetical protein ZEAMMB73_Zm00001d031576 [Zea mays]	NA
1	195509988	195510219	232	195510089	9	6.16642	4.4987	3.69553	B73_C2H2_Ip1_vs_B73_C2H2_In_peak_12115	Zm00001d031584.RefGen_V4:Promoter_1kb_2kb	Zm00001d031584.RefGen_V4:1:195511707-195521787:+:-1618	Zm00001d031584.RefGen_V4(Zm00001d031584)	2;GO:0003676,molecular_function nucleic acid binding;GO:0005524,molecular_function ATP binding	NA	NA	ONM03173.1 DEAD-box ATP-dependent RNA helicase 53 [Zea mays]	NA
1	195879344	195879550	207	195879397	9	4.34141	3.33884	2.33355	B73_C2H2_Ip1_vs_B73_C2H2_In_peak_12141	Zm00001d031600.RefGen_V4:Promoter_1kb_2kb	Zm00001d031600.RefGen_V4:1:195876041-195877707:-:-1689	Zm00001d031600.RefGen_V4(Zm00001d031600)	NA	NA	NA	XP_008664269.1 CBS domain-containing protein CBSX6 [Zea mays]	NA
1	196088070	196088280	211	196088214	10	6.26863	4.40655	3.76161	B73_C2H2_Ip1_vs_B73_C2H2_In_peak_12155	Zm00001d031605.RefGen_V4:Promoter_1kb_2kb	Zm00001d031605.RefGen_V4:1:196089341-196090150:+:-1127	Zm00001d031605.RefGen_V4(Zm00001d031605)	NA	NA	NA	ONM03200.1 hypothetical protein ZEAMMB73_Zm00001d031605 [Zea mays]	NA
1	196106278	196106488	211	196106400	7	4.37516	3.59896	2.33355	B73_C2H2_Ip1_vs_B73_C2H2_In_peak_12156	Zm00001d031606.RefGen_V4:Promoter_2kb_3kb	Zm00001d031606.RefGen_V4:1:196103126-196103698:-:-2701	Zm00001d031606.RefGen_V4(Zm00001d031606)	NA	NA	NA	ONM03201.1 Nuclear transport factor 2 (NTF2) family protein [Zea mays]	NA
1	196126241	196126527	287	196126374	10	7.12481	4.94857	4.44537	B73_C2H2_Ip1_vs_B73_C2H2_In_peak_12157	Zm00001d031607.RefGen_V4:Promoter_0kb_1kb	Zm00001d031607.RefGen_V4:1:196126862-196128094:+:-488	Zm00001d031607.RefGen_V4(Zm00001d031607)	NA	NA	NA	XP_008664285.1 uncharacterized protein At1g28695 [Zea mays]	NA
1	196231926	196232119	194	196232070	9	5.76015	4.23841	3.43546	B73_C2H2_Ip1_vs_B73_C2H2_In_peak_12167	Zm00001d031618.RefGen_V4:Promoter_2kb_3kb;Zm00001d031619.RefGen_V4:Promoter_0kb_1kb	Zm00001d031619.RefGen_V4:1:196232432-196236937:+:-362	Zm00001d031619.RefGen_V4(Zm00001d031619)	3;GO:0000226,biological_process microtubule cytoskeleton organization;GO:0000910,biological_process cytokinesis;GO:0008017,molecular_function microtubule binding	NA	NA	NP_001309806.1 65-kDa microtubule-associated protein 8 [Zea mays]; ONM03217.1 65-kDa microtubule-associated protein 8 [Zea mays]	NA
1	196574514	196574885	372	196574759	13	10.21147	6.29818	6.96782	B73_C2H2_Ip1_vs_B73_C2H2_In_peak_12180	Zm00001d031621.RefGen_V4:Promoter_0kb_1kb	Zm00001d031621.RefGen_V4:1:196575043-196584218:+:-284	Zm00001d031621.RefGen_V4(Zm00001d031621)	2;GO:0003824,molecular_function catalytic activity;GO:0009116,biological_process nucleoside metabolic process	MTN; 5'-methylthioadenosine nucleosidase [EC:3.2.2.16]; K01244	map00270	NP_001345574.1 uncharacterized LOC100193148 [Zea mays]; ONM03225.1 5'-methylthioadenosine/S-adenosylhomocysteine nucleosidase 2 [Zea mays]; ONM03226.1 5'-methylthioadenosine/S-adenosylhomocysteine nucleosidase 2 [Zea mays]; ONM03227.1 5'-methylthioadenosine/S-adenosylhomocysteine nucleosidase 2 [Zea mays]; XP_020395922.1 uncharacterized LOC100193148 isoform X1 [Zea mays]	NA
1	196949164	196949694	531	196949259	9	6.16642	4.4987	3.69553	B73_C2H2_Ip1_vs_B73_C2H2_In_peak_12203	Zm00001d031635.RefGen_V4:Promoter_2kb_3kb	Zm00001d031635.RefGen_V4:1:196944232-196947143:-:-2115	Zm00001d031635.RefGen_V4(Zm00001d031635)	4;GO:0004601,molecular_function peroxidase activity;GO:0006979,biological_process response to oxidative stress;GO:0020037,molecular_function heme binding;GO:0055114,biological_process oxidation-reduction process	E1.11.1.7; peroxidase [EC:1.11.1.7]; K00430	map00940	ONM03326.1 Peroxidase 55 [Zea mays]	NA
1	197063640	197064197	558	197063815	14	8.4263	5.00827	5.49629	B73_C2H2_Ip1_vs_B73_C2H2_In_peak_12208	Zm00001d031638.RefGen_V4:Promoter_0kb_1kb	Zm00001d031638.RefGen_V4:1:197063889-197066757:+:-74	Zm00001d031638.RefGen_V4(Zm00001d031638)	2;GO:0008152,biological_process metabolic process;GO:0016597,molecular_function amino acid binding	NA	NA	ONM03333.1 ACR5 [Zea mays]	NA
1	197109527	197109727	201	197109657	10	5.91894	4.18662	3.56659	B73_C2H2_Ip1_vs_B73_C2H2_In_peak_12210	Zm00001d031641.RefGen_V4:Promoter_2kb_3kb;Zm00001d031640.RefGen_V4:Other_exon	Zm00001d031640.RefGen_V4:1:197108701-197111394:-:1737	Zm00001d031640.RefGen_V4(Zm00001d031640)	NA	RP-L7Ae, RPL7A; large subunit ribosomal protein L7Ae; K02936	map03010	NP_001130097.1 uncharacterized protein LOC100191190 [Zea mays]	NA
1	197114540	197114766	227	197114728	10	4.21965	3.14843	2.31815	B73_C2H2_Ip1_vs_B73_C2H2_In_peak_12211	Zm00001d031642.RefGen_V4:Promoter_1kb_2kb;Zm00001d031641.RefGen_V4:Other_intron	Zm00001d031642.RefGen_V4:1:197116319-197131078:+:-1591	Zm00001d031642.RefGen_V4(Zm00001d031642)	6;GO:0000723,biological_process telomere maintenance;GO:0003678,molecular_function DNA helicase activity;GO:0004298,molecular_function threonine-type endopeptidase activity;GO:0005839,cellular_component proteasome core complex;GO:0006281,biological_process DNA repair;GO:0051603,biological_process proteolysis involved in cellular protein catabolic process	NA	NA	ONM03338.1 hypothetical protein ZEAMMB73_Zm00001d031642 [Zea mays]; ONM03339.1 hypothetical protein ZEAMMB73_Zm00001d031642 [Zea mays]; ONM03341.1 hypothetical protein ZEAMMB73_Zm00001d031642, partial [Zea mays]; ONM03343.1 hypothetical protein ZEAMMB73_Zm00001d031642 [Zea mays]; XP_008645570.1 proteasome subunit alpha type-2-like, partial [Zea mays]	NA
1	197493951	197494226	276	197494105	12	9.15	5.84831	6.06972	B73_C2H2_Ip1_vs_B73_C2H2_In_peak_12238	Zm00001d031653.RefGen_V4:Promoter_0kb_1kb	Zm00001d031653.RefGen_V4:1:197494481-197499476:+:-376	Zm00001d031653.RefGen_V4(Zm00001d031653)	2;GO:0006629,biological_process lipid metabolic process;GO:0008081,molecular_function phosphoric diester hydrolase activity	NA	NA	ONM03362.1 Glycerophosphodiester phosphodiesterase GDPD2 [Zea mays]; ONM03363.1 Glycerophosphodiester phosphodiesterase GDPD2 [Zea mays]; ONM03365.1 Glycerophosphodiester phosphodiesterase GDPD2 [Zea mays]; ONM03366.1 Glycerophosphodiester phosphodiesterase GDPD2 [Zea mays]; ONM03367.1 Glycerophosphodiester phosphodiesterase GDPD2 [Zea mays]; ONM03369.1 Glycerophosphodiester phosphodiesterase GDP…	NA
1	197507785	197508194	410	197508041	12	7.69839	4.94782	4.93706	B73_C2H2_Ip1_vs_B73_C2H2_In_peak_12241	Zm00001d031654.RefGen_V4:Promoter_1kb_2kb	Zm00001d031654.RefGen_V4:1:197509968-197512541:+:-1927	Zm00001d031654.RefGen_V4(Zm00001d031654)	NA	NA	NA	ONM03370.1 Regulator of nonsense transcripts 1-like protein [Zea mays]	NA
1	197916213	197916415	203	197916310	10	6.44147	4.51568	3.91728	B73_C2H2_Ip1_vs_B73_C2H2_In_peak_12266	Zm00001d031661.RefGen_V4:Promoter_0kb_1kb	Zm00001d031661.RefGen_V4:1:197917029-197917588:+:-719	Zm00001d031661.RefGen_V4(Zm00001d031661)	NA	NA	NA	ONM03396.1 hypothetical protein ZEAMMB73_Zm00001d031661 [Zea mays]	NA
1	198082008	198082384	377	198082156	12	9.15	5.84831	6.06972	B73_C2H2_Ip1_vs_B73_C2H2_In_peak_12277	Zm00001d031665.RefGen_V4:Promoter_1kb_2kb	Zm00001d031665.RefGen_V4:1:198078398-198080869:-:-1286	Zm00001d031665.RefGen_V4(Zm00001d031665)	1;GO:0046983,molecular_function protein dimerization activity	NA	NA	NP_001131806.1 uncharacterized protein LOC100193179 [Zea mays]	bHLH
1	198136561	198137151	591	198136676	13	10.21147	6.29818	6.96782	B73_C2H2_Ip1_vs_B73_C2H2_In_peak_12281	Zm00001d031668.RefGen_V4:Promoter_0kb_1kb;Zm00001d031669.RefGen_V4:Promoter_0kb_1kb	Zm00001d031668.RefGen_V4:1:198133294-198135983:-:-692	Zm00001d031668.RefGen_V4(Zm00001d031668)	NA	NA	NA	ONM03419.1 Ubiquitin thioesterase otubain-like [Zea mays]; ONM03420.1 Ubiquitin thioesterase otubain-like [Zea mays]	NA
1	198265493	198265699	207	198265566	14	10.18647	6.06245	6.96782	B73_C2H2_Ip1_vs_B73_C2H2_In_peak_12285	Zm00001d031674.RefGen_V4:Promoter_2kb_3kb	Zm00001d031674.RefGen_V4:1:198267826-198271992:+:-2260	Zm00001d031674.RefGen_V4(Zm00001d031674)	4;GO:0000166,molecular_function nucleotide binding;GO:0004812,molecular_function aminoacyl-tRNA ligase activity;GO:0005524,molecular_function ATP binding;GO:0006418,biological_process tRNA aminoacylation for protein translation	GARS, glyS1; glycyl-tRNA synthetase [EC:6.1.1.14]; K01880	map00970	ONM03430.1 Glycine--tRNA ligase mitochondrial 1 [Zea mays]; ONM03431.1 Glycine--tRNA ligase mitochondrial 1 [Zea mays]; ONM03433.1 Glycine--tRNA ligase mitochondrial 1 [Zea mays]; XP_008664405.1 glycine--tRNA ligase, mitochondrial 1 [Zea mays]	NA
1	198267353	198267662	310	198267539	14	8.4263	5.00827	5.49629	B73_C2H2_Ip1_vs_B73_C2H2_In_peak_12286	Zm00001d031674.RefGen_V4:Promoter_0kb_1kb	Zm00001d031674.RefGen_V4:1:198267826-198271992:+:-287	Zm00001d031674.RefGen_V4(Zm00001d031674)	4;GO:0000166,molecular_function nucleotide binding;GO:0004812,molecular_function aminoacyl-tRNA ligase activity;GO:0005524,molecular_function ATP binding;GO:0006418,biological_process tRNA aminoacylation for protein translation	GARS, glyS1; glycyl-tRNA synthetase [EC:6.1.1.14]; K01880	map00970	ONM03430.1 Glycine--tRNA ligase mitochondrial 1 [Zea mays]; ONM03431.1 Glycine--tRNA ligase mitochondrial 1 [Zea mays]; ONM03433.1 Glycine--tRNA ligase mitochondrial 1 [Zea mays]; XP_008664405.1 glycine--tRNA ligase, mitochondrial 1 [Zea mays]	NA
1	198285853	198286885	1033	198286133	30	31.4935	13.81156	27.07143	B73_C2H2_Ip1_vs_B73_C2H2_In_peak_12289	Zm00001d031675.RefGen_V4:Promoter_2kb_3kb	Zm00001d031675.RefGen_V4:1:198288146-198289508:+:-2013	Zm00001d031675.RefGen_V4(Zm00001d031675)	1;GO:0003676,molecular_function nucleic acid binding	NA	NA	ONM03435.1 hypothetical protein ZEAMMB73_Zm00001d031675 [Zea mays]	NA
1	198603941	198604572	632	198604405	11	5.87595	4.00661	3.52887	B73_C2H2_Ip1_vs_B73_C2H2_In_peak_12299	Zm00001d031683.RefGen_V4:Promoter_2kb_3kb	Zm00001d031683.RefGen_V4:1:198606421-198607057:+:-2016	Zm00001d031683.RefGen_V4(Zm00001d031683)	NA	NA	NA	ONM03466.1 hypothetical protein ZEAMMB73_Zm00001d031683 [Zea mays]	NA
1	198660796	198661055	260	198660836	10	7.12481	4.94857	4.44537	B73_C2H2_Ip1_vs_B73_C2H2_In_peak_12302	Zm00001d031690.RefGen_V4:Promoter_0kb_1kb	Zm00001d031690.RefGen_V4:1:198659946-198660820:-:-15	Zm00001d031690.RefGen_V4(Zm00001d031690)	NA	NA	NA	ONM03479.1 hypothetical protein ZEAMMB73_Zm00001d031690 [Zea mays]; XP_008664433.1 uncharacterized protein LOC100277376 isoform X1 [Zea mays]	NA
1	198704438	198704676	239	198704549	8	5.24852	4.04883	2.99264	B73_C2H2_Ip1_vs_B73_C2H2_In_peak_12304	Zm00001d031693.RefGen_V4:Promoter_0kb_1kb;Zm00001d031694.RefGen_V4:Promoter_1kb_2kb	Zm00001d031693.RefGen_V4:1:198705471-198705969:+:-922	Zm00001d031693.RefGen_V4(Zm00001d031693)	NA	NA	NA	ONM03486.1 hypothetical protein ZEAMMB73_Zm00001d031693 [Zea mays]	NA
1	198869440	198869660	221	198869496	9	4.31418	3.32188	2.33355	B73_C2H2_Ip1_vs_B73_C2H2_In_peak_12312	Zm00001d031702.RefGen_V4:Promoter_2kb_3kb	Zm00001d031702.RefGen_V4:1:198850940-198866978:-:-2517	Zm00001d031702.RefGen_V4(Zm00001d031702)	NA	NA	NA	ONM03516.1 Mitochondrial fission protein ELM1 [Zea mays]; ONM03517.1 Mitochondrial fission protein ELM1 [Zea mays]	NA
1	198955218	198955525	308	198955276	7	4.37516	3.59896	2.33355	B73_C2H2_Ip1_vs_B73_C2H2_In_peak_12316	Zm00001d031703.RefGen_V4:Promoter_0kb_1kb	Zm00001d031703.RefGen_V4:1:198955377-198957377:+:-101	Zm00001d031703.RefGen_V4(Zm00001d031703)	NA	RP-L7e, RPL7; large subunit ribosomal protein L7e; K02937	map03010	NP_001131524.1 uncharacterized protein LOC100192863 [Zea mays]	NA
1	199073955	199074153	199	199074031	10	7.12481	4.94857	4.44537	B73_C2H2_Ip1_vs_B73_C2H2_In_peak_12322	Zm00001d031707.RefGen_V4:Promoter_0kb_1kb	Zm00001d031707.RefGen_V4:1:199074701-199078961:+:-670	Zm00001d031707.RefGen_V4(Zm00001d031707)	NA	NA	NA	XP_008664459.1 la-related protein 6B [Zea mays]	NA
1	199417838	199418072	235	199417991	942	86.12987	2.0486	81.33916	B73_C2H2_Ip1_vs_B73_C2H2_In_peak_12344	Zm00001d031720.RefGen_V4:Promoter_0kb_1kb	Zm00001d031720.RefGen_V4:1:199415228-199417577:-:-413	Zm00001d031720.RefGen_V4(Zm00001d031720)	NA	NA	NA	ONM03553.1 Pentatricopeptide repeat-containing protein [Zea mays]	NA
1	199418273	199418686	414	199418443	1589	78.8187	1.66905	74.05861	B73_C2H2_Ip1_vs_B73_C2H2_In_peak_12345	Zm00001d031720.RefGen_V4:Promoter_0kb_1kb	Zm00001d031720.RefGen_V4:1:199415228-199417577:-:-865	Zm00001d031720.RefGen_V4(Zm00001d031720)	NA	NA	NA	ONM03553.1 Pentatricopeptide repeat-containing protein [Zea mays]	NA
1	199515248	199515772	525	199515420	10	6.26863	4.40655	3.76161	B73_C2H2_Ip1_vs_B73_C2H2_In_peak_12349	Zm00001d031724.RefGen_V4:Promoter_2kb_3kb	Zm00001d031724.RefGen_V4:1:199517586-199526569:+:-2166	Zm00001d031724.RefGen_V4(Zm00001d031724)	3;GO:0005524,molecular_function ATP binding;GO:0016020,cellular_component membrane;GO:0016887,molecular_function ATPase activity	NA	NA	ONM03557.1 ABC transporter G family member 34 [Zea mays]; ONM03558.1 ABC transporter G family member 34 [Zea mays]; ONM03561.1 ABC transporter G family member 34 [Zea mays]; ONM03562.1 ABC transporter G family member 34 [Zea mays]; ONM03563.1 ABC transporter G family member 34 [Zea mays]; ONM03564.1 ABC transporter G family member 34 [Zea mays]; ONM03565.1 ABC transporter G family member 34 [Zea …	NA
1	200026596	200026799	204	200026738	10	7.12481	4.94857	4.44537	B73_C2H2_Ip1_vs_B73_C2H2_In_peak_12384	Zm00001d031731.RefGen_V4:Promoter_0kb_1kb	Zm00001d031731.RefGen_V4:1:200023768-200025791:-:-946	Zm00001d031731.RefGen_V4(Zm00001d031731)	4;GO:0004672,molecular_function protein kinase activity;GO:0006468,biological_process protein phosphorylation;GO:0008152,biological_process metabolic process;GO:0016747,molecular_function transferase activity, transferring acyl groups other than amino-acyl groups	NA	NA	ONM03602.1 Protein kinase superfamily protein [Zea mays]	NA
1	200303480	200303859	380	200303589	9	6.16642	4.4987	3.69553	B73_C2H2_Ip1_vs_B73_C2H2_In_peak_12405	Zm00001d031738.RefGen_V4:Promoter_0kb_1kb	Zm00001d031738.RefGen_V4:1:200303754-200305654:+:-165	Zm00001d031738.RefGen_V4(Zm00001d031738)	NA	NA	NA	A0A1D6KL43.1 RecName: Full=Protein PHOTOSYSTEM I ASSEMBLY 2, chloroplastic; Flags: Precursor	NA
1	200692562	200692981	420	200692761	29	30.31592	13.49609	25.91454	B73_C2H2_Ip1_vs_B73_C2H2_In_peak_12433	Zm00001d031749.RefGen_V4:Promoter_2kb_3kb	Zm00001d031749.RefGen_V4:1:200686321-200689932:-:-2828	Zm00001d031749.RefGen_V4(Zm00001d031749)	3;GO:0016831,molecular_function carboxy-lyase activity;GO:0019752,biological_process carboxylic acid metabolic process;GO:0030170,molecular_function pyridoxal phosphate binding	E4.1.1.15, gadB, gadA, GAD; glutamate decarboxylase [EC:4.1.1.15]; K01580	map00250,map00410,map00430,map00650	NP_001150761.1 glutamate decarboxylase isoform 2 [Zea mays]; NP_001183199.1 glutamate decarboxylase isoform 1 [Zea mays]; ONM03619.1 Pyridoxal phosphate (PLP)-dependent transferase superfamily protein [Zea mays]; ONM03620.1 Pyridoxal phosphate (PLP)-dependent transferase superfamily protein [Zea mays]; ONM03625.1 Pyridoxal phosphate (PLP)-dependent transferase superfamily protein [Zea mays]; XP_0…	NA
1	200708066	200708419	354	200708175	9	6.16642	4.4987	3.69553	B73_C2H2_Ip1_vs_B73_C2H2_In_peak_12435	Zm00001d031751.RefGen_V4:Promoter_0kb_1kb;Zm00001d031750.RefGen_V4:Other_intron	Zm00001d031751.RefGen_V4:1:200708820-200711986:+:-645	Zm00001d031751.RefGen_V4(Zm00001d031751)	3;GO:0003677,molecular_function DNA binding;GO:0003887,molecular_function DNA-directed DNA polymerase activity;GO:0006260,biological_process DNA replication	POLE2; DNA polymerase epsilon subunit 2 [EC:2.7.7.7]; K02325	map03030,map03410,map03420	ONM03629.1 DNA polymerase epsilon subunit B [Zea mays]	NA
1	200941995	200942211	217	200942043	10	5.91894	4.18662	3.56659	B73_C2H2_Ip1_vs_B73_C2H2_In_peak_12450	Zm00001d031759.RefGen_V4:Promoter_2kb_3kb	Zm00001d031759.RefGen_V4:1:200944199-200947414:+:-2156	Zm00001d031759.RefGen_V4(Zm00001d031759)	NA	NA	NA	XP_008664505.1 protein indeterminate-domain 16 [Zea mays]	C2H2
1	200942788	200943021	234	200942939	8	5.24852	4.04883	2.99264	B73_C2H2_Ip1_vs_B73_C2H2_In_peak_12451	Zm00001d031759.RefGen_V4:Promoter_1kb_2kb	Zm00001d031759.RefGen_V4:1:200944199-200947414:+:-1260	Zm00001d031759.RefGen_V4(Zm00001d031759)	NA	NA	NA	XP_008664505.1 protein indeterminate-domain 16 [Zea mays]	C2H2
1	201015452	201015653	202	201015462	6	3.03955	2.80417	1.40046	B73_C2H2_Ip1_vs_B73_C2H2_In_peak_12456	Zm00001d031760.RefGen_V4:Promoter_0kb_1kb	Zm00001d031760.RefGen_V4:1:201015464-201016943:+:-2	Zm00001d031760.RefGen_V4(Zm00001d031760)	1;GO:0005543,molecular_function phospholipid binding	NA	NA	ONM03636.1 Clathrin assembly protein [Zea mays]	NA
1	201199748	201200016	269	201199935	13	10.21147	6.29818	6.96782	B73_C2H2_Ip1_vs_B73_C2H2_In_peak_12468	Zm00001d031769.RefGen_V4:Promoter_0kb_1kb	Zm00001d031769.RefGen_V4:1:201195221-201199817:-:-117	Zm00001d031769.RefGen_V4(Zm00001d031769)	4;GO:0016491,molecular_function oxidoreductase activity;GO:0030151,molecular_function molybdenum ion binding;GO:0042128,biological_process nitrate assimilation;GO:0055114,biological_process oxidation-reduction process	NA	NA	ONM03646.1 Nitrate reductase [NADH] 2 [Zea mays]	NA
1	201523467	201524025	559	201523942	11	8.1203	5.39844	5.21777	B73_C2H2_Ip1_vs_B73_C2H2_In_peak_12486	Zm00001d031779.RefGen_V4:Promoter_0kb_1kb	Zm00001d031779.RefGen_V4:1:201520519-201523554:-:-387	Zm00001d031779.RefGen_V4(Zm00001d031779)	NA	cah; carbonic anhydrase [EC:4.2.1.1]; K01674	map00910	XP_008664513.1 alpha carbonic anhydrase 7 [Zea mays]	NA
1	201524861	201525339	479	201525176	16	12.18814	6.81012	8.72301	B73_C2H2_Ip1_vs_B73_C2H2_In_peak_12487	Zm00001d031779.RefGen_V4:Promoter_1kb_2kb	Zm00001d031779.RefGen_V4:1:201520519-201523554:-:-1621	Zm00001d031779.RefGen_V4(Zm00001d031779)	NA	cah; carbonic anhydrase [EC:4.2.1.1]; K01674	map00910	XP_008664513.1 alpha carbonic anhydrase 7 [Zea mays]	NA
1	201525861	201526243	383	201526011	15	12.42136	7.19792	8.88333	B73_C2H2_Ip1_vs_B73_C2H2_In_peak_12488	Zm00001d031779.RefGen_V4:Promoter_2kb_3kb	Zm00001d031779.RefGen_V4:1:201520519-201523554:-:-2456	Zm00001d031779.RefGen_V4(Zm00001d031779)	NA	cah; carbonic anhydrase [EC:4.2.1.1]; K01674	map00910	XP_008664513.1 alpha carbonic anhydrase 7 [Zea mays]	NA
1	201802649	201802854	206	201802754	10	7.12481	4.94857	4.44537	B73_C2H2_Ip1_vs_B73_C2H2_In_peak_12507	Zm00001d031785.RefGen_V4:Promoter_0kb_1kb	Zm00001d031785.RefGen_V4:1:201799807-201802246:-:-507	Zm00001d031785.RefGen_V4(Zm00001d031785)	4;GO:0004672,molecular_function protein kinase activity;GO:0005524,molecular_function ATP binding;GO:0006468,biological_process protein phosphorylation;GO:0048544,biological_process recognition of pollen	NA	NA	XP_008664520.1 G-type lectin S-receptor-like serine/threonine-protein kinase At2g19130 [Zea mays]	NA
1	201867508	201867766	259	201867650	12	6.69532	4.3405	4.1481	B73_C2H2_Ip1_vs_B73_C2H2_In_peak_12509	Zm00001d031789.RefGen_V4:Promoter_0kb_1kb	Zm00001d031789.RefGen_V4:1:201868284-201873117:+:-634	Zm00001d031789.RefGen_V4(Zm00001d031789)	3;GO:0016021,cellular_component integral component of membrane;GO:0022857,molecular_function transmembrane transporter activity;GO:0055085,biological_process transmembrane transport	NA	NA	ONM03665.1 putative peptide/nitrate transporter [Zea mays]	NA
1	201967427	201967685	259	201967567	14	8.4263	5.00827	5.49629	B73_C2H2_Ip1_vs_B73_C2H2_In_peak_12515	Zm00001d031792.RefGen_V4:Promoter_1kb_2kb	Zm00001d031792.RefGen_V4:1:201964853-201966053:-:-1513	Zm00001d031792.RefGen_V4(Zm00001d031792)	NA	NA	NA	XP_008664523.1 uncharacterized protein LOC103643148 [Zea mays]	NA
1	202097803	202098365	563	202097930	14	8.4263	5.00827	5.49629	B73_C2H2_Ip1_vs_B73_C2H2_In_peak_12525	Zm00001d031795.RefGen_V4:Promoter_1kb_2kb	Zm00001d031795.RefGen_V4:1:202095697-202096720:-:-1209	Zm00001d031795.RefGen_V4(Zm00001d031795)	NA	NA	NA	ONM03672.1 hypothetical protein ZEAMMB73_Zm00001d031795 [Zea mays]	NA
1	202175372	202175919	548	202175437	9	6.16642	4.4987	3.69553	B73_C2H2_Ip1_vs_B73_C2H2_In_peak_12529	Zm00001d031798.RefGen_V4:Promoter_0kb_1kb	Zm00001d031798.RefGen_V4:1:202174122-202174818:-:-618	Zm00001d031798.RefGen_V4(Zm00001d031798)	NA	BKI1; BRI1 kinase inhibitor 1; K14499	map04075	XP_008664524.1 probable BRI1 kinase inhibitor 1 [Zea mays]	NA
1	202185867	202186066	200	202185981	10	7.12481	4.94857	4.44537	B73_C2H2_Ip1_vs_B73_C2H2_In_peak_12530	Zm00001d031801.RefGen_V4:Promoter_0kb_1kb	Zm00001d031801.RefGen_V4:1:202184533-202185601:-:-379	Zm00001d031801.RefGen_V4(Zm00001d031801)	NA	NA	NA	XP_008664525.1 tuliposide A-converting enzyme 1, chloroplastic [Zea mays]	NA
1	202462776	202463085	310	202462941	7	3.77787	3.20476	1.91445	B73_C2H2_Ip1_vs_B73_C2H2_In_peak_12543	Zm00001d031808.RefGen_V4:Promoter_1kb_2kb	Zm00001d031808.RefGen_V4:1:202464155-202467819:+:-1214	Zm00001d031808.RefGen_V4(Zm00001d031808)	NA	NA	NA	NP_001130190.1 Short-chain dehydrogenase/reductase SDR [Zea mays]; ONM03691.1 NAD(P)-binding Rossmann-fold superfamily protein, partial [Zea mays]	NA
1	202881767	202882034	268	202881904	7	2.96666	2.67108	1.3646	B73_C2H2_Ip1_vs_B73_C2H2_In_peak_12571	Zm00001d031817.RefGen_V4:Promoter_2kb_3kb	Zm00001d031817.RefGen_V4:1:202884655-202896386:+:-2751	Zm00001d031817.RefGen_V4(Zm00001d031817)	NA	NA	NA	ONM03707.1 PWWP domain protein [Zea mays]; ONM03708.1 PWWP domain protein [Zea mays]; ONM03710.1 PWWP domain protein [Zea mays]; ONM03712.1 PWWP domain protein [Zea mays]; XP_008664534.1 histone-lysine N-methyltransferase NSD2 isoform X1 [Zea mays]; XP_008664535.1 histone-lysine N-methyltransferase NSD2 isoform X2 [Zea mays]; XP_008664536.1 protein qua-1 isoform X3 [Zea mays]	NA
1	202897943	202898389	447	202898320	10	4.21965	3.14843	2.31815	B73_C2H2_Ip1_vs_B73_C2H2_In_peak_12573	Zm00001d031818.RefGen_V4:Promoter_1kb_2kb	Zm00001d031818.RefGen_V4:1:202899614-202900464:+:-1294	Zm00001d031818.RefGen_V4(Zm00001d031818)	1;GO:0046983,molecular_function protein dimerization activity	NA	NA	XP_008664537.1 transcription factor bHLH30 [Zea mays]	bHLH
1	202983441	202983792	352	202983584	9	6.16642	4.4987	3.69553	B73_C2H2_Ip1_vs_B73_C2H2_In_peak_12579	Zm00001d031824.RefGen_V4:three_prime_UTR;Zm00001d031824.RefGen_V4:Other_exon;Zm00001d031823.RefGen_V4:Promoter_1kb_2kb	Zm00001d031823.RefGen_V4:1:202981660-202981981:-:-1602	Zm00001d031823.RefGen_V4(Zm00001d031823)	NA	NA	NA	ONM03720.1 hypothetical protein ZEAMMB73_Zm00001d031823 [Zea mays]	NA
1	203011323	203011531	209	203011461	9	6.16642	4.4987	3.69553	B73_C2H2_Ip1_vs_B73_C2H2_In_peak_12580	Zm00001d031826.RefGen_V4:Promoter_0kb_1kb	Zm00001d031826.RefGen_V4:1:203010394-203011279:-:-181	Zm00001d031826.RefGen_V4(Zm00001d031826)	NA	NA	NA	XP_008664539.1 AT-hook motif nuclear-localized protein 17 [Zea mays]	NA
1	203134499	203134744	246	203134618	11	8.1203	5.39844	5.21777	B73_C2H2_Ip1_vs_B73_C2H2_In_peak_12588	Zm00001d031833.RefGen_V4:Promoter_0kb_1kb	Zm00001d031833.RefGen_V4:1:203133494-203134475:-:-142	Zm00001d031833.RefGen_V4(Zm00001d031833)	NA	NA	NA	ONM03746.1 Mitochondrial 2-oxoglutarate/malate carrier protein [Zea mays]	NA
1	203137268	203137460	193	203137332	9	6.16642	4.4987	3.69553	B73_C2H2_Ip1_vs_B73_C2H2_In_peak_12589	Zm00001d031833.RefGen_V4:Promoter_2kb_3kb	Zm00001d031833.RefGen_V4:1:203133494-203134475:-:-2856	Zm00001d031833.RefGen_V4(Zm00001d031833)	NA	NA	NA	ONM03746.1 Mitochondrial 2-oxoglutarate/malate carrier protein [Zea mays]	NA
1	203355689	203356372	684	203355955	13	10.21147	6.29818	6.96782	B73_C2H2_Ip1_vs_B73_C2H2_In_peak_12599	Zm00001d031840.RefGen_V4:Promoter_0kb_1kb	Zm00001d031840.RefGen_V4:1:203354977-203355904:-:-50	Zm00001d031840.RefGen_V4(Zm00001d031840)	NA	NA	NA	NP_001149424.2 uncharacterized protein LOC100283050 [Zea mays]	zf-HD
1	204140545	204140852	308	204140754	7	4.14409	3.44667	2.25286	B73_C2H2_Ip1_vs_B73_C2H2_In_peak_12645	Zm00001d031852.RefGen_V4:First_exon;Zm00001d031851.RefGen_V4:Promoter_1kb_2kb	Zm00001d031852.RefGen_V4:1:204140567-204140852:+:186	Zm00001d031852.RefGen_V4(Zm00001d031852)	2;GO:0005741,cellular_component mitochondrial outer membrane;GO:0006886,biological_process intracellular protein transport	NA	NA	NP_001310990.1 uncharacterized protein LOC100282126 [Zea mays]	NA
1	204141525	204141813	289	204141645	13	8.32769	5.14111	5.41275	B73_C2H2_Ip1_vs_B73_C2H2_In_peak_12646	Zm00001d031851.RefGen_V4:Promoter_2kb_3kb	Zm00001d031852.RefGen_V4:1:204140567-204140852:+:1077	Zm00001d031852.RefGen_V4(Zm00001d031852)	2;GO:0005741,cellular_component mitochondrial outer membrane;GO:0006886,biological_process intracellular protein transport	NA	NA	NP_001310990.1 uncharacterized protein LOC100282126 [Zea mays]	NA
1	204144511	204144703	193	204144660	11	8.1203	5.39844	5.21777	B73_C2H2_Ip1_vs_B73_C2H2_In_peak_12647	Zm00001d031853.RefGen_V4:Promoter_0kb_1kb	Zm00001d031853.RefGen_V4:1:204145138-204149948:+:-478	Zm00001d031853.RefGen_V4(Zm00001d031853)	NA	NA	NA	ONM03809.1 NEP-interacting protein 1 [Zea mays]; ONM03810.1 NEP-interacting protein 1 [Zea mays]	NA
1	204236159	204236362	204	204236224	10	7.12481	4.94857	4.44537	B73_C2H2_Ip1_vs_B73_C2H2_In_peak_12657	Zm00001d031854.RefGen_V4:Promoter_0kb_1kb	Zm00001d031854.RefGen_V4:1:204236526-204241415:+:-302	Zm00001d031854.RefGen_V4(Zm00001d031854)	NA	NA	NA	ONM03813.1 thiaminase2 [Zea mays]; XP_008669652.1 thiaminase2 isoform X1 [Zea mays]	NA
1	204675897	204676132	236	204675982	13	10.21147	6.29818	6.96782	B73_C2H2_Ip1_vs_B73_C2H2_In_peak_12687	Zm00001d031867.RefGen_V4:Promoter_1kb_2kb	Zm00001d031867.RefGen_V4:1:204677116-204680173:+:-1134	Zm00001d031867.RefGen_V4(Zm00001d031867)	NA	NA	NA	ONM03861.1 Exocyst complex component EXO84C [Zea mays]	NA
1	204956840	204957265	426	204957090	13	8.63671	5.32843	5.69466	B73_C2H2_Ip1_vs_B73_C2H2_In_peak_12705	Zm00001d031872.RefGen_V4:Promoter_0kb_1kb	Zm00001d031872.RefGen_V4:1:204948168-204956506:-:-583	Zm00001d031872.RefGen_V4(Zm00001d031872)	1;GO:0003723,molecular_function RNA binding	NA	NA	ONM03867.1 Ribonuclease E/G-like protein chloroplastic [Zea mays]	NA
1	205070324	205070645	322	205070559	9	6.09873	4.45534	3.69553	B73_C2H2_Ip1_vs_B73_C2H2_In_peak_12714	Zm00001d031874.RefGen_V4:Promoter_0kb_1kb	Zm00001d031874.RefGen_V4:1:205070843-205071236:+:-284	Zm00001d031874.RefGen_V4(Zm00001d031874)	NA	NA	NA	ONM03869.1 hypothetical protein ZEAMMB73_Zm00001d031874 [Zea mays]	NA
1	205251957	205252299	343	205252022	9	3.56535	2.8622	1.75953	B73_C2H2_Ip1_vs_B73_C2H2_In_peak_12727	Zm00001d031883.RefGen_V4:Promoter_1kb_2kb	Zm00001d031883.RefGen_V4:1:205253219-205256933:+:-1197	Zm00001d031883.RefGen_V4(Zm00001d031883)	NA	BET1; blocked early in transport 1; K08504	map04130	NP_001151421.1 BET1 [Zea mays]	NA
1	205332124	205332473	350	205332270	13	8.32769	5.14111	5.41275	B73_C2H2_Ip1_vs_B73_C2H2_In_peak_12734	Zm00001d031887.RefGen_V4:Promoter_0kb_1kb	Zm00001d031887.RefGen_V4:1:205332443-205333253:+:-173	Zm00001d031887.RefGen_V4(Zm00001d031887)	NA	NA	NA	XP_020405917.1 uncharacterized protein LOC100280097 isoform X1 [Zea mays]	NA
1	205691654	205691871	218	205691742	10	6.44147	4.51568	3.91728	B73_C2H2_Ip1_vs_B73_C2H2_In_peak_12749	Zm00001d031894.RefGen_V4:Promoter_1kb_2kb	Zm00001d031894.RefGen_V4:1:205693707-205696793:+:-1965	Zm00001d031894.RefGen_V4(Zm00001d031894)	3;GO:0004843,molecular_function thiol-dependent ubiquitin-specific protease activity;GO:0005622,cellular_component intracellular;GO:0006511,biological_process ubiquitin-dependent protein catabolic process	NA	NA	NP_001130225.1 uncharacterized protein LOC100191319 [Zea mays]; ONM03902.1 Ubiquitin carboxyl-terminal hydrolase [Zea mays]; ONM03907.1 Ubiquitin carboxyl-terminal hydrolase [Zea mays]; XP_020402522.1 uncharacterized protein LOC100191319 isoform X1 [Zea mays]	NA
1	205692847	205693112	266	205693029	8	5.24852	4.04883	2.99264	B73_C2H2_Ip1_vs_B73_C2H2_In_peak_12750	Zm00001d031894.RefGen_V4:Promoter_0kb_1kb	Zm00001d031894.RefGen_V4:1:205693707-205696793:+:-678	Zm00001d031894.RefGen_V4(Zm00001d031894)	3;GO:0004843,molecular_function thiol-dependent ubiquitin-specific protease activity;GO:0005622,cellular_component intracellular;GO:0006511,biological_process ubiquitin-dependent protein catabolic process	NA	NA	NP_001130225.1 uncharacterized protein LOC100191319 [Zea mays]; ONM03902.1 Ubiquitin carboxyl-terminal hydrolase [Zea mays]; ONM03907.1 Ubiquitin carboxyl-terminal hydrolase [Zea mays]; XP_020402522.1 uncharacterized protein LOC100191319 isoform X1 [Zea mays]	NA
1	205807719	205807943	225	205807826	7	2.96666	2.67108	1.3646	B73_C2H2_Ip1_vs_B73_C2H2_In_peak_12763	Zm00001d031895.RefGen_V4:Promoter_0kb_1kb	Zm00001d031895.RefGen_V4:1:205808284-205809544:+:-458	Zm00001d031895.RefGen_V4(Zm00001d031895)	NA	NA	NA	XP_020402817.1 protein SENSITIVE TO PROTON RHIZOTOXICITY 2 [Zea mays]	C2H2
1	206157910	206158153	244	206157982	14	11.30254	6.74805	7.89942	B73_C2H2_Ip1_vs_B73_C2H2_In_peak_12777	Zm00001d031903.RefGen_V4:Promoter_2kb_3kb	Zm00001d031904.RefGen_V4:1:206156271-206157117:+:1710	Zm00001d031904.RefGen_V4(Zm00001d031904)	NA	NA	NA	NP_001140501.1 uncharacterized protein LOC100272562 precursor [Zea mays]	NA
1	206643358	206643617	260	206643444	9	3.56535	2.8622	1.75953	B73_C2H2_Ip1_vs_B73_C2H2_In_peak_12799	Zm00001d031913.RefGen_V4:Promoter_0kb_1kb	Zm00001d031913.RefGen_V4:1:206640377-206642606:-:-837	Zm00001d031913.RefGen_V4(Zm00001d031913)	3;GO:0016020,cellular_component membrane;GO:0016021,cellular_component integral component of membrane;GO:0022857,molecular_function transmembrane transporter activity	NA	NA	ONM03938.1 Nodulin-like protein 5NG4 [Zea mays]; ONM03941.1 Nodulin-like protein 5NG4 [Zea mays]; XP_008677722.1 nodulin-like protein 5NG4 isoform X1 [Zea mays]	NA
1	206644325	206644611	287	206644458	11	5.82124	3.97362	3.48946	B73_C2H2_Ip1_vs_B73_C2H2_In_peak_12800	Zm00001d031913.RefGen_V4:Promoter_1kb_2kb	Zm00001d031913.RefGen_V4:1:206640377-206642606:-:-1851	Zm00001d031913.RefGen_V4(Zm00001d031913)	3;GO:0016020,cellular_component membrane;GO:0016021,cellular_component integral component of membrane;GO:0022857,molecular_function transmembrane transporter activity	NA	NA	ONM03938.1 Nodulin-like protein 5NG4 [Zea mays]; ONM03941.1 Nodulin-like protein 5NG4 [Zea mays]; XP_008677722.1 nodulin-like protein 5NG4 isoform X1 [Zea mays]	NA
1	206649790	206649980	191	206649880	8	3.60823	2.9897	1.79941	B73_C2H2_Ip1_vs_B73_C2H2_In_peak_12802	Zm00001d031915.RefGen_V4:Promoter_2kb_3kb	Zm00001d031915.RefGen_V4:1:206651967-206653716:+:-2087	Zm00001d031915.RefGen_V4(Zm00001d031915)	NA	NA	NA	ONM03942.1 hypothetical protein ZEAMMB73_Zm00001d031915 [Zea mays]	NA
1	206911491	206911742	252	206911552	13	7.76405	4.80339	4.99928	B73_C2H2_Ip1_vs_B73_C2H2_In_peak_12816	Zm00001d031922.RefGen_V4:Promoter_2kb_3kb	Zm00001d031922.RefGen_V4:1:206914294-206916976:+:-2742	Zm00001d031922.RefGen_V4(Zm00001d031922)	NA	NA	NA	ONM03946.1 Lysine histidine transporter 2 [Zea mays]	NA
1	206924879	206925331	453	206925062	13	8.96679	5.52991	5.9947	B73_C2H2_Ip1_vs_B73_C2H2_In_peak_12818	Zm00001d031923.RefGen_V4:Promoter_1kb_2kb	Zm00001d031923.RefGen_V4:1:206917641-206923152:-:-1909	Zm00001d031923.RefGen_V4(Zm00001d031923)	NA	NA	NA	ONM03947.1 Transcription factor GTE3 chloroplastic [Zea mays]	NA
1	207757618	207757888	271	207757775	15	12.42136	7.19792	8.88333	B73_C2H2_Ip1_vs_B73_C2H2_In_peak_12855	Zm00001d031948.RefGen_V4:Promoter_0kb_1kb	Zm00001d031948.RefGen_V4:1:207754044-207757465:-:-309	Zm00001d031948.RefGen_V4(Zm00001d031948)	1;GO:0005515,molecular_function protein binding	NA	NA	ONM04068.1 Thioredoxin family protein [Zea mays]; ONM04069.1 Thioredoxin family protein [Zea mays]; ONM04070.1 Thioredoxin family protein [Zea mays]; ONM04074.1 Thioredoxin family protein [Zea mays]; ONM04084.1 Thioredoxin family protein [Zea mays]	NA
1	208072112	208072360	249	208072260	11	8.1203	5.39844	5.21777	B73_C2H2_Ip1_vs_B73_C2H2_In_peak_12876	Zm00001d031962.RefGen_V4:Promoter_0kb_1kb	Zm00001d031962.RefGen_V4:1:208072494-208073445:+:-234	Zm00001d031962.RefGen_V4(Zm00001d031962)	NA	NA	NA	XP_008664572.1 uncharacterized protein LOC103643198 [Zea mays]	NA
1	208987509	208987957	449	208987772	9	5.3968	4.00595	3.10012	B73_C2H2_Ip1_vs_B73_C2H2_In_peak_12929	Zm00001d031994.RefGen_V4:Promoter_0kb_1kb;Zm00001d031993.RefGen_V4:Promoter_1kb_2kb	Zm00001d031994.RefGen_V4:1:208986198-208986892:-:-879	Zm00001d031994.RefGen_V4(Zm00001d031994)	NA	NA	NA	ONM04179.1 hypothetical protein ZEAMMB73_Zm00001d031994 [Zea mays]	NA
1	209094090	209094573	484	209094422	9	5.3968	4.00595	3.10012	B73_C2H2_Ip1_vs_B73_C2H2_In_peak_12931	Zm00001d031996.RefGen_V4:Other_exon;Zm00001d031997.RefGen_V4:Promoter_1kb_2kb	Zm00001d031997.RefGen_V4:1:209095981-209098528:+:-1559	Zm00001d031997.RefGen_V4(Zm00001d031997)	NA	NA	NA	NP_001130931.1 uncharacterized protein LOC100192036 [Zea mays]	NA
1	209097959	209098158	200	209097992	6	3.55128	3.14909	1.75146	B73_C2H2_Ip1_vs_B73_C2H2_In_peak_12932	Zm00001d031997.RefGen_V4:Other_exon;Zm00001d031996.RefGen_V4:Promoter_1kb_2kb	Zm00001d031996.RefGen_V4:1:209091745-209096011:-:-1980	Zm00001d031996.RefGen_V4(Zm00001d031996)	1;GO:0005515,molecular_function protein binding	NA	NA	NP_001146463.1 WD repeat-containing protein DWA2 [Zea mays]; ONM04185.1 WD repeat-containing protein DWA2 [Zea mays]; ONM04186.1 WD repeat-containing protein DWA2 [Zea mays]; ONM04191.1 WD repeat-containing protein DWA2 [Zea mays]	NA
1	209288637	209288892	256	209288762	14	11.30254	6.74805	7.89942	B73_C2H2_Ip1_vs_B73_C2H2_In_peak_12950	Zm00001d032008.RefGen_V4:Promoter_1kb_2kb;Zm00001d032007.RefGen_V4:Promoter_1kb_2kb	Zm00001d032007.RefGen_V4:1:209286386-209287682:-:-1079	Zm00001d032007.RefGen_V4(Zm00001d032007)	NA	NA	NA	ONM04197.1 Zinc finger CCCH domain-containing protein 4 [Zea mays]	NA
1	209343010	209343309	300	209343207	15	11.83233	6.83695	8.39628	B73_C2H2_Ip1_vs_B73_C2H2_In_peak_12954	Zm00001d032011.RefGen_V4:Promoter_0kb_1kb	Zm00001d032011.RefGen_V4:1:209341994-209342432:-:-774	Zm00001d032011.RefGen_V4(Zm00001d032011)	NA	NA	NA	XP_008664584.1 stigma-specific STIG1-like protein 3 [Zea mays]	NA
1	209511194	209511561	368	209511307	8	3.63223	3.00496	1.80866	B73_C2H2_Ip1_vs_B73_C2H2_In_peak_12959	Zm00001d032015.RefGen_V4:Promoter_1kb_2kb	Zm00001d032015.RefGen_V4:1:209513195-209514778:+:-1888	Zm00001d032015.RefGen_V4(Zm00001d032015)	3;GO:0005215,molecular_function transporter activity;GO:0006810,biological_process transport;GO:0016020,cellular_component membrane	NA	NA	ONM04211.1 Aquaporin SIP1-1, partial [Zea mays]	NA
1	209626306	209626649	344	209626415	12	7.44158	4.79073	4.71236	B73_C2H2_Ip1_vs_B73_C2H2_In_peak_12969	Zm00001d032023.RefGen_V4:Promoter_2kb_3kb;Zm00001d032022.RefGen_V4:Promoter_1kb_2kb	Zm00001d032022.RefGen_V4:1:209620859-209625239:-:-1175	Zm00001d032022.RefGen_V4(Zm00001d032022)	5;GO:0004553,molecular_function hydrolase activity, hydrolyzing O-glycosyl compounds;GO:0004565,molecular_function beta-galactosidase activity;GO:0005975,biological_process carbohydrate metabolic process;GO:0009341,cellular_component beta-galactosidase complex;GO:0030246,molecular_function carbohydrate binding	NA	NA	ACF81804.1 unknown [Zea mays]; NP_001346375.1 uncharacterized protein LOC100194296 precursor [Zea mays]; ONM04237.1 Beta-galactosidase [Zea mays]; ONM04238.1 Beta-galactosidase [Zea mays]; ONM04240.1 Beta-galactosidase [Zea mays]; ONM04241.1 Beta-galactosidase [Zea mays]; ONM04242.1 Beta-galactosidase [Zea mays]; ONM04243.1 Beta-galactosidase [Zea mays]; ONM04244.1 Beta-galactosidase [Zea mays]; …	NA
1	210204895	210205100	206	210204997	9	6.16642	4.4987	3.69553	B73_C2H2_Ip1_vs_B73_C2H2_In_peak_13001	Zm00001d032040.RefGen_V4:Promoter_1kb_2kb	Zm00001d032040.RefGen_V4:1:210206508-210211370:+:-1511	Zm00001d032040.RefGen_V4(Zm00001d032040)	NA	NA	NA	NP_001183799.1 hypothetical protein [Zea mays]	SRS
1	210344564	210344794	231	210344599	7	4.37516	3.59896	2.33355	B73_C2H2_Ip1_vs_B73_C2H2_In_peak_13014	Zm00001d032042.RefGen_V4:Promoter_0kb_1kb	Zm00001d032042.RefGen_V4:1:210344732-210347136:+:-133	Zm00001d032042.RefGen_V4(Zm00001d032042)	4;GO:0005506,molecular_function iron ion binding;GO:0016705,molecular_function oxidoreductase activity, acting on paired donors, with incorporation or reduction of molecular oxygen;GO:0020037,molecular_function heme binding;GO:0055114,biological_process oxidation-reduction process	NA	NA	NP_001153095.1 cytochrome P450 CYP78A53 [Zea mays]	NA
1	210460330	210460544	215	210460497	8	5.24852	4.04883	2.99264	B73_C2H2_Ip1_vs_B73_C2H2_In_peak_13021	Zm00001d032045.RefGen_V4:Promoter_0kb_1kb	Zm00001d032045.RefGen_V4:1:210458384-210460255:-:-241	Zm00001d032045.RefGen_V4(Zm00001d032045)	1;GO:0005975,biological_process carbohydrate metabolic process	PGLS, pgl, devB; 6-phosphogluconolactonase [EC:3.1.1.31]; K01057	map00030	NP_001151956.2 6-phosphogluconolactonase [Zea mays]	NA
1	211118706	211118965	260	211118905	10	5.09039	3.67273	2.95063	B73_C2H2_Ip1_vs_B73_C2H2_In_peak_13063	Zm00001d032060.RefGen_V4:Promoter_2kb_3kb;Zm00001d032062.RefGen_V4:Promoter_1kb_2kb	Zm00001d032061.RefGen_V4:1:211120199-211120631:-:1726	Zm00001d032061.RefGen_V4(Zm00001d032061)	NA	NA	NA	ONM04318.1 hypothetical protein ZEAMMB73_Zm00001d032061 [Zea mays]	NA
1	211122172	211122452	281	211122339	12	9.15	5.84831	6.06972	B73_C2H2_Ip1_vs_B73_C2H2_In_peak_13064	Zm00001d032062.RefGen_V4:Other_intron;Zm00001d032061.RefGen_V4:Promoter_1kb_2kb	Zm00001d032062.RefGen_V4:1:211120871-211124243:+:1467	Zm00001d032062.RefGen_V4(Zm00001d032062)	NA	NA	NA	ONM04319.1 Mitochondrial import inner membrane translocase subunit Tim17/Tim22/Tim23 family protein [Zea mays]	NA
1	211228396	211228881	486	211228538	10	7.12481	4.94857	4.44537	B73_C2H2_Ip1_vs_B73_C2H2_In_peak_13070	Zm00001d032069.RefGen_V4:Promoter_1kb_2kb	Zm00001d032069.RefGen_V4:1:211229816-211232389:+:-1278	Zm00001d032069.RefGen_V4(Zm00001d032069)	2;GO:0004672,molecular_function protein kinase activity;GO:0006468,biological_process protein phosphorylation	NA	NA	NP_001130591.1 putative protein kinase superfamily protein [Zea mays]	NA
1	211393159	211393369	211	211393311	7	4.37516	3.59896	2.33355	B73_C2H2_Ip1_vs_B73_C2H2_In_peak_13076	Zm00001d032072.RefGen_V4:Promoter_2kb_3kb	Zm00001d032072.RefGen_V4:1:211385711-211390492:-:-2818	Zm00001d032072.RefGen_V4(Zm00001d032072)	NA	NA	NA	NP_001136738.1 keratin-associated protein 5-4 precursor [Zea mays]; ONM04326.1 hypothetical protein ZEAMMB73_Zm00001d032072 [Zea mays]; ONM04328.1 hypothetical protein ZEAMMB73_Zm00001d032072 [Zea mays]	NA
1	211803018	211803400	383	211803213	20	18.3797	9.44726	14.38284	B73_C2H2_Ip1_vs_B73_C2H2_In_peak_13107	Zm00001d032079.RefGen_V4:Promoter_0kb_1kb	Zm00001d032079.RefGen_V4:1:211796760-211802432:-:-780	Zm00001d032079.RefGen_V4(Zm00001d032079)	4;GO:0004601,molecular_function peroxidase activity;GO:0016491,molecular_function oxidoreductase activity;GO:0050664,molecular_function oxidoreductase activity, acting on NAD(P)H, oxygen as acceptor;GO:0055114,biological_process oxidation-reduction process	RBOH; respiratory burst oxidase [EC:1.6.3.- 1.11.1.-]; K13447	map04016,map04626	XP_008664615.1 respiratory burst oxidase homolog protein E [Zea mays]	NA
1	211947356	211947546	191	211947452	9	4.34141	3.33884	2.33355	B73_C2H2_Ip1_vs_B73_C2H2_In_peak_13122	Zm00001d032081.RefGen_V4:Promoter_1kb_2kb	Zm00001d032081.RefGen_V4:1:211943364-211946180:-:-1271	Zm00001d032081.RefGen_V4(Zm00001d032081)	NA	NA	NA	NP_001309038.1 uncharacterized LOC100192502 [Zea mays]; ONM04341.1 Dormancy-associated protein homolog 3 [Zea mays]	NA
1	212245863	212246158	296	212246022	14	11.30254	6.74805	7.89942	B73_C2H2_Ip1_vs_B73_C2H2_In_peak_13134	Zm00001d032090.RefGen_V4:Promoter_0kb_1kb	Zm00001d032090.RefGen_V4:1:212238637-212245323:-:-698	Zm00001d032090.RefGen_V4(Zm00001d032090)	6;GO:0004553,molecular_function hydrolase activity, hydrolyzing O-glycosyl compounds;GO:0004559,molecular_function alpha-mannosidase activity;GO:0005975,biological_process carbohydrate metabolic process;GO:0008270,molecular_function zinc ion binding;GO:0016491,molecular_function oxidoreductase activity;GO:0055114,biological_process oxidation-reduction process	NA	NA	ONM04361.1 NADPH--cytochrome P450 reductase 2 [Zea mays]; ONM04362.1 NADPH--cytochrome P450 reductase 2 [Zea mays]	NA
[truncated: 8,025 more rows]
