# Supplementary material for: Functional Analysis of Zinc Finger Protein Transcription Factor ZmZFP69 Under Low-Temperature Stress at Maize Seedling Stage
Source: Plants (Basel). 2025 Jul 9;14(14):2114. doi: 10.3390/plants14142114 (PMC12298789; doi:10.3390/plants14142114)
Supplement: Supplementary file 1 [file plants-14-02114-s001.zip › Table S4 List of 83 genes identified by combined RNA-seq and DAP-seq analysis.xlsx]

## Sheet: Sheet1
RNA-seq	DAP-seq
Zm00001d000113	Zm00001d001769
Zm00001d000270	Zm00001d001771
Zm00001d000276	Zm00001d001787
Zm00001d000301	Zm00001d001791
Zm00001d000304	Zm00001d001800
Zm00001d000307	Zm00001d001802
Zm00001d000380	Zm00001d001804
Zm00001d000417	Zm00001d001806
Zm00001d000428	Zm00001d001814
Zm00001d000434	Zm00001d001817
Zm00001d000502	Zm00001d001820
Zm00001d001772	Zm00001d001835
Zm00001d001869	Zm00001d001836
Zm00001d001945	Zm00001d001838
Zm00001d001984	Zm00001d001839
Zm00001d001993	Zm00001d001842
Zm00001d002143	Zm00001d001845
Zm00001d002153	Zm00001d001855
Zm00001d002346	Zm00001d001858
Zm00001d002410	Zm00001d001861
Zm00001d002428	Zm00001d001866
Zm00001d002546	Zm00001d001870
Zm00001d002564	Zm00001d001885
Zm00001d002847	Zm00001d001898
Zm00001d002999	Zm00001d001901
Zm00001d003019	Zm00001d001903
Zm00001d003021	Zm00001d001911
Zm00001d003023	Zm00001d001927
Zm00001d003195	Zm00001d001932
Zm00001d003247	Zm00001d001948
Zm00001d003287	Zm00001d001953
Zm00001d003311	Zm00001d001967
Zm00001d003353	Zm00001d001973
Zm00001d003378	Zm00001d001975
Zm00001d003463	Zm00001d001995
Zm00001d003938	Zm00001d001996
Zm00001d004102	Zm00001d001999
Zm00001d004248	Zm00001d002004
Zm00001d004480	Zm00001d002007
Zm00001d004633	Zm00001d002011
Zm00001d004664	Zm00001d002012
Zm00001d004758	Zm00001d002014
Zm00001d004847	Zm00001d002019
Zm00001d004852	Zm00001d002020
Zm00001d005512	Zm00001d002021
Zm00001d005587	Zm00001d002025
Zm00001d005822	Zm00001d002028
Zm00001d005823	Zm00001d002032
Zm00001d005932	Zm00001d002038
Zm00001d006037	Zm00001d002042
Zm00001d006053	Zm00001d002052
Zm00001d006269	Zm00001d002053
Zm00001d006340	Zm00001d002054
Zm00001d006397	Zm00001d002068
Zm00001d006481	Zm00001d002075
Zm00001d006526	Zm00001d002080
Zm00001d006535	Zm00001d002087
Zm00001d006538	Zm00001d002088
Zm00001d006881	Zm00001d002091
Zm00001d007319	Zm00001d002116
Zm00001d007383	Zm00001d002122
Zm00001d007403	Zm00001d002123
Zm00001d007491	Zm00001d002130
Zm00001d007773	Zm00001d002135
Zm00001d008210	Zm00001d002137
Zm00001d008305	Zm00001d002158
Zm00001d008435	Zm00001d002160
Zm00001d008449	Zm00001d002168
Zm00001d008588	Zm00001d002173
Zm00001d008595	Zm00001d002184
Zm00001d008793	Zm00001d002186
Zm00001d008808	Zm00001d002194
Zm00001d008912	Zm00001d002198
Zm00001d008925	Zm00001d002235
Zm00001d009618	Zm00001d002240
Zm00001d009814	Zm00001d002251
Zm00001d009888	Zm00001d002259
Zm00001d009936	Zm00001d002262
Zm00001d009938	Zm00001d002274
Zm00001d010105	Zm00001d002276
Zm00001d010115	Zm00001d002283
Zm00001d010131	Zm00001d002284
Zm00001d010579	Zm00001d002287
Zm00001d011496	Zm00001d002301
Zm00001d011515	Zm00001d002313
Zm00001d011655	Zm00001d002334
Zm00001d011656	Zm00001d002340
Zm00001d011838	Zm00001d002343
Zm00001d011886	Zm00001d002345
Zm00001d012231	Zm00001d002357
Zm00001d012485	Zm00001d002361
Zm00001d012641	Zm00001d002372
Zm00001d012712	Zm00001d002375
Zm00001d012743	Zm00001d002379
Zm00001d012900	Zm00001d002383
Zm00001d013098	Zm00001d002388
Zm00001d013127	Zm00001d002392
Zm00001d013370	Zm00001d002396
Zm00001d013493	Zm00001d002409
Zm00001d013644	Zm00001d002419
Zm00001d013663	Zm00001d002422
Zm00001d013782	Zm00001d002423
Zm00001d013797	Zm00001d002432
Zm00001d013956	Zm00001d002439
Zm00001d013992	Zm00001d002449
Zm00001d013997	Zm00001d002461
Zm00001d014244	Zm00001d002471
Zm00001d014253	Zm00001d002475
Zm00001d014405	Zm00001d002476
Zm00001d014451	Zm00001d002492
Zm00001d014608	Zm00001d002494
Zm00001d014668	Zm00001d002495
Zm00001d014757	Zm00001d002498
Zm00001d014804	Zm00001d002500
Zm00001d014844	Zm00001d002503
Zm00001d014914	Zm00001d002506
Zm00001d014947	Zm00001d002539
Zm00001d014957	Zm00001d002540
Zm00001d015306	Zm00001d002542
Zm00001d015407	Zm00001d002554
Zm00001d015606	Zm00001d002558
Zm00001d015658	Zm00001d002568
Zm00001d015737	Zm00001d002580
Zm00001d015772	Zm00001d002598
Zm00001d015779	Zm00001d002607
Zm00001d015817	Zm00001d002608
Zm00001d015877	Zm00001d002609
Zm00001d015925	Zm00001d002612
Zm00001d015977	Zm00001d002613
Zm00001d016009	Zm00001d002625
Zm00001d016014	Zm00001d002629
Zm00001d016085	Zm00001d002641
Zm00001d016120	Zm00001d002663
Zm00001d016194	Zm00001d002668
Zm00001d016294	Zm00001d002671
Zm00001d016301	Zm00001d002681
Zm00001d016396	Zm00001d002682
Zm00001d016457	Zm00001d002687
Zm00001d016469	Zm00001d002688
Zm00001d016477	Zm00001d002696
Zm00001d016663	Zm00001d002713
Zm00001d016697	Zm00001d002716
Zm00001d016799	Zm00001d002721
Zm00001d016807	Zm00001d002725
Zm00001d016899	Zm00001d002726
Zm00001d017025	Zm00001d002729
Zm00001d017033	Zm00001d002731
Zm00001d017065	Zm00001d002734
Zm00001d017077	Zm00001d002745
Zm00001d017210	Zm00001d002748
Zm00001d017279	Zm00001d002754
Zm00001d017282	Zm00001d002755
Zm00001d017288	Zm00001d002760
Zm00001d017354	Zm00001d002761
Zm00001d017379	Zm00001d002783
Zm00001d017381	Zm00001d002787
Zm00001d017416	Zm00001d002791
Zm00001d017590	Zm00001d002812
Zm00001d017645	Zm00001d002813
Zm00001d017714	Zm00001d002815
Zm00001d017799	Zm00001d002816
Zm00001d017851	Zm00001d002818
Zm00001d017951	Zm00001d002825
Zm00001d018011	Zm00001d002829
Zm00001d018028	Zm00001d002834
Zm00001d018037	Zm00001d002837
Zm00001d018161	Zm00001d002843
Zm00001d018238	Zm00001d002844
Zm00001d018278	Zm00001d002848
Zm00001d018306	Zm00001d002851
Zm00001d018340	Zm00001d002852
Zm00001d018350	Zm00001d002856
Zm00001d018471	Zm00001d002865
Zm00001d018631	Zm00001d002866
Zm00001d018727	Zm00001d002876
Zm00001d018738	Zm00001d002880
Zm00001d018819	Zm00001d002884
Zm00001d018869	Zm00001d002899
Zm00001d018963	Zm00001d002902
Zm00001d018965	Zm00001d002922
Zm00001d019040	Zm00001d002930
Zm00001d019045	Zm00001d002934
Zm00001d019049	Zm00001d002938
Zm00001d019057	Zm00001d002939
Zm00001d019069	Zm00001d002942
Zm00001d019131	Zm00001d002946
Zm00001d019228	Zm00001d002952
Zm00001d019230	Zm00001d002958
Zm00001d019237	Zm00001d002960
Zm00001d019411	Zm00001d002964
Zm00001d019449	Zm00001d002990
Zm00001d019725	Zm00001d002993
Zm00001d019726	Zm00001d002997
Zm00001d020280	Zm00001d003003
Zm00001d020530	Zm00001d003012
Zm00001d020628	Zm00001d003013
Zm00001d020793	Zm00001d003018
Zm00001d020811	Zm00001d003027
Zm00001d020910	Zm00001d003031
Zm00001d020969	Zm00001d003038
Zm00001d020982	Zm00001d003039
Zm00001d021186	Zm00001d003048
Zm00001d021245	Zm00001d003057
Zm00001d021266	Zm00001d003058
Zm00001d021444	Zm00001d003071
Zm00001d021519	Zm00001d003079
Zm00001d021659	Zm00001d003120
Zm00001d021684	Zm00001d003123
Zm00001d021688	Zm00001d003139
Zm00001d021692	Zm00001d003140
Zm00001d021804	Zm00001d003159
Zm00001d021828	Zm00001d003160
Zm00001d022032	Zm00001d003172
Zm00001d022062	Zm00001d003175
Zm00001d022439	Zm00001d003179
Zm00001d022599	Zm00001d003187
Zm00001d022630	Zm00001d003188
Zm00001d022965	Zm00001d003190
Zm00001d023182	Zm00001d003191
Zm00001d023254	Zm00001d003192
Zm00001d023329	Zm00001d003195
Zm00001d023342	Zm00001d003198
Zm00001d023400	Zm00001d003199
Zm00001d023413	Zm00001d003200
Zm00001d023592	Zm00001d003202
Zm00001d024083	Zm00001d003209
Zm00001d024281	Zm00001d003210
Zm00001d024314	Zm00001d003220
Zm00001d024669	Zm00001d003223
Zm00001d024677	Zm00001d003229
Zm00001d024749	Zm00001d003240
Zm00001d024831	Zm00001d003248
Zm00001d024839	Zm00001d003256
Zm00001d024962	Zm00001d003258
Zm00001d025065	Zm00001d003265
Zm00001d025099	Zm00001d003268
Zm00001d025375	Zm00001d003269
Zm00001d025409	Zm00001d003272
Zm00001d025544	Zm00001d003277
Zm00001d025752	Zm00001d003281
Zm00001d026083	Zm00001d003282
Zm00001d026379	Zm00001d003291
Zm00001d026398	Zm00001d003297
Zm00001d026457	Zm00001d003301
Zm00001d026554	Zm00001d003306
Zm00001d026567	Zm00001d003307
Zm00001d026635	Zm00001d003319
Zm00001d026657	Zm00001d003321
Zm00001d026695	Zm00001d003334
Zm00001d026859	Zm00001d003335
Zm00001d027041	Zm00001d003341
Zm00001d027047	Zm00001d003342
Zm00001d027048	Zm00001d003347
Zm00001d027120	Zm00001d003352
Zm00001d027131	Zm00001d003353
Zm00001d027185	Zm00001d003355
Zm00001d027387	Zm00001d003356
Zm00001d027524	Zm00001d003359
Zm00001d027525	Zm00001d003369
Zm00001d027532	Zm00001d003374
Zm00001d027537	Zm00001d003375
Zm00001d027557	Zm00001d003392
Zm00001d027894	Zm00001d003393
Zm00001d027900	Zm00001d003403
Zm00001d027947	Zm00001d003408
Zm00001d027948	Zm00001d003412
Zm00001d028032	Zm00001d003414
Zm00001d028260	Zm00001d003418
Zm00001d028374	Zm00001d003420
Zm00001d028548	Zm00001d003425
Zm00001d028665	Zm00001d003438
Zm00001d028770	Zm00001d003448
Zm00001d028814	Zm00001d003469
Zm00001d028816	Zm00001d003485
Zm00001d028992	Zm00001d003495
Zm00001d029101	Zm00001d003509
Zm00001d029190	Zm00001d003510
Zm00001d029195	Zm00001d003512
Zm00001d029254	Zm00001d003516
Zm00001d029257	Zm00001d003520
Zm00001d029274	Zm00001d003525
Zm00001d029359	Zm00001d003535
Zm00001d029397	Zm00001d003550
Zm00001d029444	Zm00001d003559
Zm00001d029468	Zm00001d003571
Zm00001d029512	Zm00001d003573
Zm00001d029545	Zm00001d003583
Zm00001d029577	Zm00001d003592
Zm00001d029696	Zm00001d003603
Zm00001d029776	Zm00001d003604
Zm00001d029829	Zm00001d003611
Zm00001d029903	Zm00001d003624
Zm00001d030412	Zm00001d003639
Zm00001d030557	Zm00001d003640
Zm00001d030824	Zm00001d003641
Zm00001d030958	Zm00001d003646
Zm00001d030981	Zm00001d003649
Zm00001d031019	Zm00001d003657
Zm00001d031152	Zm00001d003668
Zm00001d031179	Zm00001d003676
Zm00001d031202	Zm00001d003678
Zm00001d031203	Zm00001d003685
Zm00001d031221	Zm00001d003701
Zm00001d031412	Zm00001d003707
Zm00001d031556	Zm00001d003715
Zm00001d031656	Zm00001d003718
Zm00001d031678	Zm00001d003719
Zm00001d031689	Zm00001d003725
Zm00001d031732	Zm00001d003747
Zm00001d031781	Zm00001d003749
Zm00001d031785	Zm00001d003750
Zm00001d031796	Zm00001d003751
Zm00001d031927	Zm00001d003754
Zm00001d031934	Zm00001d003755
Zm00001d031940	Zm00001d003767
Zm00001d031971	Zm00001d003778
Zm00001d032230	Zm00001d003807
Zm00001d032291	Zm00001d003841
Zm00001d032298	Zm00001d003849
Zm00001d032356	Zm00001d003851
Zm00001d032405	Zm00001d003865
Zm00001d032527	Zm00001d003867
Zm00001d032618	Zm00001d003872
Zm00001d032742	Zm00001d003888
Zm00001d032748	Zm00001d003890
Zm00001d032787	Zm00001d003896
Zm00001d033024	Zm00001d003903
Zm00001d033044	Zm00001d003904
Zm00001d033050	Zm00001d003927
Zm00001d033241	Zm00001d003948
Zm00001d033296	Zm00001d003967
Zm00001d033320	Zm00001d003978
Zm00001d033357	Zm00001d003984
Zm00001d033389	Zm00001d004001
Zm00001d033464	Zm00001d004006
Zm00001d033482	Zm00001d004008
Zm00001d033483	Zm00001d004009
Zm00001d033563	Zm00001d004010
Zm00001d033675	Zm00001d004014
Zm00001d033710	Zm00001d004021
Zm00001d033799	Zm00001d004027
Zm00001d033848	Zm00001d004047
Zm00001d033948	Zm00001d004053
Zm00001d033957	Zm00001d004058
Zm00001d033965	Zm00001d004126
Zm00001d033985	Zm00001d004135
Zm00001d034092	Zm00001d004143
Zm00001d034103	Zm00001d004159
Zm00001d034298	Zm00001d004176
Zm00001d034563	Zm00001d004198
Zm00001d034629	Zm00001d004207
Zm00001d034674	Zm00001d004231
Zm00001d034745	Zm00001d004243
Zm00001d034897	Zm00001d004256
Zm00001d034925	Zm00001d004259
Zm00001d035021	Zm00001d004260
Zm00001d035133	Zm00001d004308
Zm00001d035135	Zm00001d004309
Zm00001d035195	Zm00001d004310
Zm00001d035214	Zm00001d004322
Zm00001d035270	Zm00001d004325
Zm00001d035310	Zm00001d004336
Zm00001d035336	Zm00001d004354
Zm00001d035367	Zm00001d004363
Zm00001d035558	Zm00001d004365
Zm00001d035562	Zm00001d004375
Zm00001d035677	Zm00001d004384
Zm00001d035753	Zm00001d004401
Zm00001d035854	Zm00001d004411
Zm00001d036006	Zm00001d004413
Zm00001d036045	Zm00001d004431
Zm00001d036256	Zm00001d004437
Zm00001d036617	Zm00001d004451
Zm00001d036835	Zm00001d004457
Zm00001d036991	Zm00001d004460
Zm00001d037057	Zm00001d004478
Zm00001d037203	Zm00001d004483
Zm00001d037205	Zm00001d004496
Zm00001d037288	Zm00001d004498
Zm00001d037297	Zm00001d004509
Zm00001d037305	Zm00001d004512
Zm00001d037550	Zm00001d004513
Zm00001d037681	Zm00001d004528
Zm00001d037691	Zm00001d004534
Zm00001d037693	Zm00001d004539
Zm00001d037708	Zm00001d004546
Zm00001d037766	Zm00001d004548
Zm00001d037898	Zm00001d004553
Zm00001d037945	Zm00001d004582
Zm00001d038115	Zm00001d004588
Zm00001d038178	Zm00001d004620
Zm00001d038196	Zm00001d004622
Zm00001d038201	Zm00001d004624
Zm00001d038275	Zm00001d004630
Zm00001d038299	Zm00001d004639
Zm00001d038319	Zm00001d004644
Zm00001d038325	Zm00001d004677
Zm00001d038334	Zm00001d004678
Zm00001d038392	Zm00001d004690
Zm00001d038407	Zm00001d004697
Zm00001d038451	Zm00001d004698
Zm00001d038485	Zm00001d004706
Zm00001d038486	Zm00001d004708
Zm00001d038551	Zm00001d004718
Zm00001d038695	Zm00001d004726
Zm00001d038700	Zm00001d004739
Zm00001d038718	Zm00001d004751
Zm00001d038928	Zm00001d004754
Zm00001d038930	Zm00001d004763
Zm00001d038993	Zm00001d004765
Zm00001d039096	Zm00001d004775
Zm00001d039221	Zm00001d004778
Zm00001d039224	Zm00001d004784
Zm00001d039921	Zm00001d004806
Zm00001d040028	Zm00001d004808
Zm00001d040048	Zm00001d004811
Zm00001d040094	Zm00001d004815
Zm00001d040244	Zm00001d004817
Zm00001d040425	Zm00001d004826
Zm00001d040502	Zm00001d004837
Zm00001d040627	Zm00001d004848
Zm00001d040726	Zm00001d004851
Zm00001d040780	Zm00001d004856
Zm00001d041025	Zm00001d004861
Zm00001d041716	Zm00001d004865
Zm00001d042135	Zm00001d004866
Zm00001d042143	Zm00001d004874
Zm00001d042148	Zm00001d004877
Zm00001d042244	Zm00001d004885
Zm00001d042293	Zm00001d004889
Zm00001d042361	Zm00001d004897
Zm00001d042487	Zm00001d004899
Zm00001d042593	Zm00001d004909
Zm00001d042634	Zm00001d004916
Zm00001d042768	Zm00001d004917
Zm00001d042801	Zm00001d004930
Zm00001d042867	Zm00001d004934
Zm00001d042869	Zm00001d004936
Zm00001d042934	Zm00001d004955
Zm00001d043025	Zm00001d004976
Zm00001d043095	Zm00001d004978
Zm00001d043104	Zm00001d004983
Zm00001d043124	Zm00001d004991
Zm00001d043171	Zm00001d004997
Zm00001d043179	Zm00001d005001
Zm00001d043238	Zm00001d005002
Zm00001d043257	Zm00001d005008
Zm00001d043263	Zm00001d005012
Zm00001d043295	Zm00001d005016
Zm00001d043374	Zm00001d005022
Zm00001d043480	Zm00001d005032
Zm00001d043525	Zm00001d005037
Zm00001d043538	Zm00001d005038
Zm00001d043650	Zm00001d005040
Zm00001d043701	Zm00001d005043
Zm00001d043740	Zm00001d005047
Zm00001d043780	Zm00001d005051
Zm00001d043870	Zm00001d005052
Zm00001d043947	Zm00001d005055
Zm00001d043968	Zm00001d005073
Zm00001d043988	Zm00001d005075
Zm00001d044010	Zm00001d005081
Zm00001d044056	Zm00001d005099
Zm00001d044117	Zm00001d005103
Zm00001d044122	Zm00001d005104
Zm00001d044138	Zm00001d005109
Zm00001d044146	Zm00001d005118
Zm00001d044208	Zm00001d005143
Zm00001d044228	Zm00001d005148
Zm00001d044387	Zm00001d005157
Zm00001d044395	Zm00001d005161
Zm00001d044431	Zm00001d005169
Zm00001d044526	Zm00001d005172
Zm00001d044668	Zm00001d005182
Zm00001d044686	Zm00001d005194
Zm00001d044744	Zm00001d005200
Zm00001d044763	Zm00001d005208
Zm00001d044898	Zm00001d005239
Zm00001d044967	Zm00001d005240
Zm00001d045014	Zm00001d005246
Zm00001d045047	Zm00001d005249
Zm00001d045092	Zm00001d005265
Zm00001d045101	Zm00001d005267
Zm00001d045295	Zm00001d005271
Zm00001d045298	Zm00001d005283
Zm00001d045361	Zm00001d005297
Zm00001d045478	Zm00001d005302
Zm00001d045515	Zm00001d005324
Zm00001d045519	Zm00001d005325
Zm00001d045567	Zm00001d005329
Zm00001d045572	Zm00001d005333
Zm00001d045746	Zm00001d005345
Zm00001d045843	Zm00001d005346
Zm00001d045872	Zm00001d005350
Zm00001d045889	Zm00001d005354
Zm00001d045948	Zm00001d005369
Zm00001d046157	Zm00001d005370
Zm00001d046207	Zm00001d005373
Zm00001d046330	Zm00001d005416
Zm00001d046474	Zm00001d005420
Zm00001d046488	Zm00001d005425
Zm00001d046642	Zm00001d005439
Zm00001d046746	Zm00001d005456
Zm00001d046805	Zm00001d005460
Zm00001d046835	Zm00001d005484
Zm00001d046838	Zm00001d005488
Zm00001d046852	Zm00001d005489
Zm00001d046945	Zm00001d005497
Zm00001d047090	Zm00001d005502
Zm00001d047201	Zm00001d005506
Zm00001d047210	Zm00001d005534
Zm00001d047252	Zm00001d005550
Zm00001d047253	Zm00001d005554
Zm00001d047351	Zm00001d005570
Zm00001d047436	Zm00001d005577
Zm00001d047632	Zm00001d005578
Zm00001d047732	Zm00001d005581
Zm00001d047814	Zm00001d005607
Zm00001d047845	Zm00001d005616
Zm00001d047907	Zm00001d005647
Zm00001d048020	Zm00001d005652
Zm00001d048066	Zm00001d005656
Zm00001d048208	Zm00001d005663
Zm00001d048268	Zm00001d005678
Zm00001d048329	Zm00001d005690
Zm00001d048434	Zm00001d005694
Zm00001d048520	Zm00001d005699
Zm00001d048621	Zm00001d005706
Zm00001d048623	Zm00001d005713
Zm00001d048644	Zm00001d005726
Zm00001d048702	Zm00001d005737
Zm00001d048710	Zm00001d005741
Zm00001d048760	Zm00001d005756
Zm00001d048784	Zm00001d005757
Zm00001d048957	Zm00001d005764
Zm00001d049059	Zm00001d005767
Zm00001d049187	Zm00001d005772
Zm00001d049213	Zm00001d005778
Zm00001d049303	Zm00001d005788
Zm00001d049881	Zm00001d005789
Zm00001d049954	Zm00001d005792
Zm00001d050196	Zm00001d005803
Zm00001d050241	Zm00001d005804
Zm00001d050328	Zm00001d005813
Zm00001d050918	Zm00001d005814
Zm00001d050955	Zm00001d005816
Zm00001d051194	Zm00001d005822
Zm00001d051234	Zm00001d005830
Zm00001d051468	Zm00001d005841
Zm00001d051472	Zm00001d005842
Zm00001d051516	Zm00001d005848
Zm00001d051525	Zm00001d005854
Zm00001d051754	Zm00001d005860
Zm00001d051814	Zm00001d005867
Zm00001d051863	Zm00001d005869
Zm00001d051908	Zm00001d005874
Zm00001d051932	Zm00001d005877
Zm00001d052041	Zm00001d005878
Zm00001d052107	Zm00001d005881
Zm00001d052124	Zm00001d005883
Zm00001d052205	Zm00001d005884
Zm00001d052253	Zm00001d005885
Zm00001d052268	Zm00001d005889
Zm00001d052326	Zm00001d005895
Zm00001d052335	Zm00001d005898
Zm00001d052346	Zm00001d005901
Zm00001d052530	Zm00001d005912
Zm00001d052654	Zm00001d005916
Zm00001d052673	Zm00001d005918
Zm00001d052717	Zm00001d005919
Zm00001d052903	Zm00001d005921
Zm00001d052989	Zm00001d005926
Zm00001d053006	Zm00001d005931
Zm00001d053084	Zm00001d005964
Zm00001d053172	Zm00001d005965
Zm00001d053195	Zm00001d005966
Zm00001d053202	Zm00001d005971
Zm00001d053220	Zm00001d005972
Zm00001d053283	Zm00001d005976
Zm00001d053296	Zm00001d005980
Zm00001d053309	Zm00001d005984
Zm00001d053376	Zm00001d005989
Zm00001d053424	Zm00001d005993
Zm00001d053514	Zm00001d005998
Zm00001d053566	Zm00001d006000
Zm00001d053721	Zm00001d006017
Zm00001d053722	Zm00001d006022
Zm00001d053746	Zm00001d006024
Zm00001d053800	Zm00001d006043
Zm00001d053816	Zm00001d006066
Zm00001d053830	Zm00001d006069
Zm00001d053856	Zm00001d006071
Zm00001d053891	Zm00001d006084
Zm00001d053911	Zm00001d006106
	Zm00001d006122
	Zm00001d006126
	Zm00001d006127
	Zm00001d006128
	Zm00001d006132
	Zm00001d006134
	Zm00001d006155
	Zm00001d006158
	Zm00001d006160
	Zm00001d006166
	Zm00001d006169
	Zm00001d006170
	Zm00001d006173
	Zm00001d006180
	Zm00001d006193
	Zm00001d006195
	Zm00001d006197
	Zm00001d006199
	Zm00001d006206
	Zm00001d006208
	Zm00001d006210
	Zm00001d006219
	Zm00001d006220
	Zm00001d006227
	Zm00001d006233
	Zm00001d006237
	Zm00001d006242
	Zm00001d006248
	Zm00001d006263
	Zm00001d006269
	Zm00001d006286
	Zm00001d006287
	Zm00001d006321
	Zm00001d006324
	Zm00001d006340
	Zm00001d006353
	Zm00001d006357
	Zm00001d006360
	Zm00001d006361
	Zm00001d006369
	Zm00001d006371
	Zm00001d006375
	Zm00001d006377
	Zm00001d006381
	Zm00001d006388
	Zm00001d006401
	Zm00001d006403
	Zm00001d006409
	Zm00001d006421
	Zm00001d006424
	Zm00001d006428
	Zm00001d006446
	Zm00001d006447
	Zm00001d006454
	Zm00001d006458
	Zm00001d006463
	Zm00001d006474
	Zm00001d006478
	Zm00001d006480
	Zm00001d006481
	Zm00001d006487
	Zm00001d006489
	Zm00001d006503
	Zm00001d006509
	Zm00001d006516
	Zm00001d006539
	Zm00001d006547
	Zm00001d006553
	Zm00001d006564
	Zm00001d006566
	Zm00001d006570
	Zm00001d006585
	Zm00001d006591
	Zm00001d006592
	Zm00001d006615
	Zm00001d006619
	Zm00001d006625
	Zm00001d006629
	Zm00001d006646
	Zm00001d006650
	Zm00001d006672
	Zm00001d006681
	Zm00001d006682
	Zm00001d006684
	Zm00001d006685
	Zm00001d006687
	Zm00001d006693
	Zm00001d006699
	Zm00001d006701
	Zm00001d006708
	Zm00001d006711
	Zm00001d006713
	Zm00001d006715
	Zm00001d006719
	Zm00001d006720
	Zm00001d006725
	Zm00001d006726
	Zm00001d006733
	Zm00001d006734
	Zm00001d006739
	Zm00001d006751
	Zm00001d006761
	Zm00001d006774
	Zm00001d006775
	Zm00001d006776
	Zm00001d006780
	Zm00001d006787
	Zm00001d006788
	Zm00001d006793
	Zm00001d006812
	Zm00001d006813
	Zm00001d006845
	Zm00001d006846
	Zm00001d006856
	Zm00001d006857
	Zm00001d006858
	Zm00001d006860
	Zm00001d006869
	Zm00001d006871
	Zm00001d006880
	Zm00001d006881
	Zm00001d006882
	Zm00001d006893
	Zm00001d006896
	Zm00001d006899
	Zm00001d006900
	Zm00001d006909
	Zm00001d006943
	Zm00001d006945
	Zm00001d007010
	Zm00001d007012
	Zm00001d007015
	Zm00001d007029
	Zm00001d007031
	Zm00001d007037
	Zm00001d007044
	Zm00001d007049
	Zm00001d007057
	Zm00001d007061
	Zm00001d007062
	Zm00001d007067
	Zm00001d007080
	Zm00001d007083
	Zm00001d007084
	Zm00001d007086
	Zm00001d007092
	Zm00001d007097
	Zm00001d007102
	Zm00001d007103
	Zm00001d007112
	Zm00001d007151
	Zm00001d007152
	Zm00001d007155
	Zm00001d007157
	Zm00001d007160
	Zm00001d007175
	Zm00001d007180
	Zm00001d007186
	Zm00001d007187
	Zm00001d007191
	Zm00001d007192
	Zm00001d007195
	Zm00001d007205
	Zm00001d007210
	Zm00001d007214
	Zm00001d007222
	Zm00001d007226
	Zm00001d007228
	Zm00001d007232
	Zm00001d007242
	Zm00001d007245
	Zm00001d007248
	Zm00001d007256
	Zm00001d007258
	Zm00001d007264
	Zm00001d007283
	Zm00001d007284
	Zm00001d007295
	Zm00001d007307
	Zm00001d007308
	Zm00001d007310
	Zm00001d007311
	Zm00001d007334
	Zm00001d007337
	Zm00001d007350
	Zm00001d007360
	Zm00001d007364
	Zm00001d007365
	Zm00001d007366
	Zm00001d007368
	Zm00001d007369
	Zm00001d007372
	Zm00001d007373
	Zm00001d007382
	Zm00001d007395
	Zm00001d007417
	Zm00001d007418
	Zm00001d007431
	Zm00001d007436
	Zm00001d007443
	Zm00001d007451
	Zm00001d007473
	Zm00001d007476
	Zm00001d007477
	Zm00001d007479
	Zm00001d007488
	Zm00001d007490
	Zm00001d007501
	Zm00001d007512
	Zm00001d007514
	Zm00001d007559
	Zm00001d007573
	Zm00001d007587
	Zm00001d007604
	Zm00001d007618
	Zm00001d007620
	Zm00001d007623
	Zm00001d007631
	Zm00001d007642
	Zm00001d007657
	Zm00001d007677
	Zm00001d007682
	Zm00001d007707
	Zm00001d007714
	Zm00001d007715
	Zm00001d007728
	Zm00001d007732
	Zm00001d007733
	Zm00001d007735
	Zm00001d007758
	Zm00001d007764
	Zm00001d007765
	Zm00001d007766
	Zm00001d007769
	Zm00001d007772
	Zm00001d007789
	Zm00001d007805
	Zm00001d007806
	Zm00001d007819
	Zm00001d007820
	Zm00001d007823
	Zm00001d007824
	Zm00001d007828
	Zm00001d007831
	Zm00001d007832
	Zm00001d007840
	Zm00001d007850
	Zm00001d007856
	Zm00001d007865
	Zm00001d007876
	Zm00001d007878
	Zm00001d007881
	Zm00001d007883
	Zm00001d007884
	Zm00001d007885
	Zm00001d007893
	Zm00001d007897
	Zm00001d007899
	Zm00001d007901
	Zm00001d007902
	Zm00001d007909
	Zm00001d007936
	Zm00001d007940
	Zm00001d007943
	Zm00001d007952
	Zm00001d007955
	Zm00001d007958
	Zm00001d007960
	Zm00001d007962
	Zm00001d008179
	Zm00001d008185
	Zm00001d008190
	Zm00001d008191
	Zm00001d008192
	Zm00001d008201
	Zm00001d008222
	Zm00001d008226
	Zm00001d008227
	Zm00001d008230
	Zm00001d008232
	Zm00001d008244
	Zm00001d008255
	Zm00001d008257
	Zm00001d008264
	Zm00001d008273
	Zm00001d008278
	Zm00001d008287
	Zm00001d008290
	Zm00001d008291
	Zm00001d008299
	Zm00001d008304
	Zm00001d008310
	Zm00001d008329
	Zm00001d008330
	Zm00001d008331
	Zm00001d008333
	Zm00001d008345
	Zm00001d008355
	Zm00001d008359
	Zm00001d008369
	Zm00001d008370
	Zm00001d008389
	Zm00001d008390
	Zm00001d008398
	Zm00001d008401
	Zm00001d008406
	Zm00001d008411
	Zm00001d008413
	Zm00001d008444
	Zm00001d008448
	Zm00001d008500
	Zm00001d008510
	Zm00001d008524
	Zm00001d008525
	Zm00001d008526
	Zm00001d008530
	Zm00001d008537
	Zm00001d008540
	Zm00001d008548
	Zm00001d008560
	Zm00001d008562
	Zm00001d008563
	Zm00001d008570
	Zm00001d008572
	Zm00001d008587
	Zm00001d008610
	Zm00001d008613
	Zm00001d008618
	Zm00001d008619
	Zm00001d008623
	Zm00001d008625
	Zm00001d008639
	Zm00001d008640
	Zm00001d008664
	Zm00001d008669
	Zm00001d008679
	Zm00001d008689
	Zm00001d008691
	Zm00001d008695
	Zm00001d008706
	Zm00001d008708
	Zm00001d008720
	Zm00001d008730
	Zm00001d008733
	Zm00001d008737
	Zm00001d008749
	Zm00001d008759
	Zm00001d008765
	Zm00001d008779
	Zm00001d008784
	Zm00001d008788
	Zm00001d008791
	Zm00001d008793
	Zm00001d008794
	Zm00001d008810
	Zm00001d008825
	Zm00001d008836
	Zm00001d008841
	Zm00001d008842
	Zm00001d008850
	Zm00001d008851
	Zm00001d008852
	Zm00001d008853
	Zm00001d008866
	Zm00001d008892
	Zm00001d008904
	Zm00001d008909
	Zm00001d008911
	Zm00001d008913
	Zm00001d008915
	Zm00001d008923
	Zm00001d008938
	Zm00001d008940
	Zm00001d008971
	Zm00001d008980
	Zm00001d008982
	Zm00001d008983
	Zm00001d008984
	Zm00001d008996
	Zm00001d008998
	Zm00001d008999
	Zm00001d009003
	Zm00001d009008
	Zm00001d009010
	Zm00001d009011
	Zm00001d009026
	Zm00001d009031
	Zm00001d009034
	Zm00001d009046
	Zm00001d009060
	Zm00001d009078
	Zm00001d009090
	Zm00001d009105
	Zm00001d009109
	Zm00001d009127
	Zm00001d009147
	Zm00001d009150
	Zm00001d009152
	Zm00001d009156
	Zm00001d009167
	Zm00001d009182
	Zm00001d009195
	Zm00001d009198
	Zm00001d009230
	Zm00001d009231
	Zm00001d009236
	Zm00001d009248
	Zm00001d009264
	Zm00001d009277
	Zm00001d009287
	Zm00001d009288
	Zm00001d009324
	Zm00001d009326
	Zm00001d009330
	Zm00001d009339
	Zm00001d009348
	Zm00001d009356
	Zm00001d009376
	Zm00001d009387
	Zm00001d009399
	Zm00001d009403
	Zm00001d009410
	Zm00001d009415
	Zm00001d009421
	Zm00001d009425
	Zm00001d009436
	Zm00001d009445
	Zm00001d009447
	Zm00001d009448
	Zm00001d009452
	Zm00001d009469
	Zm00001d009474
	Zm00001d009475
	Zm00001d009487
	Zm00001d009490
	Zm00001d009494
	Zm00001d009506
	Zm00001d009509
	Zm00001d009510
	Zm00001d009512
	Zm00001d009525
	Zm00001d009529
	Zm00001d009538
	Zm00001d009547
	Zm00001d009553
	Zm00001d009560
	Zm00001d009573
	Zm00001d009574
	Zm00001d009575
	Zm00001d009578
	Zm00001d009587
	Zm00001d009598
	Zm00001d009599
	Zm00001d009601
	Zm00001d009618
	Zm00001d009620
	Zm00001d009622
	Zm00001d009626
	Zm00001d009628
	Zm00001d009632
	Zm00001d009637
	Zm00001d009639
	Zm00001d009642
	Zm00001d009645
	Zm00001d009652
	Zm00001d009660
	Zm00001d009661
	Zm00001d009674
	Zm00001d009681
	Zm00001d009684
	Zm00001d009697
	Zm00001d009707
	Zm00001d009708
	Zm00001d009728
	Zm00001d009734
	Zm00001d009751
	Zm00001d009754
	Zm00001d009762
	Zm00001d009763
	Zm00001d009772
	Zm00001d009780
	Zm00001d009787
	Zm00001d009795
	Zm00001d009799
	Zm00001d009810
	Zm00001d009823
	Zm00001d009827
	Zm00001d009872
	Zm00001d009881
	Zm00001d009891
	Zm00001d009904
	Zm00001d009918
	Zm00001d009923
	Zm00001d009928
	Zm00001d009936
	Zm00001d009939
	Zm00001d009944
	Zm00001d009945
	Zm00001d009948
	Zm00001d009953
	Zm00001d009971
	Zm00001d009985
	Zm00001d009994
	Zm00001d009997
	Zm00001d009999
	Zm00001d010000
	Zm00001d010001
	Zm00001d010012
	Zm00001d010017
	Zm00001d010023
	Zm00001d010039
	Zm00001d010050
	Zm00001d010056
	Zm00001d010061
	Zm00001d010068
	Zm00001d010094
	Zm00001d010115
	Zm00001d010127
	Zm00001d010131
	Zm00001d010136
	Zm00001d010144
	Zm00001d010169
	Zm00001d010172
	Zm00001d010175
	Zm00001d010180
	Zm00001d010185
	Zm00001d010191
	Zm00001d010201
	Zm00001d010203
	Zm00001d010206
	Zm00001d010207
	Zm00001d010213
	Zm00001d010218
	Zm00001d010225
	Zm00001d010236
	Zm00001d010255
	Zm00001d010256
	Zm00001d010257
	Zm00001d010275
	Zm00001d010280
	Zm00001d010308
	Zm00001d010376
	Zm00001d010396
	Zm00001d010399
	Zm00001d010418
	Zm00001d010449
	Zm00001d010454
	Zm00001d010481
	Zm00001d010499
	Zm00001d010535
	Zm00001d010538
	Zm00001d010558
	Zm00001d010572
	Zm00001d010577
	Zm00001d010587
	Zm00001d010588
	Zm00001d010590
	Zm00001d010596
	Zm00001d010599
	Zm00001d010610
	Zm00001d010617
	Zm00001d010619
	Zm00001d010633
	Zm00001d010639
	Zm00001d010640
	Zm00001d010650
	Zm00001d010652
	Zm00001d010653
	Zm00001d010658
	Zm00001d010659
	Zm00001d010667
	Zm00001d010672
	Zm00001d010682
	Zm00001d010704
	Zm00001d010730
	Zm00001d010732
	Zm00001d010737
	Zm00001d010749
	Zm00001d010752
	Zm00001d010753
	Zm00001d010754
	Zm00001d010755
	Zm00001d010756
	Zm00001d010787
	Zm00001d010799
	Zm00001d010805
	Zm00001d010806
	Zm00001d010812
	Zm00001d010815
	Zm00001d010840
	Zm00001d010841
	Zm00001d010842
	Zm00001d010867
	Zm00001d010870
	Zm00001d010874
	Zm00001d010880
	Zm00001d010885
	Zm00001d010895
	Zm00001d010904
	Zm00001d010907
	Zm00001d010911
	Zm00001d010926
	Zm00001d010929
	Zm00001d010933
	Zm00001d010940
	Zm00001d010942
	Zm00001d010946
	Zm00001d010957
	Zm00001d010965
	Zm00001d010971
	Zm00001d010975
	Zm00001d010982
	Zm00001d010984
	Zm00001d010985
	Zm00001d010987
	Zm00001d010993
	Zm00001d011001
	Zm00001d011002
	Zm00001d011006
	Zm00001d011012
	Zm00001d011013
	Zm00001d011035
	Zm00001d011041
	Zm00001d011047
	Zm00001d011049
	Zm00001d011051
	Zm00001d011056
	Zm00001d011058
	Zm00001d011072
	Zm00001d011079
	Zm00001d011080
	Zm00001d011083
	Zm00001d011087
	Zm00001d011089
	Zm00001d011091
	Zm00001d011092
	Zm00001d011095
	Zm00001d011100
	Zm00001d011103
	Zm00001d011117
	Zm00001d011127
	Zm00001d011132
	Zm00001d011133
	Zm00001d011149
	Zm00001d011168
	Zm00001d011171
	Zm00001d011174
	Zm00001d011187
	Zm00001d011198
	Zm00001d011199
	Zm00001d011207
	Zm00001d011212
	Zm00001d011225
	Zm00001d011228
	Zm00001d011237
	Zm00001d011262
	Zm00001d011277
	Zm00001d011285
	Zm00001d011297
	Zm00001d011298
	Zm00001d011323
	Zm00001d011324
	Zm00001d011326
	Zm00001d011334
	Zm00001d011335
	Zm00001d011348
	Zm00001d011351
	Zm00001d011364
	Zm00001d011377
	Zm00001d011386
	Zm00001d011394
	Zm00001d011396
	Zm00001d011399
	Zm00001d011402
	Zm00001d011417
	Zm00001d011418
	Zm00001d011431
	Zm00001d011436
	Zm00001d011470
	Zm00001d011473
	Zm00001d011475
	Zm00001d011488
	Zm00001d011496
	Zm00001d011499
	Zm00001d011512
	Zm00001d011518
	Zm00001d011527
	Zm00001d011536
	Zm00001d011540
	Zm00001d011558
	Zm00001d011560
	Zm00001d011564
	Zm00001d011576
	Zm00001d011579
	Zm00001d011581
	Zm00001d011588
	Zm00001d011589
	Zm00001d011596
	Zm00001d011597
	Zm00001d011602
	Zm00001d011603
	Zm00001d011620
	Zm00001d011629
	Zm00001d011637
	Zm00001d011655
	Zm00001d011670
	Zm00001d011681
	Zm00001d011698
	Zm00001d011699
	Zm00001d011705
	Zm00001d011706
	Zm00001d011707
	Zm00001d011713
	Zm00001d011731
	Zm00001d011735
	Zm00001d011744
	Zm00001d011753
	Zm00001d011757
	Zm00001d011760
	Zm00001d011764
	Zm00001d011770
	Zm00001d011780
	Zm00001d011782
	Zm00001d011784
	Zm00001d011785
	Zm00001d011787
	Zm00001d011791
	Zm00001d011796
	Zm00001d011808
	Zm00001d011810
	Zm00001d011812
	Zm00001d011816
	Zm00001d011830
	Zm00001d011833
	Zm00001d011834
	Zm00001d011850
	Zm00001d011873
	Zm00001d011874
	Zm00001d011878
	Zm00001d011880
	Zm00001d011882
	Zm00001d011883
	Zm00001d011888
	Zm00001d011895
	Zm00001d011901
	Zm00001d011902
	Zm00001d011908
	Zm00001d011912
	Zm00001d011917
	Zm00001d011921
	Zm00001d011925
	Zm00001d011926
	Zm00001d011928
	Zm00001d011930
	Zm00001d011933
	Zm00001d011941
	Zm00001d011943
	Zm00001d011948
	Zm00001d011954
	Zm00001d011964
	Zm00001d011966
	Zm00001d011969
	Zm00001d011984
	Zm00001d012006
	Zm00001d012015
	Zm00001d012027
	Zm00001d012032
	Zm00001d012036
	Zm00001d012038
	Zm00001d012043
	Zm00001d012079
	Zm00001d012082
	Zm00001d012083
	Zm00001d012091
	Zm00001d012092
	Zm00001d012099
	Zm00001d012120
	Zm00001d012121
	Zm00001d012122
	Zm00001d012138
	Zm00001d012140
	Zm00001d012155
	Zm00001d012204
	Zm00001d012208
	Zm00001d012212
	Zm00001d012217
	Zm00001d012226
	Zm00001d012228
	Zm00001d012237
	Zm00001d012239
	Zm00001d012241
	Zm00001d012245
	Zm00001d012254
	Zm00001d012257
	Zm00001d012261
	Zm00001d012279
	Zm00001d012281
	Zm00001d012282
	Zm00001d012285
	Zm00001d012287
	Zm00001d012290
	Zm00001d012293
	Zm00001d012304
	Zm00001d012308
	Zm00001d012315
	Zm00001d012320
	Zm00001d012325
	Zm00001d012328
	Zm00001d012329
	Zm00001d012330
	Zm00001d012338
	Zm00001d012339
	Zm00001d012344
	Zm00001d012345
	Zm00001d012346
	Zm00001d012348
	Zm00001d012359
	Zm00001d012362
	Zm00001d012390
	Zm00001d012392
	Zm00001d012394
	Zm00001d012396
	Zm00001d012401
	Zm00001d012402
	Zm00001d012414
	Zm00001d012415
	Zm00001d012420
	Zm00001d012425
	Zm00001d012426
	Zm00001d012427
	Zm00001d012432
	Zm00001d012433
	Zm00001d012440
	Zm00001d012443
	Zm00001d012448
	Zm00001d012452
	Zm00001d012464
	Zm00001d012472
	Zm00001d012473
	Zm00001d012482
	Zm00001d012494
	Zm00001d012507
	Zm00001d012520
	Zm00001d012530
	Zm00001d012533
	Zm00001d012542
	Zm00001d012545
	Zm00001d012557
	Zm00001d012567
	Zm00001d012576
	Zm00001d012587
	Zm00001d012590
	Zm00001d012593
	Zm00001d012594
	Zm00001d012601
	Zm00001d012603
	Zm00001d012606
	Zm00001d012615
	Zm00001d012628
	Zm00001d012648
	Zm00001d012649
	Zm00001d012654
	Zm00001d012656
	Zm00001d012663
	Zm00001d012670
	Zm00001d012672
	Zm00001d012686
	Zm00001d012689
	Zm00001d012693
	Zm00001d012700
	Zm00001d012706
	Zm00001d012707
	Zm00001d012711
	Zm00001d012722
	Zm00001d012728
	Zm00001d012731
	Zm00001d012732
	Zm00001d012745
	Zm00001d012748
	Zm00001d012768
	Zm00001d012771
	Zm00001d012774
	Zm00001d012780
	Zm00001d012788
	Zm00001d012789
	Zm00001d012810
	Zm00001d012812
	Zm00001d012814
	Zm00001d012823
	Zm00001d012826
	Zm00001d012840
	Zm00001d012844
	Zm00001d012850
	Zm00001d012855
	Zm00001d012861
	Zm00001d012866
	Zm00001d012869
	Zm00001d012881
	Zm00001d012882
	Zm00001d012884
	Zm00001d012885
	Zm00001d012889
	Zm00001d012893
	Zm00001d012895
	Zm00001d012899
	Zm00001d012916
	Zm00001d012918
	Zm00001d012920
	Zm00001d012921
	Zm00001d012923
	Zm00001d012930
	Zm00001d012953
	Zm00001d012955
	Zm00001d012958
	Zm00001d012963
	Zm00001d012965
	Zm00001d012972
	Zm00001d012975
	Zm00001d012978
	Zm00001d012983
	Zm00001d012988
	Zm00001d012990
	Zm00001d012996
	Zm00001d013003
	Zm00001d013007
	Zm00001d013013
	Zm00001d013014
	Zm00001d013021
	Zm00001d013022
	Zm00001d013023
	Zm00001d013032
	Zm00001d013035
	Zm00001d013036
	Zm00001d013037
	Zm00001d013040
	Zm00001d013041
	Zm00001d013045
	Zm00001d013049
	Zm00001d013055
	Zm00001d013067
	Zm00001d013078
	Zm00001d013081
	Zm00001d013087
	Zm00001d013090
	Zm00001d013098
	Zm00001d013112
	Zm00001d013113
	Zm00001d013118
	Zm00001d013124
	Zm00001d013130
	Zm00001d013139
	Zm00001d013144
	Zm00001d013146
	Zm00001d013151
	Zm00001d013154
	Zm00001d013162
	Zm00001d013165
	Zm00001d013166
	Zm00001d013169
	Zm00001d013170
	Zm00001d013176
	Zm00001d013177
	Zm00001d013179
	Zm00001d013186
	Zm00001d013187
	Zm00001d013191
	Zm00001d013192
	Zm00001d013194
	Zm00001d013206
	Zm00001d013216
	Zm00001d013220
	Zm00001d013222
	Zm00001d013226
	Zm00001d013247
	Zm00001d013250
	Zm00001d013252
	Zm00001d013253
	Zm00001d013260
	Zm00001d013261
	Zm00001d013267
	Zm00001d013274
	Zm00001d013287
	Zm00001d013288
	Zm00001d013294
	Zm00001d013303
	Zm00001d013310
	Zm00001d013311
	Zm00001d013313
	Zm00001d013318
	Zm00001d013319
	Zm00001d013325
	Zm00001d013326
	Zm00001d013327
	Zm00001d013336
	Zm00001d013342
	Zm00001d013344
	Zm00001d013366
	Zm00001d013375
	Zm00001d013390
	Zm00001d013398
	Zm00001d013399
	Zm00001d013409
	Zm00001d013416
	Zm00001d013418
	Zm00001d013425
	Zm00001d013428
	Zm00001d013448
	Zm00001d013452
	Zm00001d013453
	Zm00001d013455
	Zm00001d013461
	Zm00001d013467
	Zm00001d013473
	Zm00001d013477
	Zm00001d013480
	Zm00001d013481
	Zm00001d013487
	Zm00001d013489
	Zm00001d013493
	Zm00001d013501
	Zm00001d013502
	Zm00001d013511
	Zm00001d013516
	Zm00001d013517
	Zm00001d013518
	Zm00001d013520
	Zm00001d013522
	Zm00001d013527
	Zm00001d013548
	Zm00001d013549
	Zm00001d013553
	Zm00001d013566
	Zm00001d013575
	Zm00001d013582
	Zm00001d013597
	Zm00001d013599
	Zm00001d013612
	Zm00001d013614
	Zm00001d013619
	Zm00001d013625
	Zm00001d013629
	Zm00001d013632
	Zm00001d013635
	Zm00001d013643
	Zm00001d013645
	Zm00001d013652
	Zm00001d013663
	Zm00001d013666
	Zm00001d013677
	Zm00001d013683
	Zm00001d013693
	Zm00001d013694
	Zm00001d013703
	Zm00001d013707
	Zm00001d013712
	Zm00001d013728
	Zm00001d013768
	Zm00001d013769
	Zm00001d013777
	Zm00001d013781
	Zm00001d013783
	Zm00001d013788
	Zm00001d013794
	Zm00001d013796
	Zm00001d013800
	Zm00001d013801
	Zm00001d013806
	Zm00001d013810
	Zm00001d013811
	Zm00001d013822
	Zm00001d013827
	Zm00001d013832
	Zm00001d013857
	Zm00001d013863
	Zm00001d013874
	Zm00001d013906
	Zm00001d013907
	Zm00001d013909
	Zm00001d013910
	Zm00001d013911
	Zm00001d013912
	Zm00001d013931
	Zm00001d013943
	Zm00001d013953
	Zm00001d013956
	Zm00001d013964
	Zm00001d013985
	Zm00001d013989
	Zm00001d013991
	Zm00001d014000
	Zm00001d014006
	Zm00001d014007
	Zm00001d014015
	Zm00001d014027
	Zm00001d014030
	Zm00001d014032
	Zm00001d014033
	Zm00001d014038
	Zm00001d014053
	Zm00001d014060
	Zm00001d014066
	Zm00001d014070
	Zm00001d014072
	Zm00001d014073
	Zm00001d014080
	Zm00001d014081
	Zm00001d014097
	Zm00001d014100
	Zm00001d014111
	Zm00001d014113
	Zm00001d014116
	Zm00001d014141
	Zm00001d014147
	Zm00001d014149
	Zm00001d014157
	Zm00001d014159
	Zm00001d014187
	Zm00001d014189
	Zm00001d014190
	Zm00001d014193
	Zm00001d014196
	Zm00001d014200
	Zm00001d014201
	Zm00001d014212
	Zm00001d014219
	Zm00001d014223
	Zm00001d014268
	Zm00001d014272
	Zm00001d014290
	Zm00001d014292
	Zm00001d014294
	Zm00001d014308
	Zm00001d014317
	Zm00001d014321
	Zm00001d014325
	Zm00001d014328
	Zm00001d014355
	Zm00001d014368
	Zm00001d014377
	Zm00001d014382
	Zm00001d014421
	Zm00001d014434
	Zm00001d014436
	Zm00001d014458
	Zm00001d014467
	Zm00001d014481
	Zm00001d014485
	Zm00001d014489
	Zm00001d014490
	Zm00001d014491
	Zm00001d014492
	Zm00001d014496
	Zm00001d014503
	Zm00001d014507
	Zm00001d014514
	Zm00001d014535
	Zm00001d014567
	Zm00001d014575
	Zm00001d014581
	Zm00001d014585
	Zm00001d014587
	Zm00001d014588
	Zm00001d014599
	Zm00001d014603
	Zm00001d014611
	Zm00001d014612
	Zm00001d014616
	Zm00001d014620
	Zm00001d014625
	Zm00001d014629
	Zm00001d014641
	Zm00001d014658
	Zm00001d014664
	Zm00001d014666
	Zm00001d014671
	Zm00001d014673
	Zm00001d014674
	Zm00001d014686
	Zm00001d014688
	Zm00001d014704
	Zm00001d014705
	Zm00001d014718
	Zm00001d014728
	Zm00001d014734
	Zm00001d014743
	Zm00001d014745
	Zm00001d014749
	Zm00001d014751
	Zm00001d014753
	Zm00001d014762
	Zm00001d014763
	Zm00001d014765
	Zm00001d014772
	Zm00001d014773
	Zm00001d014785
	Zm00001d014790
	Zm00001d014791
	Zm00001d014792
	Zm00001d014808
	Zm00001d014813
	Zm00001d014814
	Zm00001d014817
	Zm00001d014823
	Zm00001d014829
	Zm00001d014834
	Zm00001d014853
	Zm00001d014862
	Zm00001d014863
	Zm00001d014872
	Zm00001d014885
	Zm00001d014888
	Zm00001d014898
	Zm00001d014905
	Zm00001d014911
	Zm00001d014913
	Zm00001d014917
	Zm00001d014918
	Zm00001d014919
	Zm00001d014932
	Zm00001d014944
	Zm00001d014949
	Zm00001d014950
	Zm00001d014958
	Zm00001d014963
	Zm00001d014971
	Zm00001d014972
	Zm00001d014973
	Zm00001d014990
	Zm00001d014992
	Zm00001d014993
	Zm00001d014995
	Zm00001d014996
	Zm00001d014998
	Zm00001d015008
	Zm00001d015011
	Zm00001d015012
	Zm00001d015014
	Zm00001d015019
	Zm00001d015029
	Zm00001d015030
	Zm00001d015032
	Zm00001d015033
	Zm00001d015045
	Zm00001d015053
	Zm00001d015059
	Zm00001d015070
	Zm00001d015076
	Zm00001d015077
	Zm00001d015088
	Zm00001d015089
	Zm00001d015093
	Zm00001d015095
	Zm00001d015097
	Zm00001d015103
	Zm00001d015123
	Zm00001d015124
	Zm00001d015127
	Zm00001d015129
	Zm00001d015134
	Zm00001d015135
	Zm00001d015140
	Zm00001d015151
	Zm00001d015153
	Zm00001d015156
	Zm00001d015162
	Zm00001d015182
	Zm00001d015184
	Zm00001d015194
	Zm00001d015209
	Zm00001d015212
	Zm00001d015213
	Zm00001d015216
	Zm00001d015220
	Zm00001d015224
	Zm00001d015225
	Zm00001d015228
	Zm00001d015229
	Zm00001d015233
	Zm00001d015238
	Zm00001d015244
	Zm00001d015249
	Zm00001d015277
	Zm00001d015281
	Zm00001d015282
	Zm00001d015291
	Zm00001d015297
	Zm00001d015302
	Zm00001d015310
	Zm00001d015322
	Zm00001d015323
	Zm00001d015325
	Zm00001d015326
	Zm00001d015327
	Zm00001d015331
	Zm00001d015342
	Zm00001d015345
	Zm00001d015348
	Zm00001d015374
	Zm00001d015376
	Zm00001d015380
	Zm00001d015394
	Zm00001d015407
	Zm00001d015409
	Zm00001d015420
	Zm00001d015421
	Zm00001d015426
	Zm00001d015430
	Zm00001d015431
	Zm00001d015432
	Zm00001d015437
	Zm00001d015442
	Zm00001d015451
	Zm00001d015452
	Zm00001d015459
	Zm00001d015468
	Zm00001d015476
	Zm00001d015496
	Zm00001d015501
	Zm00001d015508
	Zm00001d015518
	Zm00001d015521
	Zm00001d015527
	Zm00001d015546
	Zm00001d015562
	Zm00001d015566
	Zm00001d015578
	Zm00001d015585
	Zm00001d015586
	Zm00001d015592
	Zm00001d015593
	Zm00001d015611
	Zm00001d015614
	Zm00001d015618
	Zm00001d015638
	Zm00001d015656
	Zm00001d015662
	Zm00001d015664
	Zm00001d015665
	Zm00001d015669
	Zm00001d015675
	Zm00001d015698
	Zm00001d015703
	Zm00001d015718
	Zm00001d015720
	Zm00001d015733
	Zm00001d015741
	Zm00001d015746
	Zm00001d015758
	Zm00001d015759
	Zm00001d015765
	Zm00001d015783
	Zm00001d015789
	Zm00001d015810
	Zm00001d015814
	Zm00001d015839
	Zm00001d015845
	Zm00001d015846
	Zm00001d015863
	Zm00001d015868
	Zm00001d015905
	Zm00001d015918
	Zm00001d015921
	Zm00001d015935
	Zm00001d015939
	Zm00001d015956
	Zm00001d015969
	Zm00001d015971
	Zm00001d015985
	Zm00001d016006
	Zm00001d016013
	Zm00001d016063
	Zm00001d016069
	Zm00001d016075
	Zm00001d016077
	Zm00001d016105
	Zm00001d016106
	Zm00001d016115
	Zm00001d016121
	Zm00001d016129
	Zm00001d016132
	Zm00001d016139
	Zm00001d016142
	Zm00001d016145
	Zm00001d016155
	Zm00001d016160
	Zm00001d016163
	Zm00001d016165
	Zm00001d016170
	Zm00001d016175
	Zm00001d016177
	Zm00001d016189
	Zm00001d016190
	Zm00001d016194
	Zm00001d016197
	Zm00001d016224
	Zm00001d016230
	Zm00001d016239
	Zm00001d016254
	Zm00001d016255
	Zm00001d016260
	Zm00001d016262
	Zm00001d016269
	Zm00001d016271
	Zm00001d016277
	Zm00001d016278
[truncated: 5,092 more rows]
